# Supplementary material for: Motility of an autonomous protein-based artificial motor that operates via a burnt-bridge principle
Source: Nat Commun. 2024 Feb 23;15:1511. doi: 10.1038/s41467-024-45570-y (PMC10891099; doi:10.1038/s41467-024-45570-y)
Supplement: Supplementary file 10 — Source Data [file 41467_2024_45570_MOESM10_ESM.zip]

Archive with 2 entries (2 files):
- source data/DataSourceForFigures.xlsx
- source data/TrajectoryData.xlsx
