# Supplementary material for: Motility of an autonomous protein-based artificial motor that operates via a burnt-bridge principle
Source: Nat Commun. 2024 Feb 23;15:1511. doi: 10.1038/s41467-024-45570-y (PMC10891099; doi:10.1038/s41467-024-45570-y)
Supplement: Supplementary file 10 — Source Data [file 41467_2024_45570_MOESM10_ESM.zip › source data/DataSourceForFigures.xlsx]

## Sheet: Fig1B
Time (s)	x1	y1	x2	y2	x3	y3	x4	y4	x5	y5	x6	y6	x7	y7	x8	y8
0	0	0	0	0	0	0	0	0	0	0	0	0	0	0	0	0
10	0.646233	0.335788	0.0531026	0.213586	-0.0131781	-0.130868	-0.651707	-0.403989	0.800285	-0.778445	0.0128233	-0.0397674	-0.0187281	-0.0439286	1.38421	2.97801
20	0.541873	-1.07986	0.7045	0.0937468	0.0612781	0.00486575	-0.938796	-1.23337	0.744739	-0.830802	0.0485055	0.0987444	-0.0413082	0.0867878	-0.798896	4.83467
30	0.111628	-1.33722	0.394537	0.438374	0.0983795	0.3922	-0.472505	-1.54513	1.08946	-0.957986	-0.00897123	0.15353	-0.20796	0	-4.58531	3.12383
40	0.190068	-0.449829	0.575304	0.130438	0.105171	0.508015	-0.963439	-1.3807	1.0616	-1.56437	0.00633562	-0.0539693	-0.0437918	-0.153479	-5.58355	2.35028
50	0.856423	-0.00551452	0.202937	0.152258	0.267768	0.653886	-1.27105	-0.950748	0.967646	-1.63097	0.0562096	0.0425044	-0.194427	-0.030411	-15.9927	7.84027
60	1.18638	-0.097457	0.376655	-0.553611	0.374258	1.09099	-0.889926	-1.25898	0.658433	-1.94681	0.0016726	0.108689	-0.175045	-0.0625351	-18.6984	8.32748
70	2.34468	0.439215	0.0325701	-1.05053	0.249167	1.54893	-0.615584	-1.44525	0.842728	-1.34089	0.0446027	0.157367	-0.194427	0.030411	-28.4413	12.5103
80	2.48169	0.190383	0.216126	-1.32521	0.272938	1.28961	-0.0728951	-1.22546	0.906642	-1.52537	0.017537	0.0454948	-0.057274	0.116444	-30.3792	15.2673
90	2.51756	1.41517	0.464157	-1.91189	0.26863	0.925928	-0.295072	-0.496428	0.600829	-1.47682	0.0468836	0.00469342	-0.0728038	-0.030411	-32.9535	17.2219
100	2.56592	1.33682	1.53178	-1.27562	0.253222	0.92392	-0.170656	-0.0710451	1.26987	-2.08648	-0.0493164	-0.0281504	-0.133621	-0.0168984	-33.549	17.133
110	2.04922	0.799251	1.56525	-0.846033	0.113078	0.646517	-0.649832	-0.352777	0.290881	-2.85254	0.0541822	0.0300511	-0.180925	-0.0777203	-34.9553	17.8458
120	2.52492	1.22911	0.992578	-1.16131	0.301677	0.648716	-1.16697	-0.780862	0.451562	-3.03998	0.0407507	0.0697425	0.0217945	0.0844766	-36.7291	18.3675
130	2.28018	1.45365	0.826539	-1.13012	0.135075	0.545319	-1.03795	-1.32332	0.0711971	-2.60093	0.0713644	-0.0133656	-0.16688	-0.0479429	-39.192	17.7155
140	1.24082	1.00457	1.51875	-1.22019	0.0675123	0.280947	-1.40668	-1.77744	-0.121796	-2.55147	0.0277753	0.00123671	-0.125749	-0.0479429	-41.2748	17.9941
150	1.90165	0.946805	2.05372	-0.934833	-0.18206	-0.0204767	-1.43751	-1.46922	0.734455	-2.27626	0.0489616	-0.0540301	-0.057274	-0.116444	-46.3082	19.0097
160	2.17352	1.22252	2.07472	-0.395342	-0.0585411	0.185978	-1.59583	-1.14303	0.496591	-2.23906	-0.0507356	0.0231225	-0.180925	-0.0777203	-47.5556	19.1665
170	2.64438	0.853661	2.1873	0.0371014	-0.0917904	0	-1.7834	-0.38702	0.351601	-2.69635	0.00506849	-0.0325752	0.0654849	0.0866966	-50.2419	18.5958
180	3.12538	0.300901	2.46608	0.152121	-0.450538	-0.337916	-2.37213	-0.982208	0.415186	-2.89574	-0.0306644	-0.00402438	-0.0795449	-0.0709589	-51.1211	19.1193
190	2.18133	-0.116236	2.11024	0.0460726	-0.138978	-0.120884	-2.72518	-0.8292	0.335879	-2.63797	0.000608219	0.0371318	-0.133621	-0.0506849	-53.7761	18.2432
200	1.58061	-0.385297	2.21511	-0.215391	-0.221949	-0.0851507	-2.477	-1.11854	0.250637	-3.28996	0.024126	-0.0397218	-0.0728038	-0.030411	-58.3616	17.6793
210	1.66394	-0.0874619	2.08933	-0.220581	0.117488	0.260166	-2.50747	-1.61586	-0.382925	-3.70465	-0.0446534	-0.0305022	-0.194427	-0.030411	-68.1779	20.9932
220	2.2238	-0.525856	2.82554	-0.389514	-0.119566	0.177565	-2.61733	-1.2688	-0.238812	-4.66366	-0.0226055	-0.0174964	-0.180185	0.0173545	-74.9353	21.3975
230	2.47907	0.0678468	2.15986	-0.905284	-0.110848	0.272736	-2.64879	-1.51707	-0.0848618	-4.84603	-0.0298534	-0.0468025	-0.0504315	0.0547955	-81.2313	25.7618
240	2.6434	-0.863266	2.74571	-1.02816	-0.278514	-0.152085	-2.5504	-1.55547	-0.1095	-4.70868	0.0779534	-0.00817041	-0.0504315	-0.0547955	-81.943	25.2496
250	3.37729	-1.55536	2.14391	-1.52121	-0.181655	-0.0427274	-2.53469	-1.62267	-0.30416	-5.13433	-0.00613288	0.0241767	-0.142967	-0.0584853	-82.1701	25.0412
260	3.35803	-1.59384	2.55059	-1.44314	-0.148507	0.0339589	-2.61063	-1.36433	0.133884	-5.01975	-0.0427781	-0.0612679	-0.0728038	-0.030411	-83.745	24.7821
270	3.54016	-1.37012	2.78389	-1.85353	0.0605178	0.237763	-2.72518	-0.682721	-0.135547	-4.61098	-0.0368986	-0.0776696	-0.0998493	-0.131781	-84.1638	24.7934
280	3.71439	-1.4428	3.2486	-1.86228	0.0525096	0.255959	-2.38383	-0.920611	-0.158492	-5.14764	0.0325904	-0.0468025	-0.180925	-0.0777203	-82.3662	31.1948
290	4.03977	-1.11742	2.47876	-2.20598	-0.0542836	0.306238	-2.12586	-0.462368	-0.000481507	-4.6285	0.0152055	0.0413741	-0.201219	-0.0912329	-82.0854	31.7351
300	4.16395	-2.25386	3.01562	-2.34068	-0.0458699	-0.0919171	-2.63144	-0.604053	0.100893	-4.8635	-0.0856068	0.00968082	-0.160012	-0.102738	-82.431	34.2507
310	3.54016	-3.26756	3.10803	-3.01565	-0.0893068	-0.207758	-3.37281	-1.22484	0.194706	-4.88849	-0.0338068	-0.0253222	-0.180925	-0.0777203	-82.8831	35.236
320	3.53769	-2.7936	3.52041	-2.72214	-0.177853	-0.0309685	-3.34581	-0.617201	0.0757588	-4.95698	0.0808932	-0.0779129	-0.0795449	-0.0709589	-88.4307	41.6747
330	4.10548	-2.52677	3.48784	-2.24124	0.106945	0.473772	-3.07364	-0.960855	0.484619	-4.40409	-0.00993425	-0.00618863	-0.128993	-0.0296203	-94.9059	46.2096
340	3.7887	-3.07911	3.26911	-2.50664	-0.00593014	0.192299	-3.00873	-1.50275	1.02263	-4.25549	-0.037963	0.0135481	-0.103803	-0.107619	-100.822	52.4229
350	3.12979	-3.44024	3.12178	-3.29175	0.0865192	0.317693	-2.65715	-0.653197	0.641975	-3.5311	0.0205274	-0.00209836	-0.147949	-0.0733563	-103.262	61.9358
360	3.59863	-3.58596	3.44271	-3.44752	-0.0911315	-0.118755	-2.95157	0.0404618	0.504062	-3.26462	-0.0196151	-0.0609132	-0.0187281	-0.0641975	-104.424	69.3726
370	3.50561	-4.26283	3.81126	-4.62338	-0.10659	0.144959	-2.60952	-0.234793	0.723679	-3.69498	0.0488096	-0.0634018	-0.0728038	-0.030411	-105.055	74.5995
380	3.44658	-3.63664	3.90858	-4.52807	-0.192299	-0.193292	-3.27427	-0.601823	0.517706	-3.40568	0.00329452	-0.0232036	-0.0504315	-0.0547955	-105.243	76.5464
390	4.29889	-4.01278	3.75088	-4.75529	-0.158036	-0.0918411	-2.75965	-0.679269	0.272371	-3.59777	-0.0974671	-0.0189258	-0.112064	-0.0753432	-105.283	78.6676
400	4.05479	-4.00411	3.68876	-5.20038	0.144148	0.501862	-2.45463	-0.972649	0.513499	-3.0652	0.0288904	-0.011171	-0.0846945	-0.102738	-111.907	83.953
410	3.29974	-3.80688	3.84994	-6.16876	0.0991904	0.739088	-1.80803	-1.7033	0.543444	-2.75356	-0.0148507	-0.044547	-0.0945781	-0.100037	-114.597	91.6782
420	3.74016	-3.24038	3.88247	-5.61275	0.12727	0.721855	-1.81285	-1.55105	0.61235	-3.21393	-0.0487589	-0.0208214	-0.175045	-0.0625351	-109.282	101.873
430	3.66832	-3.90274	3.7001	-5.75021	0.109074	0.337663	-2.17695	-1.73779	0.729828	-3.15813	0.0080589	0.0241767	0.0121137	0.053356	-109.574	102.556
440	4.01678	-3.12346	3.76839	-6.23409	0.0957438	0.12134	-2.81138	-1.99294	0.77074	-2.77856	-0.0243288	0.0297571	-0.141259	0	-110.235	102.303
450	4.16642	-3.36462	3.52682	-6.57003	0.0986329	0.232948	-1.61997	-1.37267	0.607525	-3.46656	-0.0487589	-0.0208214	-0.20796	0	-110.505	102.576
460	2.24702	-4.74261	3.79098	-6.18777	0.187534	0.194392	-1.22198	-2.35025	0.643055	-4.15253	-0.0455151	-0.00682219	-0.201219	-0.0912329	-110.125	102.683
470	1.31781	-4.65967	4.30457	-6.23141	0.114903	0.676527	-1.56619	-2.46	1.17498	-4.262	-0.0511411	-0.0232036	-0.16797	-0.0933616	-110.227	102.893
480	1.79338	-4.59654	2.77609	-5.56749	0.230414	0.620657	-0.894315	-1.64125	1.17809	-4.1096	-0.0601123	-0.0679685	-0.242208	-0.109591	-114.044	107.878
490	2.6138	-5.28294	2.51098	-5.1676	0.056311	0.606952	-0.924169	-1.49022	1.34958	-3.93274	0.0252411	-0.122338	-0.20796	-0.0600211	-114.09	109.963
500	3.09178	-5.10651	3.49663	-5.32607	0.0580342	0.512627	-0.940641	-2.16462	1.3653	-3.95206	-0.086874	-0.0821197	-0.158695	-0.168948	-115.585	114.381
510	3.75991	-5.03081	3.49597	-4.71782	0.212775	0.515364	-1.29709	-2.32195	1.36986	-4.4201	-0.00658904	-0.029899	-0.180185	-0.0173545	-117.22	121.634
520	4.3589	-5.0465	3.25837	-4.57056	0.134264	0.655985	-1.26669	-1.30335	1.80469	-4.35411	-0.0393315	-0.00661945	-0.0187281	0.0641975	-120.125	129.618
530	3.65957	-5.39202	2.69277	-4.95273	0.26194	0.614099	-1.42381	-1.46579	1.85643	-4.2714	0.0450589	-0.0492201	-0.0728038	-0.030411	-121.327	138.373
540	3.34521	-5.55335	3.16727	-4.45057	0.250029	0.975584	-1.13821	-1.97843	1.94749	-4.65526	-0.058237	-0.115562	-0.0728038	-0.030411	-119.371	145.784
550	3.05377	-5.25223	3.57643	-4.65749	0.0760781	0.612882	-1.84504	-1.48291	1.81607	-4.82671	0.0139384	-0.120944	-0.0298534	-0.0547955	-118.197	151.773
560	3.62053	-5.18473	3.64917	-4.77204	0.062089	0.327141	-1.93868	-1.25137	1.20485	-4.64231	-0.0511411	-0.0587134	-0.157985	-0.203454	-118.881	154.755
570	2.62295	-6.26592	2.75037	-4.10533	0.143134	0.198974	-2.25888	-1.90584	1.20711	-4.16728	0.0322863	-0.124705	-0.194255	-0.116444	-122.951	157.54
580	3.76224	-6.2004	2.90022	-4.16142	0.0188041	0.233607	-2.75275	-2.28257	1.52237	-4.29675	-0.026711	-0.142475	-0.157985	-0.203454	-125.711	159.208
590	3.80659	-6.59456	2.90782	-4.56904	-0.10507	-0.0369493	-3.04833	-2.17374	2.51003	-3.93631	0.0330973	-0.14726	-0.214701	-0.0912329	-126.937	162.089
600	3.74298	-5.81546	1.86549	-4.11704	-0.102485	0.264337	-2.95342	-2.08121	2.51534	-3.36138	0.0902699	-0.126074	-0.15241	-0.13539	-121.46	171.583
610	4.10548	-6.12021	2.3121	-4.08872	-0.117437	-0.188371	-2.53933	-1.13543	2.19228	-3.39775	0.0057274	-0.120311	-0.236111	-0.175993	-117.173	182.704
620	3.4222	-6.14909	2.92763	-3.68786	-0.112622	0.0938685	-2.52593	-1.23388	1.48389	-3.297	0.023011	-0.0828395	-0.157985	-0.203454	-115.702	187.149
630	2.6972	-6.00792	3.43686	-4.11531	0.0322356	-0.2035	-2.44993	-2.2994	1.60992	-2.40988	0.00309178	-0.157818	-0.16688	-0.0479429	-117.798	191.01
640	3.018	-6.21965	2.85969	-4.50258	-0.0480493	-0.0916384	-1.83553	-2.21518	1.45989	-3.23574	-0.0371014	-0.183728	-0.193667	-0.224869	-117.77	190.877
650	2.56304	-6.69276	3.06855	-4.81507	-0.227119	-0.168203	-1.24658	-3.00961	2.10743	-2.61111	-0.0148507	-0.117619	-0.137559	-0.232304	-117.621	192.72
660	2.97602	-7.52499	3.08988	-4.2477	-0.101978	0.182364	-0.645346	-2.79988	2.47543	-2.43258	-0.0321849	-0.170038	-0.150838	-0.224869	-121.058	196.268
670	2.33151	-7.19392	2.83257	-3.60456	0.0670562	0.061866	-0.163722	-2.43225	3.01781	-2.50363	-0.0329959	-0.123002	-0.0863164	-0.131781	-122.21	195.995
680	2.93461	-7.06654	2.77529	-4.15378	-0.119566	0.0703	0.357572	-2.46828	1.98753	-2.39705	0.00871781	-0.138846	-0.124649	-0.170109	-125.888	196.364
690	3.26822	-7.10502	3.02215	-4.17881	0.103701	-0.0233151	0.754278	-3.00346	2.171	-2.36502	0.0259507	-0.137681	-0.13656	-0.246288	-129.827	197.262
700	4.26504	-8.15699	2.98235	-3.92235	0.0630521	0.251777	0.525045	-2.96305	2.35553	-2.08006	-0.0362397	-0.094649	-0.20796	-0.253425	-135.249	208.272
710	4.55386	-8.33605	2.34563	-4.24844	0.0354288	0.235685	0.239015	-2.4678	2.32181	-2.35689	0.00461233	-0.119662	-0.0322356	-0.226394	-143.518	217.929
720	4.49033	-8.10692	2.84595	-4.181	0.135684	0.0837062	0.228528	-2.79289	1.87429	-2.46035	-0.0154082	-0.150098	-0.20796	-0.253425	-146.602	223.538
730	5.23788	-7.93908	3.43647	-3.876	0.128588	0.244859	0.768333	-2.61595	1.7258	-2.60259	0.0421699	-0.147706	0.0224027	0.0230414	-147.118	224.599
740	5.1098	-7.80032	3.41003	-3.2039	0.0427274	0.227322	0.126702	-3.04456	2.04808	-2.04609	-0.0418658	-0.176536	-0.00522055	-0.179085	-151.353	226.59
750	4.97346	-7.60274	3.60914	-3.16179	0.130716	0.228052	-1.20804	-2.98293	2.23072	-1.93012	-0.0259	-0.118253	-0.0298534	-0.109591	-156.361	226.725
760	3.48816	-7.99166	4.60606	-2.92158	-0.170555	-0.465369	0.333167	-2.84803	1.79947	-3.04811	-0.0259	-0.218219	-0.229679	-0.224463	-158.1	227.267
770	3.35838	-8.17722	3.97328	-2.76164	-0.431126	-0.456671	0.0845932	-3.32349	1.51813	-3.35987	0.0393315	-0.202491	-0.179019	-0.275148	-162.803	228.03
780	3.68733	-8.28065	2.91645	-2.98379	-0.399904	-0.366067	-0.736503	-3.29799	1.6015	-3.94938	-0.0211356	-0.199151	-0.150838	-0.224869	-166.342	226.781
790	4.0665	-8.5115	3.57193	-3.20894	-0.176738	-0.145871	-0.822804	-3.0547	1.59553	-3.71192	-0.0368986	-0.210302	-0.17981	-0.330856	-168.459	228.571
800	4.77361	-7.56506	3.50106	-3.0264	-0.150179	0.0709082	-1.23504	-2.75397	1.56121	-3.51496	-0.0211863	-0.220571	-0.0504315	-0.253425	-175.15	229.093
810	5.58168	-7.55205	2.95933	-2.65494	0.0967068	0.164138	-1.56568	-3.66945	1.81931	-3.2015	0.0339589	-0.184995	-0.179404	-0.310531	-178.996	231.588
820	4.14349	-6.17089	2.8237	-2.56108	0.320278	0.642482	-1.73498	-4.94777	1.81597	-2.8672	0.015763	-0.150098	-0.20796	-0.253425	-181.541	232.299
830	4.13513	-6.29464	3.1009	-2.88048	0.144452	0.669381	-1.79367	-5.49661	2.31008	-2.31114	-0.0761795	-0.223713	-0.0899404	-0.197879	-182.776	231.957
840	3.98972	-6.51129	2.70987	-2.79274	0.0270658	0.187712	-2.11419	-5.90167	2.5011	-1.92885	0.00978219	-0.170595	-0.13656	-0.260561	-183.695	231.549
850	4.94274	-6.59817	3.11877	-2.77727	0.0766863	0.58533	-1.60874	-6.06168	1.98181	-1.32796	-0.0620384	-0.16948	-0.0641164	-0.219177	-184.033	229.709
860	5.21016	-6.76351	3.40986	-2.29971	0.0959466	0.642432	-1.24229	-6.86305	2.10973	-1.07221	-0.00851507	-0.191356	-0.187433	-0.109591	-184.239	228.428
870	5.01332	-6.73292	2.68647	-2.45216	0.0567164	0.651808	-1.48888	-6.44525	2.01279	-0.746457	-0.0226562	-0.178938	-0.186551	-0.189182	-181.473	226.728
880	3.57048	-7.75652	2.81595	-2.61618	0.0459205	0.235685	-1.65024	-6.65034	1.58232	-0.609907	0.0104411	-0.165304	-0.20796	-0.253425	-181.649	226.236
890	4.10548	-6.8155	3.1386	-2.50718	0.162699	0.911467	-1.71501	-7.35278	2.22405	-0.458111	-0.0690836	-0.162415	-0.0230262	-0.0753432	-178.815	227.779
900	4.13797	-7.36784	2.6994	-2.26939	0.261534	0.960358	-2.4325	-7.64546	2.52809	-0.804993	0.00440959	-0.183109	-0.00248356	-0.212324	-175.483	234.525
910	3.81914	-7.57822	2.94299	-2.95742	0.303096	0.85954	-2.59763	-7.6834	2.79871	-0.504594	-0.0680699	-0.220571	-0.124649	-0.170109	-175.038	238.419
920	4.65034	-7.78647	2.80612	-3.05578	0.234519	0.884477	-2.31271	-7.95577	2.24964	-0.574362	-0.0371014	-0.22937	-0.0641164	-0.219177	-173.151	244.609
930	5.4945	-7.65037	2.48331	-3.11261	0.0592507	0.359255	-1.71487	-7.64362	2.59364	-0.395647	-0.0111	-0.187083	-0.113357	-0.138537	-172.892	250.467
940	4.01278	-7.59131	2.63822	-3.0636	0.0306644	0.549425	-1.48583	-7.12366	2.52889	-0.563616	-0.0227068	-0.210302	-0.187433	-0.109591	-173.996	255.271
950	4.63372	-7.74762	3.06875	-3.08413	0.111963	0.13874	-1.96837	-6.99173	1.88693	-1.21141	-0.0997479	-0.256719	-0.109398	-0.281585	-176.906	258.461
960	4.67804	-8.21331	3.07727	-2.84028	0.121542	0.0696614	-2.04475	-7.58885	1.95145	-1.22052	-0.069337	-0.30263	-0.143692	-0.274839	-176.095	258.741
970	3.1488	-8.27432	2.9924	-2.99719	-0.11171	0.116342	-2.20444	-8.05405	2.26293	-1.25552	-0.0948822	-0.177742	-0.157985	-0.203454	-175.136	259.877
980	4.14983	-8.56575	3.59099	-2.76278	-0.0815014	-0.00792712	-2.16389	-8.824	2.07044	-1.06598	-0.0522562	-0.25157	-0.186242	-0.224463	-175.194	260.335
990	4.19436	-7.96658	3.442	-2.59426	-0.112622	-0.490174	-2.02179	-9.1371	1.97994	-0.146566	0.0228589	-0.233146	-0.157985	-0.203454	-178.136	259.691
1000	4.77361	-8.0719	3.57427	-2.31951	0.0692863	-0.0686781	-2.05972	-9.0371	1.89368	0.40179	-0.025089	-0.229248	-0.0145466	-0.253425	-179.937	260.013
1010	5.20805	-8.34179	2.55804	-2.55959	0.164726	0.448435	-1.64204	-8.89416	1.69804	0.44545	0.0145973	-0.232461	-0.179019	-0.275148	-179.727	262.653
1020	4.46661	-7.09589	2.01277	-2.15244	0.235736	0.600718	-1.90537	-8.64032	1.57306	0.199597	-0.0439945	-0.264778	-0.0641164	-0.219177	-180.963	267.882
1030	4.14876	-6.67032	2.36618	-1.61122	0.415718	0.847538	-1.98362	-9.4159	0.627094	0.549947	-0.0345671	-0.319259	-0.235736	-0.364516	-182.47	270.876
1040	3.37729	-7.64396	2.40074	-1.21395	0.303856	2.35878	-1.49916	-9.37333	0.549921	0.564448	0.0217438	-0.234844	-0.157985	-0.203454	-182.904	271.252
1050	3.01575	-7.22894	2.68353	-1.33332	-0.161127	2.40485	-2.09765	-8.94057	-0.100944	0.360284	-0.0798288	-0.251073	-0.157985	-0.203454	-182.87	271.743
1060	3.24384	-7.69144	2.35433	-1.40527	0.0721247	2.13155	-1.54942	-8.93022	0.198665	-0.0366908	0.021237	-0.192947	-0.124649	-0.170109	-183.34	274.592
1070	2.63436	-7.22662	2.27971	-1.48821	0.289766	1.80986	-1.96149	-9.45552	0.451917	-0.839799	-0.0816534	-0.254834	-0.229679	-0.282386	-188.966	279.319
1080	2.88968	-7.61187	2.51313	-1.46251	0.0403452	2.12922	-1.99811	-10.2383	0.595893	-0.981742	-0.0141411	-0.272188	-0.118927	-0.369868	-189.648	280.907
1090	3.03084	-7.16278	2.62341	-1.16487	0.0198685	2.50171	-2.33212	-10.1611	0.58239	-0.889338	-0.0108466	-0.269512	-0.180925	-0.0777203	-190.589	283.722
1100	3.65565	-7.89418	2.56057	-0.643663	-0.38034	3.16608	-2.82449	-11.113	0.746564	-0.257996	-0.058237	-0.238731	-0.157985	-0.303395	-190.426	285.375
1110	4.16493	-8.8015	2.85465	-0.424208	-0.487336	3.28742	-1.30806	-10.9162	0.742002	-0.961194	-0.0266096	-0.280293	-0.0457685	-0.260186	-192.562	285.409
1120	4.29555	-8.1476	2.65763	-0.611311	-0.525248	3.28891	-1.59533	-10.8374	1.11713	-0.401617	-0.0211356	-0.265787	-0.186242	-0.282386	-193.083	286.461
1130	4.55779	-8.26631	3.13973	-0.521533	-0.294074	3.43948	-1.74251	-10.9714	0.2457	0.0579734	-0.0700466	-0.260044	-0.130514	-0.225264	-194.396	281.928
1140	4.22418	-8.61918	3.17676	-0.857234	-0.414552	3.43319	-1.64345	-10.4602	1.38874	1.15189	-0.0620384	-0.310937	-0.158695	-0.337901	-196.757	279.367
1150	3.85205	-8.65445	4.32025	-0.761034	-0.412423	3.22376	-1.26925	-10.6813	1.94688	1.86339	-0.0615822	-0.287191	-0.157985	-0.303395	-197.446	277.953
1160	2.90171	-9.1613	4.14798	-0.654464	-0.512779	3.40792	-1.75943	-11.0411	2.19903	1.76919	-0.0266096	-0.280293	-0.158695	-0.337901	-200.067	281.966
1170	3.56062	-8.80017	4.31864	0.243592	-0.337004	2.90751	-1.72204	-10.4044	2.16826	1.73204	-0.0853534	-0.280055	-0.123468	-0.302706	-200.254	281.638
1180	4.06219	-8.69772	4.08566	0.756544	-0.228893	2.88004	-1.62815	-10.7063	2.09405	1.12081	-0.0266096	-0.280293	-0.118927	-0.369868	-200.264	279.666
1190	3.04743	-8.2363	4.21269	0.359235	-0.437056	3.20602	-1.46163	-11.2113	1.33334	1.28082	-0.0525603	-0.296796	-0.124649	-0.336741	-199.159	278.706
1200	3.98972	-8.11945	5.19732	-0.082363	-0.409179	3.20719	-0.642989	-11.1644	1.71256	1.32748	-0.0516986	-0.220571	-0.158695	-0.337901	-198.999	278.587
1210	4.28835	-8.51651	4.75652	-0.895805	-0.521193	3.389	-0.587448	-11.6058	1.37352	1.86569	-0.0164726	-0.290967	-0.00248356	-0.212324	-199.151	279.061
1220	4.13434	-8.47802	4.88204	-0.724409	-0.65713	3.30104	-0.978979	-11.0188	0.917686	1.62766	-0.0892562	-0.260465	-0.228488	-0.397258	-198.106	280.048
1230	4.13148	-8.04363	5.16098	-0.874538	-0.361384	3.24602	-0.701246	-10.866	0.872896	0.870919	-0.0132795	-0.288468	-0.0145466	-0.253425	-197.326	283.623
1240	3.46264	-7.6284	4.85062	-1.29143	-0.344505	3.14525	-0.554899	-10.9909	1.13964	0.980363	-0.0696918	-0.273972	-0.20796	-0.289629	-194.076	284.873
1250	2.58493	-6.81712	5.13439	-1.75552	0.0865192	2.81276	0.0385205	-11.6028	0.981737	1.06849	-0.103144	-0.285909	-0.186825	-0.344941	-193.307	286.892
1260	3.22483	-6.72209	5.54775	-1.78031	-0.0608726	2.80911	0.781947	-11.348	1.76003	1.45866	-0.0677151	-0.300308	-0.140367	-0.395342	-195.281	288.057
1270	3.17414	-6.9375	6.00748	-2.20991	-0.227778	2.6974	0.690846	-11.2201	1.78696	1.84596	-0.069337	-0.30263	-0.20796	-0.344941	-194.181	287.329
1280	3.64806	-6.71977	6.52442	-1.253	-0.145162	2.91815	0.91242	-10.999	1.99503	2.74744	-0.0997986	-0.257155	-0.158695	-0.337901	-196.253	291.105
1290	3.71439	-6.5989	7.049	-1.52088	-0.159505	2.94525	1.30894	-11.0576	1.61935	3.61384	-0.0321849	-0.300308	-0.257226	-0.337901	-195.566	295.907
1300	3.03476	-6.88048	7.18523	-1.41598	-0.356366	2.91575	1.06934	-11.6815	1.54981	4.5476	-0.0478466	-0.289715	-0.20796	-0.446828	-194.963	299.94
1310	3.06988	-5.53513	7.35562	-1.09616	-0.231225	2.89644	0.285093	-12.2706	1.77486	4.55917	-0.0700466	-0.297946	-0.17981	-0.330856	-194.102	300.333
1320	3.1078	-5.68714	7.79353	-1.19132	-0.163307	2.97592	0.190895	-11.786	0.921057	4.34503	-0.10801	-0.281575	-0.105222	-0.30822	-196.823	305.629
1330	2.73065	-7.17192	8.57557	-1.14665	-0.179019	3.05301	0.509003	-11.0783	0.712813	3.90591	-0.015611	-0.267145	-0.186242	-0.224463	-197.114	306.229
1340	2.58493	-7.64075	8.68629	-0.605888	-0.390984	2.95392	0.543125	-10.9095	0.529414	3.91421	-0.0289918	-0.329792	-0.0863164	-0.375068	-197.868	305.364
1350	2.36442	-8.08507	8.6125	-1.02475	-0.366807	3.10587	0.8436	-10.7688	1.02223	4.30353	-0.109175	-0.318129	-0.0863164	-0.361551	-199.564	305.06
1360	2.33151	-9.66815	8.48003	-0.915826	-0.327374	2.92188	1.5296	-10.5956	1.55003	3.98333	-0.0496205	-0.301469	-0.0983795	-0.315073	-199.595	304.737
1370	2.20804	-9.58368	8.19724	-0.191437	-0.351297	3.16168	1.06046	-10.1684	1.04994	3.55484	-0.0649274	-0.305042	-0.0915167	-0.328768	-199.764	304.641
1380	2.33151	-9.60814	8.79243	-0.241995	-0.483686	3.31383	1.10278	-10.1794	0.585056	3.47426	-0.0226562	-0.344678	-0.0844918	-0.422373	-199.361	304.548
1390	2.04007	-9.21199	8.19288	-0.211032	-0.51876	3.24779	1.14436	-10.5005	0.160955	3.58198	-0.0338068	-0.290698	-0.107908	-0.400142	-199.39	304.027
1400	1.88313	-9.07683	8.72528	-0.469444	-0.209278	3.04363	0.780528	-9.44706	-0.218118	3.87245	-0.144148	-0.271245	-0.160012	-0.404111	-199.842	304.706
1410	1.64501	-9.68419	9.35889	-1.3024	-0.0917904	2.72196	0.383948	-9.76967	-0.793751	4.05709	-0.0393315	-0.368986	-0.15241	-0.37146	-199.605	304.668
1420	1.66394	-9.15512	8.44894	-1.30711	0.0968589	2.45888	1.06089	-10.3377	-0.112521	3.69278	-0.0782068	-0.325276	-0.263511	-0.37146	-199.651	304.092
1430	1.1214	-9.28801	9.04177	-1.00601	0.134315	2.22644	0.963186	-11.0069	0.126276	3.56083	-0.0187027	-0.313365	-0.186242	-0.224463	-198.977	304.092
1440	1.17209	-8.05257	9.75911	-0.502541	0.068374	2.42994	1.66289	-11.1368	0.501492	3.68327	-0.0700466	-0.297946	-0.158695	-0.337901	-198.775	304.213
1450	1.96232	-8.03184	9.71779	-0.280642	-0.190373	2.93263	1.39557	-10.8209	0.325793	3.98345	-0.112673	-0.264778	-0.123468	-0.302706	-198.663	303.796
1460	1.18939	-7.35353	10.4104	-0.382773	0.0491137	2.94317	2.5214	-11.1268	-0.0483737	4.01753	-0.0375575	-0.323821	-0.057274	-0.301368	-198.004	303.163
1470	2.10623	-7.62512	10.7036	0.207453	0.107199	2.48369	2.05368	-10.7439	-0.212877	4.75269	-0.0832247	-0.341576	-0.15241	-0.37146	-197.44	303.225
1480	1.65142	-8.3112	11.0553	-0.00273699	-0.013026	2.77461	2.25771	-10.8014	0.260384	4.47862	-0.0758247	-0.318129	-0.057274	-0.390406	-197.548	303.381
1490	1.09325	-8.83089	11.6343	0.0435079	-0.0938685	3.03484	1.92325	-10.1682	0.232213	4.61459	-0.0211356	-0.332412	-0.0863164	-0.375068	-197.001	303.907
1500	0.402996	-9.89686	11.3148	0.139318	-0.386625	3.14713	1.82276	-9.25688	-0.117959	4.17186	-0.0671575	-0.282842	-0.103803	-0.274251	-196.512	304.054
1510	-0.229065	-10.2573	10.733	0.296284	-0.496408	3.3644	1.82229	-9.82854	0.256618	3.90454	-0.0624438	-0.36928	-0.20796	-0.446828	-196.602	303.144
1520	-0.516175	-10.4284	10.6076	0.54689	-0.29301	3.06456	1.2854	-9.59959	0.545532	3.75064	-0.0983795	-0.314601	-0.173712	-0.397258	-196.103	303.076
1530	-0.145719	-10.1497	11.1253	-0.107705	-0.058237	2.70092	1.07282	-9.81269	0.73294	4.40305	-0.0505836	-0.379164	-0.0709792	-0.404111	-196.503	302.592
1540	-0.120377	-10.6438	11.6847	-0.165866	-0.175725	2.72528	0.946896	-9.81634	-0.116444	4.50077	-0.0758247	-0.353826	-0.147949	-0.426818	-196.174	302.741
1550	-0.857924	-9.24785	12.2737	-0.373953	0.0803356	2.29339	1.63648	-10.2439	0.0962811	5.47393	-0.0242781	-0.327445	-0.0899404	-0.30897	-195.989	303.08
1560	-0.494178	-8.66079	12.4783	-0.79401	0.214803	2.32233	0.4366	-9.88531	-0.560312	5.95773	-0.0030411	-0.355727	-0.15241	-0.37146	-196.33	302.647
1570	0.252137	-8.74542	12.3752	-1.04193	0.345164	1.98513	0.209749	-10.9178	-0.417482	6.60052	-0.0586932	-0.380715	-0.0390274	-0.530499	-195.628	302.492
1580	0.718814	-8.0719	11.9319	-0.924067	0.191893	2.30689	0.649188	-11.5187	-0.908446	6.00075	-0.0700466	-0.354784	-0.126864	-0.402099	-195.839	302.407
1590	-0.106489	-8.58709	11.9672	-1.14154	0.285762	2.25056	1.37099	-11.9299	-1.19032	6.361	-0.0925	-0.389514	-0.0302336	-0.34558	-195.763	302.052
1600	-0.478618	-8.632	12.2748	-1.19797	0.312878	2.04407	1.23936	-12.6087	-1.54176	6.23189	-0.112673	-0.449509	-0.16688	-0.520544	-195.412	300.891
1610	-0.209329	-9.9874	12.1816	-0.584732	0.256212	1.95618	1.10744	-12.8691	-1.25413	5.95655	-0.0834781	-0.394972	-0.00121644	-0.360132	-195.555	300.75
1620	0.177397	-9.77586	12.2212	-0.296137	0.2553	1.99788	1.63722	-11.8882	-1.20298	5.75195	-0.110341	-0.373735	-0.121238	-0.493509	-195.473	300.072
1630	0.676238	-9.98574	11.0437	-0.240855	0.268275	2.11998	1.54194	-12.387	-1.31458	5.77986	-0.0629507	-0.404516	-0.0894792	-0.490392	-195.171	299.73
1640	-0.0544052	-10.5953	11.6992	-0.315666	-0.0043589	2.49433	1.6834	-11.4671	-1.29987	6.14398	-0.0721247	-0.393503	-0.147949	-0.426818	-195.467	299.679
1650	-0.00778521	-11.3771	11.6214	-0.048911	0.00400411	2.71453	1.58479	-11.0039	-1.27738	6.482	-0.0771932	-0.390294	-0.142967	-0.448364	-195.482	299.469
1660	0.44177	-12.5935	11.4003	0.568077	0.158948	2.61818	1.03367	-10.763	-0.551989	6.36111	-0.0274712	-0.395125	-0.0631534	-0.398242	-195.348	299.062
1670	-0.266096	-12.7092	11.2335	0.0290932	0.244707	2.35778	1.0055	-10.8507	-0.252512	5.85397	-0.0721247	-0.367207	-0.173712	-0.397258	-195.875	298.819
1680	-0.521872	-12.6748	11.6858	-0.101268	-0.0417137	2.7678	1.15843	-11.077	-0.218118	6.51219	-0.0624438	-0.430006	-0.180925	-0.429129	-195.977	298.774
1690	-1.06887	-12.8151	11.9285	-0.283836	0.182871	2.52261	1.29537	-11.1953	0.0386219	6.37952	-0.0496205	-0.370487	-0.153879	-0.489951	-195.84	298.721
1700	-1.51421	-13.2541	11.5092	-0.397775	0.230414	2.4694	0.602107	-11.6024	-0.372514	6.15153	-0.0203247	-0.378469	-0.115815	-0.431151	-195.842	299.222
1710	-2.15315	-13.6941	11.1102	-0.0333	0.245264	2.29593	0.829621	-11.5548	0.0642482	5.88964	-0.0937671	-0.418728	-0.124649	-0.336741	-196.241	298.735
1720	-1.78664	-13.7229	10.6378	0.825125	0.230414	2.55457	0.961316	-11.9584	0.338895	5.80605	-0.00446027	-0.36334	-0.107908	-0.400142	-196.586	298.951
1730	-1.83099	-13.1971	10.6504	0.714303	0.220023	2.23465	1.49744	-11.5274	-0.287703	6.27769	-0.0422712	-0.36371	-0.142967	-0.448364	-194.777	299.953
1740	-1.49232	-13.7005	10.5372	1.12733	-0.0645219	2.5899	1.38745	-12.474	-1.38849	6.86294	-0.0601123	-0.40665	-0.142967	-0.565335	-194.396	300.548
1750	-2.15411	-13.0704	10.6487	0.79552	-0.127219	2.5718	1.49399	-12.298	-1.29832	7.0305	-0.0543849	-0.427598	-0.221493	-0.476438	-194.257	300.613
1760	-1.83099	-12.6902	10.4853	0.47215	-0.254489	2.80333	1.76933	-11.849	-0.938249	6.90207	-0.0639137	-0.413315	-0.180925	-0.429129	-194.137	300.149
1770	-2.29349	-11.6955	9.61984	0.331986	0.0891548	2.52548	1.74908	-12.5174	-1.59996	6.4721	-0.0939699	-0.354323	-0.146307	-0.486302	-195.022	300.049
1780	-3.07911	-12.5762	9.27112	-0.354729	0.026863	2.53587	2.33661	-11.6711	-1.25178	6.02481	-0.0435384	-0.436367	-0.0974874	-0.526348	-195.738	299.818
1790	-3.49726	-12.9627	9.62179	-0.405865	-0.0043589	2.47565	1.37444	-10.8059	-1.09021	5.43937	-0.0564123	-0.464608	-0.0728038	-0.476438	-195.207	299.341
1800	-3.67369	-13.245	9.54129	-0.734708	-0.0959466	2.86588	1.14563	-11.057	-0.801379	5.03881	-0.0808932	-0.440604	-0.0278767	-0.313446	-195.398	299.286
1810	-3.88835	-13.8387	10.0349	-1.74324	0.0448562	2.61328	1.97935	-10.484	-0.991134	4.21602	-0.0704521	-0.436443	-0.103985	-0.461365	-195.027	299.557
1820	-3.94159	-14.0093	9.6967	-2.4976	-0.171568	2.73577	1.72192	-11.1403	-0.925659	3.59988	-0.0997479	-0.483032	-0.158695	-0.675797	-194.944	299.709
1830	-3.62397	-13.9764	9.27828	-2.78156	-0.11323	2.70551	2.14864	-10.6674	-1.32255	3.3601	-0.0866205	-0.508725	-0.145466	-0.579749	-194.912	299.828
1840	-4.45249	-13.0276	8.88681	-2.51468	0.0812986	2.4491	1.62734	-10.7005	-1.12402	3.42981	-0.0744562	-0.470006	-0.16688	-0.554792	-194.443	299.665
1850	-3.88835	-13.2442	8.93617	-2.81349	0.184493	2.16397	1.61044	-10.6918	-1.61985	3.58637	-0.0713644	-0.378145	-0.16688	-0.458906	-194.089	300.07
1860	-3.56297	-13.6572	8.51473	-2.61544	0.0917904	2.35487	0.60017	-10.7603	-1.70053	2.89221	-0.0877356	-0.432342	-0.115815	-0.431151	-193.896	300.196
1870	-3.7836	-14.1673	8.49045	-3.00024	0.123722	2.40693	0.698641	-11.3231	-2.02788	2.57567	-0.0829712	-0.472809	-0.158695	-0.675797	-193.826	300.177
1880	-3.22435	-13.6904	8.70316	-3.01616	0.0755712	2.50328	0.347166	-11.9144	-1.97956	2.2013	-0.0606192	-0.52057	-0.161279	-0.533525	-193.945	299.93
1890	-3.58996	-12.6598	8.48827	-2.3645	0.122252	2.48329	-0.122901	-11.2358	-2.71296	2.27604	-0.0758247	-0.458531	-0.194427	-0.53726	-193.347	299.34
1900	-3.12022	-12.2024	8.51619	-3.22045	0.108466	2.21093	-0.395074	-11.4885	-2.78448	2.1386	-0.0564123	-0.464608	-0.115815	-0.582547	-193.248	299.805
1910	-3.57744	-12.0388	8.39558	-3.24115	0.0918411	2.54664	-0.563084	-11.0655	-2.48878	2.39098	-0.0591493	-0.482318	-0.187433	-0.61644	-193.129	299.357
1920	-4.45002	-12.5841	8.76356	-3.4001	-0.0789671	2.83747	-0.21574	-10.3673	-2.8711	2.20475	-0.0455151	-0.480665	-0.115815	-0.582547	-193.082	299.764
1930	-3.60588	-12.5085	9.63896	-3.11137	0.0309685	2.72282	0.0830371	-10.2809	-2.67353	1.86986	0.0205274	-0.553753	-0.214701	-0.598082	-193.379	299.549
1940	-4.4286	-12.6079	9.29928	-3.52569	-0.0811973	2.57325	0.503018	-9.75946	-2.60962	2.78061	-0.058237	-0.530053	-0.0728038	-0.53726	-193.153	299.705
1950	-4.53911	-12.825	8.96958	-3.18195	-0.0770411	2.68542	1.33997	-10.0612	-2.41724	2.42361	-0.0463767	-0.466094	-0.0612274	-0.506849	-193.35	299.908
1960	-4.75121	-11.8634	8.19875	-2.99505	0.0592507	2.49096	1.97838	-9.441	-2.5558	2.07941	-0.0667521	-0.445303	-0.20796	-0.56687	-193.709	299.652
1970	-4.22462	-12.1399	7.76279	-3.0787	-0.00871781	2.5494	1.39211	-9.69261	-2.6102	1.98875	-0.0737973	-0.501887	-0.0641164	-0.445201	-193.387	299.812
1980	-3.87106	-11.2774	7.62044	-3.74947	-0.181503	2.71989	2.59157	-9.44397	-2.61476	2.36795	-0.0431329	-0.520742	-0.0612274	-0.506849	-193.988	300.139
1990	-3.41074	-11.8934	7.79853	-3.32922	-0.428085	3.04065	2.24958	-9.09205	-3.18245	2.58435	-0.0123164	-0.479566	-0.173712	-0.397258	-194.779	300.534
2000	-3.10618	-12.0866	8.09702	-2.53609	-0.233303	2.86051	1.27556	-8.75845	-2.7887	2.19972	-0.0808932	-0.461811	-0.20796	-0.56687	-194.859	301.073
2010	-2.93973	-11.2774	8.42567	-2.10998	0.0659918	2.56937	0.682954	-9.02538	-3.20212	2.44729	-0.0667521	-0.471238	-0.18794	-0.5402	-194.7	301.313
2020	-1.95482	-11.2669	8.62066	-1.80144	-0.157123	2.76162	0.608462	-8.07905	-3.51395	2.38721	-0.0403452	-0.528644	-0.0390274	-0.395342	-194.388	301.693
2030	-2.42509	-11.5071	8.37171	-1.75177	0.205375	2.12419	0.275098	-8.6131	-3.37972	3.47035	0.0909795	-0.475577	-0.133621	-0.516986	-194.698	301.213
2040	-1.61558	-11.6575	9.44291	-1.3024	0.285153	2.09891	-0.0197012	-7.84593	-4.35319	2.92755	0.0116068	-0.426975	-0.194255	-0.458906	-191.349	301.332
2050	-2.51448	-11.5472	9.09791	-1.26834	-0.00623425	2.47583	0.0467619	-8.14102	-4.73441	2.51534	0.0139384	-0.490245	-0.179404	-0.703167	-189.742	299.086
2060	-2.54203	-10.8703	10.0819	-2.51154	-0.188599	2.67611	0.658397	-7.96237	-4.20092	2.31963	0.0327425	-0.499799	-0.20796	-0.56687	-189.902	299.162
2070	-2.94713	-12.2457	9.99724	-2.52872	0.0334014	2.55302	0.19977	-7.83148	-3.78374	2.42256	0.0662452	-0.529627	-0.0742027	-0.598366	-189.534	299.43
2080	-2.81398	-12.7381	10.3925	-2.82011	-0.00446027	2.39684	0.474528	-8.38199	-4.29257	1.97667	0.0270151	-0.54425	-0.0846945	-0.506849	-189.231	299.79
2090	-2.8809	-12.8876	10.0501	-2.80418	0.117488	2.409	1.05101	-8.28088	-4.35913	1.89217	0.0417137	-0.570251	-0.101268	-0.55353	-188.847	300.691
2100	-1.5193	-13.1234	10.2798	-3.23616	-0.00324384	2.65248	0.809063	-8.32196	-4.40729	2.39647	0.0538274	-0.572942	-0.105222	-0.534245	-188.666	301.147
2110	-1.62704	-13.2835	10.6335	-3.5053	-0.0831233	2.88504	1.30597	-8.23132	-4.15297	2.33789	0.0755205	-0.548816	-0.180925	-0.58457	-188.514	301.078
2120	-1.52833	-13.0276	10.946	-3.75834	-0.00562603	2.63998	1.48269	-7.75248	-3.86427	2.75416	0.0800315	-0.570596	-0.20796	-0.760274	-188.151	300.966
2130	-1.49232	-12.1799	11.1644	-3.87643	-0.133099	2.83501	1.00206	-7.67171	-3.50003	2.57665	0.0188041	-0.541731	-0.201219	-0.598082	-188.834	300.818
2140	-0.941118	-11.7738	10.888	-4.46555	-0.0437411	2.52507	0.775145	-7.32728	-3.40789	2.39827	0.0294479	-0.584519	-0.0846945	-0.506849	-188.624	300.755
2150	-0.86357	-11.0059	11.0841	-4.92277	0.130716	2.34683	0.565928	-7.27059	-3.6049	2.81127	0.000963014	-0.593997	-0.120103	-0.571047	-189.107	301.119
2160	-0.644596	-10.7403	10.5735	-5.47453	0.019311	2.46154	0.819398	-7.0926	-4.04566	2.59132	-0.0568178	-0.572745	-0.00932603	-0.602745	-189.05	301.007
2170	-0.905993	-10.4284	9.8711	-5.21085	0.0897123	2.44038	1.01666	-7.21161	-4.01155	2.74595	0.0322863	-0.563181	-0.0135633	-0.635295	-189.075	300.578
2180	-1.89653	-10.3386	10.1586	-5.18796	0.256466	2.16171	0.551989	-8.12347	-4.15109	3.15959	0.000963014	-0.534787	-0.157985	-0.710304	-189.704	300.906
2190	-0.963014	-10.4918	9.77009	-5.26642	0.325752	1.96541	0.687612	-8.95104	-4.13481	3.14795	0.0016726	-0.605614	-0.146307	-0.650683	-189.809	300.443
2200	-1.50788	-9.61747	9.82002	-5.54493	0.321799	1.93348	1.76655	-8.87158	-4.59005	3.49183	0.0259507	-0.608675	-0.027451	-0.697785	-190.705	299.931
2210	-2.02218	-10.175	10.3371	-5.04736	0.168933	2.08579	1.57963	-8.92812	-4.5983	2.72184	0.0320836	-0.534341	-0.0187281	-0.571047	-190.253	298.596
2220	-1.85471	-10.1156	10.3967	-5.52836	0.168223	2.15008	2.37089	-8.71301	-4.8613	2.80413	-0.0114041	-0.587423	-0.194427	-0.53726	-190.882	297.884
2230	-0.897306	-9.22701	10.1312	-5.19046	0.275321	1.92729	2.41135	-9.26964	-4.98872	2.77405	0.0139384	-0.630186	-0.229679	-0.731313	-190.892	296.766
2240	-0.428014	-9.04554	9.84526	-6.77404	0.269086	1.92101	2.90877	-9.36122	-4.82333	3.20734	0.0412575	-0.63899	-0.123468	-0.710993	-192.151	295.859
2250	-1.37716	-8.64827	10.0522	-6.93745	0.27456	1.82886	3.15292	-9.75266	-5.1359	2.92574	0.0336041	-0.613191	-0.0612274	-0.506849	-192.095	295.637
2260	-0.47806	-8.82027	9.29276	-6.9711	0.289158	1.91893	2.37052	-9.8071	-4.88527	2.88856	0.0441466	-0.676735	-0.16688	-0.554792	-192.019	295.265
2270	-1.11246	-8.19309	9.69097	-7.19604	0.32636	1.9	1.73927	-10.6647	-5.12061	2.65739	0.0211356	-0.658884	-0.0457685	-0.767035	-192.127	294.756
2280	-1.27979	-8.65445	9.26109	-6.86639	0.175826	2.11744	1.59166	-11.1886	-5.68077	2.45748	0.0248356	-0.638113	-0.0915167	-0.671236	-191.749	294.961
2290	-0.723122	-7.96176	9.17982	-6.96743	0.384597	1.63476	1.88819	-11.2576	-5.30661	2.73643	0.0259507	-0.634971	0.0523068	-0.602745	-192.268	296.004
2300	-1.50788	-8.70514	9.20569	-6.60724	0.268275	1.62362	0.822768	-12.2587	-5.02065	3.11308	0.114142	-0.618807	-0.124649	-0.676958	-192.124	296.389
2310	-2.70407	-8.59192	8.98669	-6.98651	0.290577	1.95049	0.181442	-11.6989	-4.90258	3.18336	0.0621397	-0.634616	-0.179019	-0.73855	-193.021	296.854
2320	-3.63031	-8.56575	9.22466	-7.07688	0.249725	1.94851	-0.236683	-12.2242	-4.51865	2.75178	0.135988	-0.765489	-0.0863164	-0.63863	-193.844	297.134
2330	-3.40856	-7.7738	9.36514	-7.11981	0.226511	1.92738	0.0419519	-12.4144	-4.66473	2.40798	0.0638123	-0.678575	-0.0915167	-0.671236	-193.799	297.758
2340	-3.54161	-8.74315	9.3231	-6.84836	0.234925	2.00973	0.159201	-12.5113	-4.62023	2.75751	-0.0180945	-0.728971	-0.179019	-0.73855	-193.703	297.322
2350	-3.50038	-8.87658	9.78957	-6.91537	-0.073037	2.49669	0.0814507	-12.3368	-5.58995	2.47979	-0.0380644	-0.69378	-0.132642	-0.64383	-193.964	298.327
2360	-3.30719	-9.1613	10.3152	-6.87805	-0.200205	2.69695	-0.0786782	-11.3821	-5.1427	2.55054	-0.0446534	-0.72742	-0.0592862	-0.679178	-194.455	298.308
2370	-3.55671	-8.77648	10.5882	-7.19388	-0.133656	2.64821	-0.284667	-10.8209	-5.30266	2.16383	0.0402438	-0.742565	-0.06216	-0.656132	-194.573	297.922
2380	-4.22738	-8.34672	10.9991	-7.21748	0.143134	2.28244	-0.221341	-10.3601	-5.30788	2.51618	0.0808932	-0.725828	-0.243658	-0.703167	-195.465	298.316
2390	-4.58118	-8.17509	11.0937	-7.88784	0.026863	2.55871	-0.313385	-9.88533	-4.84856	2.99176	0.122607	-1.30397	-0.200814	-0.710304	-195.467	298.255
2400	-4.53911	-7.75652	11.6066	-7.80629	-0.316679	2.72743	-0.0950444	-9.44867	-4.71418	2.92586	-0.280136	-1.01273	-0.158695	-0.675797	-195.206	298.069
2410	-3.18048	-7.64075	11.7744	-7.77621	-0.317592	2.70379	-0.952953	-9.53573	-5.17714	2.81559	-0.173089	-1.12566	-0.20796	-0.760274	-195.641	298.434
2420	-4.14349	-7.74846	11.6756	-7.82466	-0.376792	2.87961	-0.918892	-9.27303	-4.88406	2.60014	0.456671	-1.54425	-0.06216	-0.656132	-195.49	298.047
2430	-5.61336	-8.28065	11.6764	-8.00173	-0.103752	2.42162	-0.676948	-8.74141	-4.08206	2.09297	0.57051	-1.31015	-0.0641164	-0.568497	-195.335	298.404
2440	-5.40139	-8.90788	11.4764	-7.76159	0.0536753	2.41732	-1.22188	-9.0509	-4.23944	2.31561	0.492455	-1.24864	-0.20796	-0.760274	-196.19	298.328
2450	-5.76556	-9.05179	11.8146	-8.05085	-0.11323	2.49727	-0.79846	-9.50168	-3.62158	2.15007	-0.998189	-0.0171416	-0.105222	-0.541097	-195.678	298.326
2460	-5.65461	-8.73892	11.7313	-8.10191	0.253982	1.89992	-0.583992	-9.31984	-3.84704	1.53652	-1.13702	-0.34079	-0.0968589	-0.732499	-195.68	298.339
2470	-5.96413	-9.51097	11.7309	-8.03474	0.0175877	2.25411	-0.444355	-9.08224	-4.1109	1.87583	-0.557129	-0.82507	-0.171771	-0.760274	-196.007	298.54
2480	-5.40889	-9.78392	12.1304	-7.62241	0.27086	1.96115	-0.711855	-8.86277	-4.45409	2.86333	-0.653836	-0.463818	-0.057274	-0.712331	-196.494	298.719
2490	-6.00336	-9.42725	12.5457	-7.40046	0.245518	1.99073	-1.2286	-7.89729	-4.29718	2.78993	-0.331733	-1.09736	-0.20796	-0.760274	-196.584	298.251
2500	-6.08713	-9.1613	13.146	-6.78195	0.325347	1.93145	-1.24658	-8.63389	-5.37835	3.09956	-0.381151	-1.42736	0.0150534	-0.773792	-196.693	298.736
2510	-5.54605	-9.56128	12.9078	-6.27794	0.314348	1.97757	-1.9406	-9.28992	-5.4102	2.574	-0.290526	-1.28798	-0.0894792	-0.622046	-197.696	298.338
2520	-5.56267	-9.61747	13.4564	-6.69353	0.34263	1.90205	-2.33636	-9.79329	-5.40303	2.76228	-0.393771	-1.30225	-0.157985	-0.710304	-198.258	297.465
2530	-5.46764	-10.0483	13.4863	-6.23587	0.0802849	2.36898	-2.76234	-9.03552	-4.97433	2.53303	-0.369595	-1.46438	-0.0592862	-0.679178	-198.106	298.023
2540	-5.09799	-10.5182	13.5246	-6.52381	0.13989	2.28219	-2.64478	-8.79118	-4.35017	2.4743	-0.357886	-1.41598	-0.186242	-0.731313	-197.805	297.996
2550	-4.46153	-10.7746	13.4296	-7.16313	0.0148507	2.564	-3.00943	-8.9795	-3.36697	2.54932	-0.281251	-1.50734	-0.0457685	-0.753513	-197.393	298.117
2560	-5.41128	-10.0149	13.6552	-6.98469	-0.101116	2.59968	-2.54829	-9.34106	-3.06727	2.63948	-0.334419	-1.49599	-0.179019	-0.781998	-196.741	298.444
2570	-6.16604	-9.54613	13.4016	-7.32595	-0.321596	2.69299	-1.45459	-8.18249	-2.90645	2.71011	-0.34334	-1.43817	-0.20796	-0.760274	-196.825	297.933
2580	-7.04521	-9.56678	13.5036	-7.19371	-0.355605	2.73965	-0.579744	-8.58171	-3.23854	3.33611	-0.328388	-1.46313	-0.143692	-0.781688	-196.063	297.296
2590	-6.89949	-9.28168	13.474	-6.85312	-0.0310699	2.61532	-0.816636	-8.543	-2.7065	3.06974	-0.29007	-1.42188	-0.0135633	-0.635295	-195.946	296.543
2600	-7.02954	-9.54613	14.0925	-6.5468	-0.0353781	2.60589	-0.645346	-8.16549	-2.52968	2.92237	-0.287586	-1.60146	-0.123468	-0.809555	-195.923	296.159
2610	-6.80967	-9.42665	13.6491	-6.54216	-0.0853027	2.52134	-0.789012	-8.63342	-2.76613	2.83581	-0.271063	-1.56639	-0.130514	-0.732113	-195.835	296.054
2620	-7.22164	-9.63927	13.7269	-6.31935	0.0980753	2.4216	0.175502	-9.29457	-2.27626	3.04794	-0.398536	-1.48818	-0.186242	-0.789235	-196.129	296.407
2630	-6.64422	-9.77401	14.2356	-5.86714	0.0749123	2.38336	1.036	-8.78069	-2.32667	3.43794	-0.357886	-1.55449	-0.124649	-0.84359	-196.685	296.299
2640	-7.51404	-9.33236	14.5809	-5.5821	0.102181	2.36738	-0.0461233	-9.06815	-3.03763	2.59369	-0.387081	-1.31291	-0.123468	-0.81659	-196.637	296.992
2650	-8.0589	-9.26267	14.7097	-5.857	0.0970616	2.04722	-0.61158	-8.58543	-4.41381	2.46441	-0.853382	-1.71903	-0.00248356	-0.801374	-196.457	297.483
2660	-8.19195	-8.56575	14.0915	-5.28206	0.291236	1.95921	-0.594347	-8.29579	-4.53936	3.42463	-0.835845	-1.65326	-0.186242	-0.731313	-196.498	298.124
2670	-8.72936	-9.0811	13.8399	-6.03313	0.175522	1.92106	-0.479064	-8.36995	-4.38126	3.49206	-0.818207	-1.68578	-0.171771	-0.760274	-196.294	299.463
2680	-9.00291	-8.46438	14.3148	-5.4646	0.212775	1.87306	-0.0881918	-8.76716	-4.32336	3.56054	-0.804775	-1.73252	-0.0968589	-0.725555	-196.266	300.458
2690	-8.61519	-9.06859	14.175	-5.13504	0.182618	1.89607	-0.585528	-9.35808	-3.89534	3.56646	-0.761136	-1.92062	-0.105222	-0.705478	-196.307	300.423
2700	-8.69556	-9.1613	14.4705	-5.11043	0.0927534	1.97892	-0.184078	-9.09593	-3.65659	3.68681	-0.882273	-1.85181	-0.257226	-0.844751	-196.245	300.301
2710	-8.08777	-8.32404	14.9331	-5.67438	0.225396	1.97994	0.175132	-9.081	-4.34945	3.69021	-0.79991	-1.70183	-0.180185	-0.871365	-196.228	300.196
2720	-8.56575	-8.78426	14.7052	-6.20267	0.0372534	2.11627	0.120985	-8.63409	-3.84419	3.45021	-0.867777	-1.83413	0.0150534	-0.773792	-196.277	300.28
2730	-7.59273	-9.03928	15.1567	-5.56806	-0.0169795	2.28569	0.604129	-8.73585	-3.91506	3.39338	-0.805029	-1.81962	-0.158695	-0.844751	-196.606	300.928
2740	-6.72679	-9.21979	15.6394	-5.84806	0.113078	2.09706	0.581407	-8.22339	-4.83362	3.0646	-0.823478	-1.80202	-0.20796	-0.760274	-196.21	302.127
2750	-7.17349	-8.97044	15.8813	-7.12757	0.1702	1.95842	0.774821	-8.89387	-3.99299	2.44813	-0.8473	-1.7848	-0.0504315	-0.760274	-195.524	305.241
2760	-7.01634	-7.46432	15.7389	-6.82237	-0.132338	2.39281	0.377978	-8.4613	-4.36835	2.01788	-0.836301	-1.65808	-0.201219	-0.922466	-195.706	305.036
2770	-7.55824	-6.94229	15.9839	-6.86112	-0.620384	2.86492	0.192623	-8.91099	-4.59133	1.86757	-0.870615	-1.89289	-0.123468	-0.809555	-195.319	305.145
2780	-6.66035	-6.17965	15.7526	-7.66546	-0.42033	2.74332	0.581579	-8.4696	-4.34703	2.07534	-0.84436	-1.74112	-0.057274	-0.808217	-196.001	304.851
2790	-7.02954	-6.09206	15.5546	-7.91759	-0.56539	2.94735	1.54229	-8.64117	-3.89998	2.85501	-0.590936	-1.74112	-0.00248356	-0.801374	-196.058	304.606
2800	-7.65714	-5.52681	15.4238	-6.03568	-0.554899	2.98732	1.50202	-8.4544	-4.32796	3.39541	-0.815216	-1.8052	-0.0945781	-0.913662	-195.72	304.361
2810	-9.57945	-5.42329	15.8308	-6.06749	-0.459104	2.74094	2.39159	-8.5268	-4.40134	2.96195	-0.850341	-1.67933	-0.15241	-0.878309	-195.832	304.328
2820	-9.69816	-4.63493	16.8385	-6.05948	-0.527884	2.90161	2.06018	-8.11306	-4.45845	2.56646	-0.873504	-1.64457	0.0454644	-0.760274	-195.724	304.185
2830	-9.55411	-4.89743	17.2631	-6.06052	-0.0521041	2.3863	1.92736	-9.09529	-4.86746	2.82523	-0.899556	-1.63299	-0.15241	-0.878309	-196.032	303.933
2840	-8.56575	-5.51199	17.2531	-6.36065	-0.103752	2.37819	2.5762	-8.8836	-5.74071	2.1409	-0.83027	-1.68448	-0.180925	-0.935978	-196.078	303.937
2850	-8.37732	-5.55487	16.5663	-6.08592	-0.119667	2.37241	2.40192	-8.74748	-5.96777	1.59047	-0.836656	-1.65145	-0.0322356	-0.733244	-195.897	304.095
2860	-7.36362	-5.165	16.5345	-6.26646	-0.195593	2.44837	1.96059	-8.29579	-6.23797	1.85723	-0.864837	-1.69243	-0.0863164	-0.881918	-196.017	304.395
2870	-7.77421	-5.61648	16.4716	-6.44545	0.0797274	2.09904	2.06624	-7.87315	-6.34142	1.55202	-0.864837	-1.74208	-0.15241	-0.878309	-196.174	303.931
2880	-7.69777	-6.15822	15.8711	-6.8273	0.0141411	2.17337	2.48373	-8.43497	-7.38431	1.31714	-0.908071	-1.61537	-0.0322356	-0.787304	-195.585	303.524
2890	-9.17846	-5.78979	15.2652	-6.69894	-0.00354795	2.08434	2.52036	-8.08181	-6.88513	1.1983	-1.05597	-1.56058	-0.0551959	-0.864416	-194.821	303.473
2900	-9.29394	-5.7128	14.6951	-6.86241	0.224382	1.88302	2.33246	-7.87049	-6.78057	1.22006	-0.864685	-1.50955	-0.123468	-0.809555	-195.348	303.62
2910	-8.6726	-6.09883	14.9309	-7.08013	0.260368	1.81341	2.47176	-7.33195	-7.35931	1.20123	-0.873504	-1.7248	-0.118927	-0.876718	-194.751	303.848
2920	-8.37568	-6.12021	14.7338	-6.74872	0.257834	1.88961	2.69263	-6.42128	-7.05988	1.55929	-0.870615	-1.856	-0.235736	-0.871365	-194.188	303.481
2930	-9.04445	-5.8793	14.5814	-6.85184	0.0892055	2.05409	2.73402	-6.29333	-7.34564	1.72971	-0.839495	-1.66844	-0.221493	-0.983288	-193.961	303.46
2940	-8.98188	-5.27232	14.6051	-6.04836	0.20127	1.84982	3.28218	-5.9666	-7.42644	1.69678	-0.861999	-1.77261	-0.0945781	-0.913662	-194.232	303.692
2950	-9.05015	-5.63581	14.6731	-6.44332	0.0303603	2.11191	2.48565	-5.52673	-7.35758	1.83358	-0.885111	-1.76042	-0.109398	-0.872911	-194.334	303.586
2960	-9.00689	-5.54765	15.1024	-7.02135	-0.0479479	2.1204	2.71569	-6.35459	-7.353	1.84505	-0.864736	-1.79482	0.0150534	-0.746756	-193.653	302.977
2970	-8.95517	-5.76171	15.1317	-6.87558	-0.115663	2.12801	3.10534	-6.71486	-7.58263	1.63967	-0.838734	-1.75173	-0.221493	-0.983288	-194.048	303.146
2980	-9.3573	-7.13078	15.3504	-6.95237	-0.0417137	2.03525	2.94736	-6.42587	-8.05246	1.31335	-0.894184	-1.66646	-0.135532	-0.970915	-194.598	303.329
2990	-9.57633	-6.34234	15.8837	-7.05068	0.268275	1.60894	2.30221	-5.97265	-8.42695	1.2283	-0.867777	-1.76471	-0.161279	-0.980348	-194.242	304.157
3000	-9.78741	-5.58086	15.2753	-7.18411	0.263258	1.78502	1.71234	-6.44425	-8.73751	1.10968	-0.873605	-1.96045	-0.20796	-0.953678	-194.797	304.414
3010	-10.0894	-5.99818	15.4044	-7.6835	0.215918	1.66133	2.31611	-5.92578	-8.73288	0.924655	-0.786579	-1.939	-0.201219	-0.922466	-194.881	303.72
3020	-10.0081	-5.7166	15.4171	-7.3374	0.0974164	1.67173	1.77184	-5.61622	-9.37122	1.35195	-0.864837	-1.72191	-0.105222	-1.04795	-194.497	304.073
3030	-10.5551	-4.65034	15.7128	-6.80998	0.114548	2.0203	2.69156	-5.65121	-9.44683	0.977388	-0.974316	-1.92927	-0.0504315	-0.958903	-194.545	304.229
3040	-11.0198	-4.76326	14.9013	-7.36925	-0.150585	2.24567	2.81934	-5.35621	-9.88635	0.760223	-0.90209	-1.77261	-0.126864	-0.908948	-194.748	304.15
3050	-10.8145	-5.16104	15.1755	-7.36847	0.026863	2.19522	2.813	-5.48758	-10.589	0.562096	-0.928903	-1.81685	-0.124649	-0.84359	-194.259	303.869
3060	-10.964	-4.63056	15.1693	-7.84309	0.0782575	2.11547	2.22953	-4.75475	-10.6936	0.06734	-1.08278	-1.97587	-0.20796	-1.07372	-194.718	303.801
3070	-11.2158	-4.48389	14.6188	-8.04218	0.16351	2.02785	2.28587	-5.4673	-10.917	0.00341616	-1.13712	-1.86469	-0.145466	-1.0866	-194.56	304.248
3080	-10.0863	-4.28288	15.4829	-8.03688	0.0291945	2.06703	2.28208	-5.86114	-11.2085	0.62639	-0.96864	-1.80459	-0.057274	-0.808217	-195.047	304.604
3090	-10.0189	-4.44247	15.6071	-7.8733	-0.0993932	2.36809	2.23592	-6.00174	-11.2191	0.481188	-1.01502	-1.96704	-0.20796	-1.0137	-195.825	304.312
3100	-10.043	-4.04954	16.1023	-8.38369	-0.0753685	2.1166	1.79452	-5.40404	-11.4004	0.97641	-0.891041	-1.65956	-0.00932603	-0.917803	-196.143	304.613
3110	-9.6076	-2.96335	16.0984	-8.03752	-0.205781	2.39669	1.87466	-5.88431	-11.3643	0.892126	-1.08496	-1.96605	-0.16688	-0.965756	-196.532	304.903
3120	-10.2021	-2.60041	16.3757	-7.82092	-0.392149	2.55508	1.88541	-6.52958	-11.0031	0.873443	-0.891041	-1.87219	-0.16688	-1.06164	-196.271	305.086
3130	-10.2813	-2.48779	15.7973	-7.12995	-0.391642	2.46182	1.91181	-6.37333	-11.4929	0.680749	-1.09885	-1.98119	-0.159353	-1.09354	-194.932	304.503
3140	-11.1282	-1.94965	16.1574	-7.55327	-0.208568	2.32895	2.36729	-6.95894	-10.9889	0.783437	-0.985822	-1.9667	-0.187433	-1.12329	-195.402	304.829
3150	-11.0113	-2.02106	16.2833	-7.43735	-0.34704	2.39669	3.0156	-7.2296	-11.1535	0.608168	-0.870615	-1.98973	-0.0945781	-0.913662	-195.844	304.709
3160	-11.1494	-1.52147	16.2846	-7.61117	-0.319163	2.32776	2.61225	-7.0166	-11.4153	0.660693	-0.964788	-1.76327	-0.175045	-0.951164	-195.565	304.752
3170	-10.1626	-1.48223	16.2432	-8.18724	0.0976699	1.96541	2.35683	-7.56566	-11.1073	0.826762	-0.901938	-1.99359	-0.20796	-1.07372	-195.574	304.912
3180	-10.7527	-0.535476	15.858	-8.09433	-0.0765849	2.21235	1.88098	-7.05141	-11.2968	1.28766	-1.12693	-1.96249	-0.0728038	-0.983288	-195.555	305.15
3190	-11.4304	-0.515983	15.6827	-7.84461	0.152764	1.96858	0.892207	-7.3007	-11.6266	0.781648	-0.949278	-1.86638	-0.160012	-0.91096	-195.321	304.795
3200	-11.0567	-0.501598	15.9106	-8.1662	0.21384	1.68228	1.03367	-6.89866	-11.0773	0.651433	-0.896667	-1.88206	-0.20796	-1.07372	-195.717	304.668
3210	-10.6206	-0.615087	15.7241	-7.94413	0.296912	1.42891	-0.166956	-7.24661	-12.1026	0.722985	-0.89393	-1.8955	-0.187433	-1.12329	-195.753	303.974
3220	-11.7015	-0.822718	16.3138	-8.29593	0.248762	1.75203	-0.372686	-7.15529	-12.0821	0.569896	-1.12551	-1.99405	-0.128993	-1.04332	-195.755	303.522
3230	-11.1865	-0.34706	16.0139	-8.63098	0.2479	1.80307	-0.0694282	-7.24864	-11.818	0.820381	-1.07746	-1.90131	-0.221493	-1.04411	-196.074	304.166
3240	-11.7552	0.0794334	15.8922	-8.46636	0.199141	1.75557	-0.639948	-7.49736	-11.3852	0.588944	-1.11679	-1.80097	-0.194427	-1.04411	-196.26	304.28
3250	-10.8591	-0.147524	15.4674	-8.79984	0.0849986	1.76107	-0.494345	-7.31657	-10.2358	1.15013	-1.0769	-1.7696	-0.153879	-1.0306	-196.117	303.746
3260	-11.1219	-0.97349	15.2492	-6.25173	0.0771932	1.56852	-0.45286	-7.74909	-9.95604	0.872632	-1.13271	-1.86015	-0.0863164	-0.881918	-196.102	303.258
3270	-11.1887	-1.93236	15.6265	-7.21089	0.171062	1.42668	-0.525451	-6.78511	-10.4131	1.12356	-0.911619	-1.89738	-0.0930575	-1.01708	-196.11	302.972
3280	-11.5787	-2.4565	15.4551	-7.32058	0.475526	0.969653	-1.06575	-6.82163	-11.4559	0.78548	-0.919881	-1.99503	-0.0863164	-1.14548	-195.174	302.645
3290	-11.3983	-3.13365	15.6639	-7.26145	0.452515	1.05876	-1.06421	-7.50347	-11.4092	-0.00926014	-0.98491	-2.01164	-0.16688	-1.06164	-195.006	302.711
3300	-11.1763	-4.01648	15.77	-6.79046	0.473448	0.624793	-1.43934	-7.15039	-10.9982	-0.144239	-1.02591	-1.93252	-0.214904	-1.14214	-195.133	302.281
3310	-12.0463	-4.94932	15.0882	-6.46081	0.498689	0.643425	-2.1624	-7.1448	-11.0383	0.345534	-1.03189	-2.04158	-0.147949	-0.940342	-195.421	302.611
3320	-11.6996	-4.14226	15.0216	-4.26711	0.330567	0.598168	-2.12522	-7.50622	-11.3319	-0.200261	-0.125648	0.809418	-0.20796	-1.0137	-195.31	302.232
3330	-12.1631	-4.0001	14.7656	-6.34454	0.469342	0.596055	-1.79887	-8.3053	-12.0082	-0.00926014	-0.902648	-2.02076	-0.194427	-0.983288	-196.073	302.099
3340	-11.6687	-2.92459	14.9598	-6.31073	0.438171	0.687136	-2.31017	-8.02801	-12.1377	-0.288752	-0.985518	-1.72835	-0.16688	-1.06164	-195.896	300.924
3350	-11.3666	-3.04949	15.0576	-6.37786	0.396001	0.350218	-1.48203	-7.661	-11.9687	-0.042033	-1.15156	-1.92262	-0.16688	-1.06164	-195.272	300.488
3360	-11.809	-3.55708	15.6049	-4.23415	0.384141	0.17611	-1.60805	-7.77171	-11.559	-0.278818	-0.95019	-1.93462	-0.16688	-1.06164	-195.493	300.437
3370	-12.1707	-3.33253	15.4607	-4.17472	0.324232	0.347901	-1.26056	-7.36502	-11.8712	-0.827462	-1.09778	-1.82268	-0.101268	-1.06038	-195.291	300.259
3380	-11.578	-3.78806	14.857	-5.87101	0.217945	-0.395114	-1.85873	-7.58223	-11.9422	-0.136479	-0.89393	-1.8081	-0.0504315	-0.958903	-195.428	299.895
3390	-12.2044	-3.52652	14.8985	-3.37751	0.170707	-0.651078	-1.68701	-7.93828	-12.1633	-0.477761	-0.926622	-1.79612	-0.0728038	-1.04411	-194.92	299.855
3400	-12.6424	-3.00089	14.7701	-3.12604	-0.0395849	-1.05154	-1.82491	-7.9323	-12.6351	-0.91762	-0.806144	-2.10539	-0.180185	-1.15603	-195.429	300.09
3410	-12.6366	-3.65974	14.9116	-2.91551	-0.1147	-1.07629	-1.53197	-8.46151	-12.522	-0.421653	-0.14653	0.787091	-0.201118	-1.07535	-195.089	299.872
3420	-12.4711	-3.54047	14.404	-2.98808	-0.0917904	-1.10757	-2.19369	-8.80997	-12.8396	-0.541817	-0.159759	0.801369	-0.234996	-1.09142	-195.035	300.156
3430	-12.2087	-4.16884	14.443	-2.57312	-0.00684247	-0.761034	-1.62303	-9.72544	-12.9283	-0.574529	-0.131679	0.815526	-0.180925	-1.09142	-194.895	300.553
3440	-12.2295	-4.99074	13.8359	-1.97712	0.0224534	-1.01045	-1.51923	-9.59515	-12.9163	-0.581336	-0.145618	0.97492	-0.20796	-1.07372	-195.207	300.399
3450	-11.8282	-4.0896	13.4595	-2.52	0	-0.884401	-1.40737	-9.51475	-13.0458	-0.823762	-0.159759	0.801369	-0.20796	-1.17561	-195.389	300.249
3460	-11.9458	-2.67429	13.4151	-2.78676	-0.248153	-1.33491	-1.64898	-8.94971	-12.2469	-0.471497	-0.131679	0.815526	-0.16688	-1.06164	-195.658	299.76
3470	-11.4358	-3.97243	13.4112	-2.88919	-0.0936151	-0.850052	-1.31764	-9.06853	-12.0243	-0.847868	-0.131679	0.815526	-0.20796	-1.07372	-195.482	300.473
3480	-11.1096	-3.45443	13.7172	-3.41791	-0.100863	-0.881411	-1.81984	-10.3537	-11.5056	-0.495182	-0.164827	0.827361	-0.20796	-1.26712	-195.482	299.974
3490	-10.9404	-3.0885	14.3912	-3.66817	0.15763	-0.776493	-2.1873	-9.63016	-11.903	-0.312219	-0.0890027	0.815526	-0.133621	-1.06438	-195.236	300.662
3500	-11.157	-3.20582	14.6278	-3.71627	0.00283836	-0.854953	-2.73226	-9.52728	-12.2421	-0.284393	-0.110341	0.962081	-0.158695	-0.971463	-194.946	300.608
3510	-11.585	-2.08731	14.944	-3.58094	-0.131071	-1.199	-2.71129	-8.67546	-12.7173	-0.230515	-0.186673	0.784988	-0.133621	-1.06438	-195.323	300.964
3520	-12.6776	-2.19212	14.9521	-3.10202	-0.191893	-1.25982	-3.1606	-8.33076	-12.7854	-0.13471	-0.0950342	0.650637	-0.160012	-1.11644	-195.875	300.354
3530	-11.6955	-1.60291	14.9533	-3.40068	0.105222	-0.866611	-3.2598	-9.10246	-12.5842	-0.338717	-0.0446534	0.774364	-0.123468	-1.21784	-195.513	300.335
3540	-11.3791	-1.64518	15.3584	-3.58865	0.058389	-0.832247	-2.76683	-9.71693	-12.8902	-0.538492	-0.110341	0.901741	-0.103985	-1.05918	-195.229	300.008
3550	-9.67018	-1.33017	15.5774	-3.3648	0.100711	-0.753533	-2.84133	-9.68288	-13.2998	-0.486449	-0.0828699	0.77888	-0.20796	-1.26712	-194.763	299.428
3560	-10.9479	-1.00103	15.4617	-3.27632	0.121644	-0.740963	-3.22517	-10.0617	-13.199	-0.753345	-0.148355	0.759341	-0.24904	-1.14384	-194.493	299.831
3570	-11.1062	-1.14443	15.8129	-3.26031	0.100711	-0.753533	-2.29025	-10.1062	-13.3274	-0.615812	-0.119515	0.931548	-0.20796	-1.14909	-195.056	300.101
3580	-9.89469	-1.57092	16.1597	-3.68637	-0.025089	-1.0266	-2.9786	-10.7688	-14.2945	-0.436078	-0.110341	0.962081	-0.187433	-1.12329	-194.846	300.569
3590	-10.232	-0.437158	15.7426	-4.48856	-0.0971123	-1.07496	-2.42315	-10.3071	-14.158	-0.13208	-0.104158	0.801369	-0.142967	-1.07218	-194.97	301.178
3600	-10.102	-0.648108	15.9043	-4.58793	0.00456164	-1.24835	-2.91481	-10.6542	-14.2781	0.105232	-0.137812	0.77888	-0.179019	-1.2454	-194.38	300.859
3610	-10.1708	-0.739797	15.7161	-4.6289	0.153879	-0.766746	-2.27112	-11.1119	-14.6922	0.135886	-0.116525	0.900271	-0.236901	-1.2454	-194.232	301.26
3620	-10.4572	-0.0689163	16.4538	-4.7456	0.0736959	-0.631803	-3.15379	-11.957	-14.4879	-0.32225	-0.0340096	0.632325	-0.147949	-1.09373	-193.746	301.07
3630	-10.9941	-0.355605	16.7252	-5.47331	0.1665	-0.966526	-2.61917	-11.7769	-14.4075	-0.439783	-0.132237	0.786878	-0.0778014	-1.26712	-193.285	301.29
3640	-11.2521	0.925	17.0344	-5.4908	-0.0185507	-0.913966	-2.368	-11.7903	-13.347	-0.554797	-0.188548	0.686761	-0.124649	-1.18381	-193.682	300.782
3650	-11.222	0.935005	16.7399	-5.77818	-0.0691849	-0.742027	-2.39073	-11.7713	-13.2667	-0.422444	-0.110341	0.793128	-0.20796	-1.07372	-193.414	300.654
3660	-12.0335	1.31893	16.5385	-5.91204	0.167362	-0.40624	-2.84054	-12.0175	-12.6918	-0.406812	-0.097974	0.696299	-0.187433	-1.12329	-193.14	300.968
3670	-13.2306	1.97375	16.5486	-6.05029	0.159353	-0.703304	-2.82655	-12.2523	-12.4035	-0.639988	-0.131679	0.784988	-0.0915167	-1.17809	-193.128	301.489
3680	-13.6723	1.43185	16.5385	-6.17642	0.0725808	-0.746184	-3.70508	-10.8196	-12.6743	-0.843661	-0.110341	0.764278	-0.0945781	-1.11374	-193.026	302.695
3690	-13.9005	1.01096	15.95	-6.34165	0.10431	-0.406747	-2.89528	-11.1854	-12.9505	-0.718854	-0.110341	0.838461	-0.107908	-1.12041	-192.546	303.039
3700	-13.3676	2.46661	16.83	-8.48582	0.235533	-0.151903	-2.64478	-11.2381	-13.5184	-0.479246	-0.119768	0.868223	-0.124649	-1.18381	-191.901	302.814
3710	-13.7	2.43052	17.1284	-8.3916	0.292097	-0.298007	-3.19092	-11.5446	-13.581	-0.701991	-0.0878877	0.833762	-0.20796	-1.26712	-191.699	302.904
3720	-13.556	1.88614	16.9248	-8.31363	0.147848	-0.547316	-3.107	-11.1204	-13.3245	-1.18677	-0.110341	0.793128	-0.0660425	-1.21306	-191.772	302.785
3730	-12.8419	1.98618	17.3191	-7.98105	0.307911	-0.447751	-3.33689	-11.3464	-12.7472	-0.947241	-0.141259	0.844634	-0.123468	-1.21784	-191.469	303.329
3740	-12.5825	1.43185	17.4124	-8.73894	0.200307	-0.158117	-3.01971	-10.4213	-12.3436	-0.540905	-0.203095	0.758105	-0.0915167	-1.17809	-191.166	302.262
3750	-12.3038	1.98938	16.5435	-7.02407	0.146327	-0.412981	-2.76284	-10.9281	-11.741	-1.35472	-0.131679	0.815526	-0.0778014	-1.26712	-191.558	302.435
3760	-12.7663	1.95137	19.1313	-9.2601	-0.0896616	-0.894817	-2.84668	-10.9528	-11.1354	-1.13004	-0.0946795	0.680506	-0.0945781	-1.11374	-191.565	303.216
3770	-13.287	1.47315	19.1319	-8.47703	-0.122404	-1.29593	-2.16427	-10.2959	-11.5822	-0.936075	-0.137812	0.638432	-0.130514	-1.23896	-191.249	302.853
3780	-13.9002	1.96123	17.7925	-7.40725	0.0280795	-1.05445	-2.23534	-10.5112	-12.1349	-1.78093	-0.110341	0.708656	-0.20796	-1.26712	-191.259	302.301
3790	-14.7324	1.87987	17.711	-7.58145	0.0965041	-0.820574	-3.35789	-10.5725	-12.2174	-1.94601	-0.082211	0.592892	-0.0899404	-1.32267	-191.089	302.029
3800	-14.781	0.886986	18.0676	-7.542	0.310749	-0.438019	-4.48901	-11.0764	-12.7991	-2.32192	-0.147392	0.789012	-0.118927	-1.15068	-191.39	301.271
3810	-15.1892	1.54824	19.927	-8.52609	0.374866	-0.225447	-4.47888	-10.7622	-13.1415	-2.67809	-0.141259	0.844634	-0.0170555	-1.23421	-191.702	301.51
3820	-15.2311	1.05202	20.7303	-7.73462	0.364171	-0.363968	-4.83081	-10.365	-12.8721	-3.08768	-0.0946795	0.680506	-0.242208	-1.41096	-191.319	301.77
3830	-14.9952	1.47315	18.6707	-6.24149	0.365895	-0.425247	-4.95106	-11.1293	-12.3619	-2.93906	-0.075926	0.642948	0.0150534	-1.28064	-191.227	301.434
3840	-14.6323	1.66086	18.21	-6.21152	0.347344	-0.314551	-4.53236	-11.7414	-12.9411	-2.84384	-0.132795	0.73111	-0.186242	-1.29608	-190.594	301.882
3850	-16.6472	3.11885	18.0606	-6.6898	0.209582	-0.554062	-4.66925	-12.7788	-13.4876	-4.00702	-0.0446534	0.674241	-0.20796	-1.26712	-190.012	301.154
3860	-16.8084	3.59863	18.5241	-7.04662	0.182364	-0.508497	-4.36992	-12.9197	-13.8129	-4.21803	-0.0890027	0.601787	-0.0457685	-1.27388	-190.67	300.92
3870	-16.3142	4.05479	20.8252	-8.00399	0.0218959	-0.576338	-4.26285	-13.1507	-13.9863	-4.65069	-0.110341	0.578852	-0.20796	-1.26712	-190.894	301.095
3880	-16.96	4.01366	20.4064	-8.02067	0.248762	-0.254763	-4.33598	-13.3725	-13.6695	-4.08611	-0.0175877	0.659208	-0.123468	-1.21784	-190.111	300.926
3890	-17.2407	5.2839	21.1377	-7.69755	0.0813493	-0.575679	-3.16997	-13.254	-14.0486	-4.21066	-0.0884452	0.630434	-0.0778014	-1.26712	-189.783	301.383
3900	-17.6306	6.23262	21.2409	-7.24744	0.299548	-0.316933	-2.8562	-13.778	-14.0957	-4.73482	-0.0732904	0.628301	-0.0145466	-1.26712	-189.729	300.829
3910	-16.0758	7.49056	20.7597	-7.15925	0.324789	-0.506393	-2.40326	-14.435	-13.9619	-3.96268	-0.0609233	0.646846	-0.180925	-1.44283	-188.797	301.177
3920	-16.0616	7.0365	18.2072	-6.5103	0.048911	-0.598827	-1.85677	-13.3708	-14.7784	-3.01859	-0.0982781	0.750897	-0.124649	-1.35044	-188.355	301.828
3930	-19.6555	6.77237	17.9268	-6.20044	0.365033	-0.410903	-1.80173	-13.4246	-14.5114	-3.52512	-0.0696918	0.586632	-0.0641164	-1.30137	-188.379	301.528
3940	-20.0738	7.61022	17.8342	-6.16912	0.267768	-0.363968	-1.62587	-12.6268	-15.0447	-3.04344	-0.104005	0.657972	-0.20796	-1.26712	-188.53	301.563
3950	-19.7861	7.37466	19.7143	-7.97021	0.199293	-0.112622	-1.12478	-12.4803	-15.0822	-3.13471	-0.122708	0.517042	-0.0302336	-1.35928	-188.032	301.338
3960	-19.9699	7.05788	19.4397	-7.33193	0.322153	-0.131603	-1.03453	-12.4386	-15.5884	-3.52956	-0.110341	0.607287	-0.118927	-1.38357	-188.01	301.523
3970	-19.9896	7.14674	18.1389	-6.06164	0.256212	0.22462	-1.42285	-12.3685	-16.062	-3.69916	-0.0340096	0.632325	-0.137559	-1.246	-188.137	300.504
3980	-19.7261	7.69625	18.4037	-6.64327	0.292655	0.259948	-1.30877	-12.8101	-17.2721	-3.33354	-0.0609233	0.646846	-0.186242	-1.29608	-187.995	300.596
3990	-19.463	7.50472	18.3692	-6.19299	0.436042	0.161584	-1.43751	-13.7124	-16.813	-3.42481	-0.0321342	0.605411	-0.145466	-1.3435	-188.112	300.391
4000	-19.9049	7.62322	18.4651	-6.53035	0.432292	0.145973	-2.27996	-13.274	-16.9745	-2.6745	-0.0834781	0.723568	-0.160012	-1.41781	-187.328	299.794
4010	-19.6793	8.87511	18.1135	-6.96832	0.364577	0.291565	-2.65469	-13.7522	-17.0997	-1.26487	-0.0890027	0.601787	-0.234996	-1.44283	-187.572	299.651
4020	-19.7383	8.1498	18.2926	-7.18373	0.364171	0.705382	-3.17458	-14.0466	-16.6735	-1.47978	-0.0828699	0.638432	-0.20796	-1.42465	-187.414	300.614
4030	-19.9065	8.07158	18.5396	-7.23546	0.420178	0.429048	-3.19778	-13.6131	-16.4789	-1.74678	-0.0982781	0.666416	-0.20796	-1.39726	-187.186	300.856
4040	-20.3877	7.42774	19.0514	-9.04432	0.383482	0.511482	-3.63682	-12.6645	-16.8347	-1.99597	-0.097974	0.572679	-0.0899404	-1.30879	-188.073	300.566
4050	-20.9515	7.06108	19.1814	-8.87062	0.295493	0.433559	-3.6044	-13.0333	-16.574	-2.01604	-0.122708	0.696299	-0.186551	-1.33137	-188.524	299.934
4060	-20.8897	7.06726	18.8846	-8.84705	0.384445	-0.0836555	-3.47683	-12.4506	-16.1942	-2.01939	-0.116525	0.615944	-0.0660425	-1.3347	-188.559	300.071
4070	-19.694	8.60088	19.0645	-8.81144	0.396559	-0.312016	-3.8108	-12.6952	-15.8724	-3.25025	-0.0423219	0.603587	-0.157985	-1.31709	-188.148	300.216
4080	-19.6523	8.51431	19.128	-8.92838	0.326563	-0.325701	-3.62884	-11.8577	-15.3686	-3.01245	-0.137812	0.638432	-0.126864	-1.4158	-187.31	300.203
4090	-19.7535	9.38196	19.5785	-9.12179	0.324434	-0.613237	-3.45842	-11.269	-15.5704	-3.26244	-0.0982781	0.750897	-0.201219	-1.42932	-187.287	300.012
4100	-19.2476	8.06524	19.5343	-9.32187	0.307252	-0.663081	-3.31763	-10.1233	-15.3642	-2.62824	-0.110341	0.708656	-0.123468	-1.3164	-187.125	298.514
4110	-19.8051	8.95223	19.383	-9.87745	0.31673	-0.608929	-3.06307	-10.168	-14.9381	-2.62195	-0.110341	0.455232	-0.15241	-1.38516	-187.466	298.4
4120	-19.7439	8.25171	20.1823	-10.2051	0.259051	-0.470204	-1.82871	-10.437	-15.016	-2.7169	-0.0523068	0.589572	-0.180925	-1.44283	-186.823	298.408
4130	-19.7545	8.06524	20.3594	-10.0979	0.314348	-0.623698	-1.62815	-10.4946	-15.48	-2.31129	-0.132237	0.642948	-0.20796	-1.46053	-186.497	298.23
4140	-20.6144	7.08603	20.2678	-10.3491	0.363766	0.141867	-2.01023	-10.0028	-15.728	-2.44445	-0.0828699	0.66897	-0.147949	-1.44052	-185.866	298.447
4150	-20.9515	7.06108	20.3615	-10.4427	0.312067	0.181148	-1.98732	-9.69221	-16.0371	-2.7021	-0.0834781	0.64009	-0.20796	-1.46053	-185.825	297.881
4160	-19.6277	8.11592	20.27	-10.9109	0.38556	0.191032	-1.6908	-11.0266	-15.6506	-2.60193	-0.110341	0.654348	-0.20796	-1.52055	-185.572	298.012
4170	-20.1283	7.78014	19.7805	-10.8238	0.429808	-0.245568	-1.68045	-10.9886	-15.5462	-2.78538	-0.0814507	0.532222	-0.234996	-1.44283	-185.856	297.574
4180	-20.0019	7.56152	19.7481	-11.0092	0.374663	0.221696	-1.70453	-10.9111	-15.6053	-2.98767	-0.119768	0.361373	-0.0298534	-1.36302	-186.219	297.692
4190	-19.7545	8.43271	19.5318	-10.9922	0.357126	0.111735	-1.77951	-11.0113	-15.1995	-2.79008	-0.110341	0.518588	-0.186242	-1.29608	-185.292	298.338
4200	-19.6382	7.99962	19.9509	-11.8075	0.444456	-0.0174508	-2.07945	-10.6924	-14.9848	-2.65179	-0.110341	0.578852	-0.20796	-1.42465	-184.89	298.453
4210	-19.7103	8.16429	19.6724	-11.28	0.344201	0.129297	-1.16325	-11.5127	-15.4191	-2.71831	-0.110341	0.518588	-0.20796	-1.46053	-185.597	297.947
4220	-20.9836	7.1149	19.6527	-10.7166	0.24937	-0.211077	-1.42874	-11.3197	-15.0567	-2.35653	-0.113484	0.486525	-0.123468	-1.3164	-185.817	297.963
4230	-19.9886	7.14235	20.1593	-10.398	0.0839342	-0.914812	-0.838567	-10.5135	-15.5566	-2.62486	-0.0814507	0.506555	-0.0915167	-1.35616	-185.744	297.607
4240	-20.7583	6.94211	20.2856	-9.8602	0.119566	-0.935745	-0.463311	-10.5404	-15.3959	-3.23157	-0.132237	0.642948	-0.187129	-1.36433	-185.655	297.572
4250	-19.6491	7.91439	19.1	-8.43894	0.0937164	-1.05855	-0.225178	-9.35964	-15.9442	-3.61562	-0.119768	0.54909	-0.221493	-1.55096	-186.142	297.919
4260	-20.1951	7.17364	19.0956	-8.04783	0.048911	-1.08506	-0.331348	-9.53087	-16.1827	-3.48031	-0.122708	0.455232	-0.20796	-1.52055	-184.76	300.117
4270	-21.0757	7.14674	19.262	-8.08105	0.0666	-1.18349	-0.666532	-9.48432	-16.4621	-4.12637	-0.0671068	0.665392	-0.20796	-1.26712	-185.012	300.437
4280	-19.6911	7.26695	19.0013	-7.67623	0.0725808	-1.18033	0.198685	-10.5059	-16.4178	-3.68622	-0.100914	0.54909	-0.16688	-1.47261	-184.875	300.198
4290	-19.667	8.16429	19.7693	-8.04471	-0.0141411	-1.13278	0.267312	-9.73428	-16.9758	-3.17371	-0.104158	0.517042	-0.221493	-1.49014	-185.187	300.476
4300	-19.7735	7.81815	18.5249	-9.24113	-0.112622	-1.31198	1.0847	-9.27303	-15.9969	-3.35041	-0.131679	0.308676	-0.20796	-1.46053	-185.14	299.495
4310	-20.7082	6.97965	18.1365	-8.70042	0.0798795	-1.20666	0.582862	-9.24163	-15.9381	-1.96401	-0.110341	0.624185	-0.221138	-1.55017	-186.455	295.949
4320	-20.6807	6.96516	18.1019	-8.93322	0.125851	-0.9398	0.353086	-10.2047	-16.3387	-2.49184	-0.062089	0.618153	-0.179404	-1.2814	-185.721	295.639
4330	-19.6031	7.21794	17.9932	-9.42951	-0.0080589	-1.25045	0.557585	-9.98605	-16.6386	-2.81333	-0.122708	0.517042	-0.0998493	-1.38877	-186.233	295.455
4340	-20.312	7.69777	18.0673	-9.26787	0.0688301	-1.29528	0.291621	-10.7098	-16.632	-3.03423	-0.110341	0.518588	-0.0795449	-1.44959	-186.989	295.294
4350	-19.7325	6.95843	17.9743	-9.01992	0.0901178	-1.08506	0.706061	-10.7707	-16.4907	-2.66739	-0.078663	0.410882	-0.20796	-1.58057	-187.441	295.655
4360	-20.9523	6.54791	17.3071	-9.06685	0.00998493	-1.34351	0.559339	-10.7273	-16.1824	-2.86385	-0.119768	0.54909	-0.153879	-1.40904	-187.778	295.488
4370	-20.2529	6.8571	17.4959	-9.41682	0.0938685	-1.27234	0.836656	-11.2514	-16.4599	-2.85811	-0.141259	0.560302	-0.118927	-1.38357	-188.474	298.038
4380	-21.237	6.92807	17.2466	-9.26049	-0.178816	-1.64564	1.4725	-12.025	-16.5703	-2.62028	-0.097974	0.393422	-0.20796	-1.58057	-189.188	298.033
4390	-20.3484	6.92635	16.9636	-9.66339	-0.179729	-1.68259	1.74558	-11.9931	-16.5233	-2.6934	-0.0917904	0.449048	-0.20796	-1.46053	-187.225	294.896
4400	-20.6795	6.96918	16.9872	-9.58001	-0.225092	-1.7444	2.19549	-12.2136	-16.9831	-3.07438	-0.100914	0.361373	-0.173712	-1.41096	-186.832	294.835
4410	-20.8937	6.53499	16.9637	-9.24402	0.0169288	-1.57458	2.51821	-12.4605	-16.8679	-3.08629	-0.082211	0.317572	-0.0504315	-1.46575	-186.417	294.584
4420	-19.9699	6.55103	16.8231	-8.89828	0.21384	-0.883403	2.57492	-12.8929	-16.6344	-2.6564	-0.113382	0.363629	-0.0728038	-1.49014	-188.376	297.469
4430	-19.7821	7.03598	16.7965	-8.35317	0.118248	-1.23641	2.41917	-13.3712	-16.089	-2.35845	-0.0913342	0.347526	-0.147949	-1.44052	-188.136	297.054
4440	-19.658	7.88313	16.9607	-8.06838	0.161837	-1.16165	2.16423	-12.9349	-15.5742	-2.07491	-0.119515	0.424699	-0.160012	-1.62329	-189.034	297.378
4450	-19.7968	7.52763	16.677	-8.03828	0.289918	-0.867675	2.20634	-13.1576	-15.2029	-2.28102	-0.110341	0.303177	-0.20796	-1.52055	-188.843	297.433
4460	-19.658	7.24632	16.3095	-7.91207	0.257834	-0.889673	2.92057	-13.7905	-15.0023	-1.94521	-0.110341	0.518588	-0.214701	-1.61178	-188.718	297.424
4470	-20.5844	7.07688	16.2042	-7.83984	0.249066	-0.590378	3.19948	-13.3836	-15.1065	-1.79499	-0.113484	0.486525	-0.133621	-1.56448	-189.028	297.593
4480	-20.1648	6.86943	16.0086	-7.79595	0.311864	-0.770644	3.31882	-12.758	-14.6369	-2.32901	-0.116525	0.393422	-0.214701	-1.61178	-188.705	297.262
4490	-19.9699	7.05788	16.0932	-7.66515	0.222152	-0.99231	3.0411	-12.3831	-14.6005	-1.64612	-0.110341	0.518588	-0.20796	-1.52055	-187.631	297.033
4500	-20.0028	6.99534	16.4491	-8.01123	0.130716	-0.964433	2.79773	-12.3112	-14.5228	-1.72603	-0.107199	0.423939	-0.147949	-1.60058	-187.493	296.95
4510	-20.0933	6.6355	16.6801	-8.4769	0.0407	-1.22518	2.50888	-12.4348	-14.5512	-2.83403	-0.110341	0.331611	-0.180925	-1.59827	-187.738	296.816
4520	-19.6979	6.76119	16.9251	-8.64652	-0.154133	-1.61675	3.0398	-13.0884	-14.8128	-3.86074	-0.110341	0.455232	-0.160012	-1.62329	-184.726	295.178
4530	-21.237	6.55103	16.9114	-9.1387	-0.0126205	-1.20939	2.82962	-12.774	-14.8368	-4.67798	-0.107199	0.423939	-0.187433	-1.63014	-184.929	294.908
4540	-21.2864	6.45831	17.1176	-8.74063	0.093311	-1.16578	2.68353	-13.0427	-14.9586	-4.39623	-0.131679	0.308676	-0.16688	-1.56849	-184.857	294.661
4550	-20.8647	6.76691	17.1772	-8.79397	-0.227119	-1.57544	2.93408	-13.205	-14.7228	-3.85493	-0.107199	0.423939	-0.180925	-1.59827	-185.889	294.975
4560	-21.4772	6.52141	16.4986	-8.9648	-0.0438425	-1.56018	3.59655	-13.7682	-14.1276	-3.93228	-0.196911	0.306877	-0.214701	-1.61178	-186.178	295.312
4570	-19.7545	7.61541	17.8197	-10.3085	-0.00030411	-1.5504	3.2127	-14.1882	-13.751	-4.28971	-0.139232	0.378241	-0.20796	-1.58057	-185.78	295.546
4580	-20.1326	7.39891	17.8766	-10.1133	-0.0417137	-1.42422	3.22345	-14.9453	-12.9772	-3.95434	-0.119515	0.485764	-0.20796	-1.46053	-185.934	295.412
4590	-20.255	6.65873	17.9291	-10.3079	0.271671	-0.920286	2.97774	-14.6469	-13.3836	-4.3866	-0.147392	0.473782	-0.0795449	-1.44959	-185.464	294.928
4600	-19.5764	7.15791	17.9744	-10.5214	0.101623	-1.16993	3.59197	-15.078	-14.0438	-3.56725	-0.110341	0.455232	-0.180925	-1.59827	-185.442	294.868
4610	-20.7745	6.96918	17.807	-9.81147	0.296152	-0.926095	2.93861	-14.3959	-14.4097	-3.25132	-0.110341	0.455232	-0.20796	-1.52055	-185.545	295.176
4620	-20.1889	6.51661	17.6711	-9.86613	0.181452	-1.30154	2.78934	-14.3541	-14.7257	-3.5127	-0.132795	0.224261	-0.214701	-1.61178	-185.514	295.102
4630	-19.6911	7.26695	17.8394	-9.65602	0.1369	-1.12009	2.85721	-13.9242	-14.8037	-3.18037	-0.165942	0.300709	-0.151649	-1.52055	-184.677	295.197
4640	-20.3597	7.46725	18.0085	-9.82021	0.140499	-1.19966	3.20976	-13.6781	-14.9052	-2.48801	-0.113484	0.323831	-0.0930575	-1.61178	-184.746	295.651
4650	-19.983	6.58065	17.811	-9.67888	0.153879	-0.859262	2.47172	-13.7222	-15.1798	-1.9793	-0.14653	0.280242	-0.15241	-1.65594	-185.425	295.73
4660	-19.6911	7.7738	17.7503	-10.0261	0.109936	-1.44829	1.92831	-13.5115	-15.5251	-2.3516	-0.110341	0.518588	-0.0660425	-1.60502	-184.894	295.422
4670	-19.8051	7.69777	17.9134	-9.92315	0.1147	-1.22438	1.86404	-13.5332	-15.9729	-2.59163	-0.110341	0.331611	-0.20796	-1.64383	-185.098	296.38
4680	-19.7164	8.57842	16.9732	-9.95204	-0.0312726	-1.63738	1.98921	-13.7821	-16.532	-2.73516	-0.113484	0.486525	-0.0728038	-1.55096	-185.053	296.117
4690	-20.1156	7.45702	17.1321	-10.275	0.130058	-1.42541	1.88819	-13.4264	-16.2928	-2.55606	-0.0571219	0.361373	-0.160012	-1.62329	-184.274	295.269
4700	-19.6007	8.96951	17.4629	-10.6506	-0.0063863	-1.56459	1.72422	-13.8517	-16.1576	-2.29653	-0.122708	0.393422	-0.118927	-1.65753	-184.55	295.174
4710	-19.7671	8.89521	17.3932	-10.3526	-0.107908	-1.50694	1.40154	-14.0309	-16.0959	-2.34019	-0.186673	0.278139	-0.221493	-1.55096	-184.919	294.677
4720	-20.7682	7.61541	17.5476	-10.382	-0.19833	-1.61872	1.35461	-13.3315	-16.2394	-2.11489	-0.119768	0.361373	-0.257226	-1.6895	-185.443	294.369
4730	-21.2864	7.11969	17.6197	-10.6017	-0.288955	-1.63724	1.79423	-13.8679	-16.0445	-2.07488	-0.119768	0.361373	-0.140367	-1.6253	-184.86	294.832
4740	-20.111	7.36262	17.7438	-10.3785	-0.420786	-2.16098	2.19025	-13.6952	-15.4947	-1.3199	-0.110341	0.286279	-0.20796	-1.46053	-184.684	294.377
4750	-19.8351	7.08033	17.4071	-10.4222	-0.579734	-2.28751	1.01073	-14.2792	-15.7934	-1.64039	-0.137204	0.270374	-0.0945781	-1.62058	-184.081	294.159
4760	-20.3753	6.09486	16.7034	-9.88683	-0.554747	-2.3448	1.51709	-14.2334	-15.8156	-1.42996	-0.131679	0.308676	-0.126864	-1.6253	-184.237	294.438
4770	-20.7682	6.60171	17.224	-9.91139	-0.347851	-2.0203	1.77902	-14.4419	-15.9939	-1.76486	-0.116525	0.393422	-0.180925	-1.59827	-185.01	295.162
4780	-19.7571	7.3864	16.5829	-9.98344	-0.379579	-2.21402	1.69605	-14.3014	-15.4878	-1.73773	-0.138471	0.317572	-0.171771	-1.77397	-184.832	296.437
4790	-19.6876	6.72746	16.7371	-9.66663	-0.358748	-2.19633	1.88784	-13.6918	-14.953	-1.89215	-0.0884452	0.267515	-0.20796	-1.73777	-181.628	295.664
4800	-19.5085	6.57701	16.827	-9.97295	-0.0333507	-1.61023	2.36697	-12.722	-14.8388	-2.06756	-0.119768	0.361373	-0.173712	-1.63014	-181.251	295.616
4810	-20.0153	6.07668	17.2524	-9.8153	0.048911	-1.54249	2.13922	-12.6203	-14.9403	-1.53862	-0.0950342	0.229294	-0.147949	-1.60058	-181.616	295.611
4820	-20.0637	6.54164	17.3082	-9.19959	-0.10806	-1.7723	2.81224	-12.1506	-15.0708	-1.58676	-0.0446534	0.267515	-0.0945781	-1.62058	-181.393	296.004
4830	-19.8844	6.15715	16.8954	-9.76856	0.000557534	-1.60578	2.86789	-12.9015	-15.4812	-1.35857	-0.0560068	0.147498	-0.171771	-1.77397	-183.988	297.543
4840	-19.8351	6.49649	17.2438	-10.0187	-0.103296	-1.60235	2.86729	-12.8528	-15.3772	-1.4644	-0.110341	0.286279	-0.171771	-1.77397	-184.272	296.406
4850	-20.1388	6.35609	17.0034	-10.041	-0.00582877	-1.55299	2.93577	-12.4418	-15.3121	-0.873899	-0.0671068	0.245072	-0.158695	-1.6895	-184.028	296.321
4860	-20.1576	6.06607	16.7528	-10.0438	0.0617342	-1.73454	3.09674	-12.4864	-14.8984	-1.28265	-0.0828699	0.272031	-0.180925	-1.59827	-184.661	296.469
4870	-20.6921	5.99349	16.8459	-9.94533	-0.123773	-1.92346	3.30667	-13.8361	-15.4008	-1.8032	-0.137812	0.217073	-0.124649	-1.69066	-185	296.614
4880	-20.0153	6.07668	16.6937	-10.0584	-0.302386	-2.09861	3.23633	-13.8263	-15.5404	-0.956197	-0.110341	0.201807	-0.0899404	-1.71843	-184.557	295.869
4890	-20.1451	5.94093	16.9115	-10.1883	-0.251549	-2.02578	3.54071	-13.3176	-15.5464	-1.01492	-0.097974	0.337785	-0.0945781	-1.62058	-185.115	295.972
4900	-21.0875	5.58282	17.1454	-10.4176	-0.159151	-1.60841	4.37071	-13.5127	-15.8121	-1.87624	-0.116525	0.109094	-0.179019	-1.75225	-185.235	297.177
4910	-20.759	5.71376	17.3298	-10.7468	-0.172633	-1.93946	4.7988	-13.2637	-15.9178	-2.8516	-0.0884452	0.267515	-0.153879	-1.63205	-185.078	296.941
4920	-20.3015	5.76573	17.5271	-11.4748	-0.571321	-2.12964	5.24153	-13.6544	-15.3135	-2.83127	-0.110341	0.331611	-0.110747	-1.71148	-186.06	297.252
4930	-20.7872	5.79075	17.3087	-11.515	-0.620941	-2.4565	5.79194	-14.048	-15.4793	-3.34782	-0.132237	0.280029	-0.0915167	-1.68493	-186.001	297.336
4940	-20.7886	5.85573	17.458	-11.0987	-0.573196	-2.43957	5.81932	-13.7669	-15.2682	-3.62632	-0.0523068	0.217073	-0.126864	-1.6253	-186.523	296.747
4950	-20.2014	5.87836	17.3479	-11.3366	-0.642432	-2.47167	6.35113	-13.487	-15.7038	-4.01205	-0.0671068	0.245072	-0.0545877	-1.5739	-187.531	297.277
4960	-20.7759	5.66251	17.326	-11.249	-0.78141	-2.653	6.63282	-13.5625	-15.2676	-3.67526	-0.113382	0.363629	-0.147949	-1.60058	-187.651	297.274
4970	-21.1024	5.65935	17.0012	-11.0642	-0.967778	-2.65939	7.00566	-13.5877	-14.8837	-4.2584	-0.0878877	0.179354	-0.0345671	-1.61391	-187.811	296.86
4980	-20.7682	5.87312	16.9353	-10.7412	-0.91831	-2.705	7.42848	-12.9448	-15.1799	-4.24086	-0.082211	0.442713	-0.124649	-1.68371	-188.519	297.787
4990	-20.4767	5.74131	16.9934	-11.0143	-0.795652	-2.57302	7.26214	-12.5999	-15.2712	-4.10819	-0.161026	0.208143	-0.0592862	-1.69288	-188.65	297.545
5000	-20.6985	5.7464	17.2888	-10.8139	-0.900215	-2.51238	7.51251	-13.6112	-15.4666	-3.78772	-0.0671068	0.245072	-0.179404	-1.71687	-188.451	297.857
5010	-20.1739	5.98237	17.2345	-10.6362	-0.685666	-2.43916	7.55128	-12.8142	-15.4871	-4.47867	-0.132237	0.136099	-0.186242	-1.80293	-188.379	298.456
5020	-20.7398	5.66886	17.1903	-9.97899	-0.56909	-2.09689	7.21873	-12.1816	-15.4909	-4.17075	-0.0560068	0.147498	-0.158695	-1.6895	-188.689	298.426
5030	-20.3778	5.78457	17.5385	-9.96258	-0.241919	-2.06286	7.33989	-12.7569	-16.1193	-3.93655	-0.0401425	0.229294	-0.20796	-1.58057	-188.073	298.253
5040	-20.2514	5.92841	18.0471	-10.0006	-0.349523	-2.19947	6.79825	-12.1278	-15.9353	-4.18025	-0.0609233	0.29452	-0.0863164	-1.65233	-187.784	298.39
5050	-21.0913	5.57534	18.2239	-10.2987	-0.602999	-2.38718	6.31702	-12.0766	-16.3658	-3.65426	-0.0446534	0.267515	-0.123468	-1.72469	-187.663	298.396
5060	-20.5941	6.01328	18.8449	-9.97561	-0.65713	-2.51281	6.68774	-12.0989	-16.3006	-3.1359	-0.144756	0.236222	-0.150838	-1.80253	-187.458	298.608
5070	-20.1853	5.99349	19.4597	-9.64086	-0.466149	-2.40578	6.49058	-11.8254	-16.6149	-3.3688	-0.0828699	0.217073	-0.0592862	-1.85507	-187.452	299.189
5080	-20.331	5.77175	18.9464	-10.0051	-0.362701	-2.23723	6.92281	-12.1571	-16.4992	-4.12706	-0.0299548	0.164716	-0.171771	-1.77397	-187.62	299.072
5090	-20.8632	5.62603	18.565	-10.2319	-0.536145	-2.49938	6.73373	-12.8391	-16.446	-4.03108	-0.100914	0.0422408	-0.20796	-1.73777	-187.573	298.675
5100	-20.2327	5.88461	18.527	-10.0228	-0.3293	-2.26412	7.42181	-13.445	-16.6307	-3.82835	-0.110341	0.256116	-0.130514	-1.77397	-187.822	299.009
5110	-20.3753	5.749	17.9267	-9.6033	-0.299295	-2.11511	7.35057	-13.9911	-16.5069	-3.57991	-0.0890027	0.0949379	-0.118927	-1.65753	-187.813	298.998
5120	-20.5096	5.59986	18.143	-9.56242	-0.269441	-2.1092	6.52397	-13.3686	-16.6624	-3.46335	-0.062089	0.111304	-0.20796	-1.77397	-188.541	297.965
5130	-20.5024	5.90623	18.8594	-9.45872	-0.150585	-1.98715	6.72126	-12.889	-16.3775	-3.355	-0.125648	0.174321	-0.180185	-1.66288	-188.42	298.47
5140	-20.7583	5.80327	19.0041	-10.3668	-0.500818	-2.39344	6.17019	-13.0659	-16.419	-3.17632	-0.110341	0.147498	-0.20796	-1.96738	-189.093	299.008
5150	-20.8759	5.65771	18.7398	-10.238	-0.548563	-2.49253	6.33562	-12.2859	-16.0648	-3.13609	-0.100914	0.136099	-0.19387	-1.87252	-189.363	298.912
5160	-20.9202	5.53733	19.8877	-10.7666	-0.632345	-2.58407	5.96897	-12.0935	-15.9053	-2.51718	-0.104158	0.29452	0.0150534	-1.76045	-190.238	298.874
5170	-20.9322	5.68169	19.7825	-11.2605	-0.694586	-2.6156	5.28771	-11.8311	-16.1208	-2.34965	-0.0706041	0.174321	-0.263511	-1.89201	-190.019	298.518
5180	-20.9202	5.53733	17.4963	-10.4857	-0.62307	-2.60754	6.63623	-10.5146	-16.4644	-2.97858	-0.0890027	0.0949379	-0.0345671	-1.83399	-189.958	297.847
5190	-20.9506	5.59327	17.5911	-10.4689	-0.608321	-2.61799	4.9388	-12.2291	-16.4985	-2.99676	-0.0401425	0.174321	-0.0457685	-1.76721	-190.329	300.55
5200	-20.5024	5.67527	17.2552	-10.7988	-0.845222	-2.67774	4.86743	-12.0868	-16.3759	-1.99261	-0.0523068	0.186541	-0.132642	-1.89042	-189.618	296.403
5210	-20.9202	5.53733	17.7308	-10.5164	-0.850189	-2.61759	4.62414	-11.845	-16.25	-1.88281	-0.110341	0.147498	-0.20796	-1.96738	-189.953	296.127
5220	-21.0092	5.45071	20.4586	-10.9159	-0.786478	-2.71098	4.1496	-11.6746	-16.7329	-0.728317	-0.138471	0.0860427	-0.118927	-1.89042	-189.918	295.948
5230	-20.7208	5.47162	20.6876	-11.2319	-0.684551	-2.63448	4.01693	-11.2222	-16.5277	-1.0697	-0.110341	0.117336	-0.20796	-1.86549	-190.186	295.458
5240	-20.9202	5.53733	20.7491	-11.7061	-0.727937	-2.58431	3.61894	-10.4568	-16.8758	-1.21141	-0.0446534	0.267515	0.0150534	-1.78749	-189.653	296.567
5250	-20.9515	5.54053	19.9586	-11.8017	-0.598184	-2.42963	4.25995	-10.5298	-16.6599	-0.980723	-0.110341	0.117336	-0.124649	-1.69066	-189.413	297.138
5260	-21.2156	5.43046	17.9132	-10.7847	-0.352818	-2.31511	4.62911	-11.1177	-16.6187	-0.538816	-0.0895096	0.0318605	-0.0145466	-1.77397	-189.511	297.259
5270	-20.7734	5.49406	18.0134	-10.083	-0.297166	-2.30687	3.89144	-11.3576	-16.5228	-0.707769	-0.101167	-0.0210849	-0.146307	-1.88356	-189.104	297.259
5280	-21.0913	5.57534	18.4254	-10.5363	-0.281758	-2.11944	3.6432	-10.2232	-16.4582	-0.174858	-0.062089	0.111304	-0.20796	-1.96738	-189.131	297.216
5290	-20.971	5.50918	18.4757	-10.7625	-0.212725	-2.09258	4.15641	-10.6983	-15.7848	0.121613	-0.062089	0.111304	-0.158695	-1.85845	-190.819	298.965
5300	-21.0606	5.56621	18.1359	-10.7587	-0.361079	-2.21828	3.76861	-10.3446	-15.9258	-0.37959	-0.110341	0.072003	-0.0983795	-1.83562	-191.548	299.343
5310	-20.9836	5.53733	18.4813	-10.6069	-0.263714	-2.06255	3.31829	-10.3939	-15.8995	0.00684247	-0.0890027	0.0949379	-0.157985	-1.82394	-191.725	299.029
5320	-20.8252	5.61336	18.3588	-10.6799	-0.334318	-2.37692	3.52149	-9.63025	-15.4695	0.207529	-0.062089	0.111304	-0.201219	-1.93616	-191.663	297.591
5330	-21.2088	5.55297	18.377	-10.9932	-0.627327	-2.59223	3.4888	-10.3601	-14.6712	0.413234	-0.0890027	0.0949379	-0.0565644	-1.95828	-191.532	296.954
5340	-21.1775	5.4153	18.2464	-10.6519	-0.509586	-2.5401	2.96167	-9.21799	-15.1483	0.0696563	-0.110341	-0.0516175	-0.180925	-1.94968	-191.702	296.474
5350	-21.0712	5.51543	18.152	-10.7515	-0.403705	-2.48135	2.48959	-10.2051	-15.6692	0.673319	-0.107199	0.0797832	-0.0728038	-1.99699	-192.306	297.03
5360	-21.0913	5.57534	18.3828	-10.6339	-0.4847	-2.41813	2.7209	-10.7426	-15.6691	0.922932	-0.0680699	0.189744	-0.115815	-1.9517	-193.189	296.908
5370	-19.9378	6.04738	18.2414	-10.267	-0.966055	-2.64271	3.29578	-10.763	-15.3715	0.800873	-0.0890027	0.0949379	-0.160012	-1.92466	-194.024	296.661
5380	-20.5211	5.56901	18.885	-10.1927	-1.19875	-2.96056	2.1261	-11.1955	-15.4993	0.810705	-0.0890027	0.0949379	-0.123468	-1.82325	-193.758	296.583
5390	-19.7103	6.13689	19.3795	-10.3328	-1.5353	-3.04986	2.78346	-11.3476	-15.3265	0.742007	-0.122708	0.158542	-0.160012	-1.92466	-193.245	297.058
5400	-20.9515	5.54053	19.5166	-10.1533	-1.77134	-3.15167	2.88709	-11.3522	-15.0143	0.914843	-0.0723274	0.151122	-0.180925	-1.94968	-193.871	296.504
5410	-20.3391	5.65309	19.0386	-10.5303	-1.75466	-3.17026	2.9536	-12.0679	-15.0946	1.43986	-0.0890027	0.125476	-0.145466	-1.9545	-192.726	297.108
5420	-21.0486	5.59582	19.3323	-10.2096	-1.7683	-3.24639	2.36033	-12.3379	-14.7257	1.61943	-0.0890027	0.0949379	-0.140367	-1.91589	-192.583	296.551
5430	-19.8197	6.02854	19.0508	-9.93595	-1.39262	-3.03646	2.68569	-12.1376	-14.4809	1.35541	-0.0982781	-0.057649	-0.162496	-1.99491	-192.603	297.176
5440	-21.7727	5.36089	19.0631	-9.40173	-1.4984	-3.04036	2.43117	-12.2929	-14.4833	1.46662	-0.0921959	0.0630318	-0.0545877	-1.88734	-192.699	296.6
5450	-20.1346	5.91113	18.7063	-9.58548	-1.33357	-3.03623	2.30615	-11.955	-14.1162	0.912283	-0.0834781	0.133241	-0.20796	-1.96738	-192.752	296.523
5460	-21.1212	6.07233	18.7061	-10.0359	-1.48091	-3.13704	1.93446	-12.7119	-14.1718	0.557909	-0.0801329	0.00269137	-0.20796	-1.96738	-192.138	296.095
5470	-20.1075	5.92841	19.2436	-10.2462	-1.38699	-2.98693	2.69501	-12.0679	-13.4483	0.321626	-0.0446534	0.136099	-0.057274	-1.82192	-192.629	296.431
5480	-21.341	5.53083	19.4533	-9.80949	-1.44685	-3.12072	2.03716	-11.6984	-13.3686	0.241782	-0.0890027	0.0949379	-0.057274	-1.91095	-193.497	298.278
5490	-21.7628	5.39161	19.6826	-9.76567	-1.52739	-3.19062	2.62905	-11.7358	-13.0918	0.48325	-0.116525	0.109094	-0.235736	-1.88506	-192.882	298.126
5500	-21.808	5.60145	19.5501	-9.66323	-1.32617	-3.14548	2.42441	-10.9615	-13.732	0.678849	-0.101167	-0.0210849	-0.194427	-1.99699	-192.261	298.006
5510	-20.0469	6.0153	19.3617	-9.12281	-1.87985	-3.20425	2.50551	-11.019	-13.3836	1.21233	-0.0890027	0.0949379	-0.123468	-1.82325	-192.204	298.418
5520	-20.255	5.64503	19.8048	-8.5175	-2.1202	-3.23336	3.20976	-11.0857	-14.0582	0.920271	-0.0862151	0.0630318	-0.20796	-1.96738	-192.088	298.942
5530	-21.5554	5.47884	20.0017	-8.6542	-2.05472	-3.27526	3.25013	-10.9438	-13.774	1.60959	-0.0950342	-0.137108	-0.175045	-1.96486	-192.051	298.804
5540	-21.6896	6.04418	19.8471	-9.0933	-1.90641	-3.18083	3.36702	-10.4039	-14.4214	1.94366	-0.101167	-0.0210849	-0.0879384	-1.95404	-191.935	299.006
5550	-21.4449	5.50483	20.268	-8.64523	-1.96612	-3.3968	2.97346	-10.9418	-14.4589	2.121	-0.119768	0.0422408	-0.194782	-1.99778	-191.411	299.033
5560	-20.312	5.67038	20.2269	-8.67528	-2.09795	-3.41947	3.06023	-11.2975	-14.3961	2.87406	-0.0706041	-0.06993	-0.128993	-1.99778	-191.102	299.142
5570	-21.7224	5.93731	19.6553	-8.84928	-1.96734	-3.28874	2.67667	-11.5828	-13.8769	2.51189	-0.0917904	0.00400411	-0.20796	-2.08742	-191.924	298.563
5580	-19.9638	6.38309	20.0171	-8.49383	-1.92425	-3.25509	1.40965	-10.8974	-13.5857	2.80157	-0.101167	-0.0210849	-0.0728038	-1.99699	-191.959	298.502
5590	-21.1713	5.82205	20.195	-8.25952	-1.79855	-3.42622	1.25427	-10.6576	-13.8678	2.48224	-0.119515	-0.0821501	-0.0302336	-2.01752	-188.159	298.022
5600	-21.6551	5.91113	20.1927	-7.93381	-1.45633	-3.19733	0.319386	-10.6924	-14.1119	2.55708	-0.110341	-0.111958	-0.0894792	-2.04385	-185.106	296.418
5610	-21.5718	6.01603	20.1487	-7.69334	-1.5726	-3.2299	0.641519	-10.4929	-14.637	2.83333	-0.110341	-0.0516175	-0.180925	-2.10512	-185.395	296.738
5620	-20.1328	5.9959	20.4126	-7.72732	-1.67113	-3.11606	0.332696	-9.9827	-14.1347	3.07331	-0.122708	0.0101927	-0.14871	-2.0241	-184.943	296.624
5630	-19.8241	6.13921	20.3463	-7.64078	-1.41416	-3.0411	0.498385	-10.056	-13.4635	3.60045	-0.0982781	-0.057649	-0.20796	-1.96738	-183.884	297.359
5640	-20.1536	5.91113	19.9553	-7.81815	-1.29966	-3.10275	0.258473	-10.1303	-12.847	3.71004	-0.0985315	0.00141918	-0.20796	-2.08742	-184.034	297.146
5650	-19.7759	6.1662	20.2451	-7.41529	-1.43139	-3.19944	-0.447771	-10.6439	-12.4687	3.64683	-0.0801329	0.00269137	-0.194782	-1.99778	-183.676	297.508
5660	-19.6883	6.41024	20.2922	-7.19924	-1.2468	-3.18619	-0.651099	-10.3639	-12.653	2.92465	-0.119515	-0.0821501	-0.0145466	-1.93404	-183.913	296.36
5670	-19.8215	6.13072	19.6215	-7.6319	-1.60945	-3.32605	-0.488045	-10.0845	-12.226	3.64611	-0.168375	-0.185958	-0.0894792	-2.04385	-183.594	296.599
5680	-21.8543	5.77127	19.4275	-7.4331	-1.64103	-3.32323	-0.538771	-10.3028	-13.0642	3.57183	-0.107351	-0.0754699	-0.116981	-2.0274	-184.597	297.407
5690	-20.3727	5.58932	19.4631	-7.08279	-1.62202	-3.45861	-1.1607	-10.4919	-13.4886	3.5	-0.110341	0.0117386	-0.180925	-2.10512	-183.746	298.176
5700	-19.9699	6.04418	19.373	-6.76601	-1.56439	-3.41348	-0.773123	-9.47606	-13.4512	3.97794	-0.0890027	0.0949379	-0.115815	-2.1031	-183.094	298.62
5710	-20.4318	5.74585	19.3849	-7.06796	-1.91178	-3.43365	-0.419519	-9.28576	-13.7753	3.85892	-0.100914	-0.145476	-0.0504315	-2.08219	-183.662	297.537
5720	-21.3965	6.56041	18.9701	-7.18053	-2.05274	-3.45121	-0.0186014	-9.51534	-13.658	3.76408	-0.122708	-0.113428	-0.0545877	-2.08075	-184.125	297.675
5730	-20.9446	5.80374	18.4111	-7.32296	-2.46602	-3.64014	-0.338616	-9.13347	-14.2688	3.81275	-0.110341	-0.111958	-0.147949	-2.10075	-184.072	298.616
5740	-21.8596	6.01603	19.6027	-8.70128	-2.65554	-3.46163	-0.0163915	-9.29123	-15.1368	4.15611	-0.110341	-0.0516175	-0.135532	-2.01094	-183.688	298.102
5750	-20.8897	6.05356	19.8343	-8.88924	-2.53708	-3.39072	-0.307637	-10.7673	-15.6121	4.35824	-0.0890027	-0.0271874	-0.0660425	-1.94292	-182.953	297.589
5760	-19.983	6.0738	20.4886	-8.69807	-2.39801	-3.38127	-0.300521	-10.5446	-15.6375	4.98262	-0.0801329	-0.105926	-0.20796	-2.08742	-182.877	298.072
5770	-19.8072	6.33515	19.7501	-8.37503	-2.69958	-3.574	-0.305377	-11.2457	-15.5936	5.46118	-0.0828699	-0.234818	-0.180925	-2.10512	-182.467	297.683
5780	-19.8051	6.17723	18.615	-6.74863	-1.97808	-3.26543	0.245898	-11.1708	-15.9887	5.30395	-0.119768	-0.145476	-0.180925	-2.10512	-182.847	297.011
5790	-19.9635	5.87416	19.2723	-8.65486	-2.12517	-3.41753	0.474928	-11.5053	-15.0745	5.14482	-0.0560068	-0.250733	-0.0863164	-2.15918	-183.676	296.494
5800	-20.1182	5.95763	18.4573	-7.52613	-2.0055	-3.38555	0.0177752	-11.5086	-14.5552	5.13556	-0.0609233	-0.212329	-0.180185	-2.16973	-186.938	298.362
5810	-21.275	5.89846	18.7453	-6.65067	-1.98112	-3.3632	-0.31079	-12.072	-14.2775	4.79198	-0.0645726	-0.179861	-0.0945781	-2.12743	-187.254	298.77
5820	-21.8658	5.59677	18.6827	-6.50498	-2.43232	-3.52509	-0.187575	-12.6546	-13.4597	5.88716	-0.0401425	-0.277556	-0.0812479	-2.07408	-187.59	299.387
5830	-19.7774	6.26552	18.3544	-6.13863	-2.1498	-3.49298	-0.184219	-13.6615	-13.4995	5.05616	-0.0884452	-0.239334	-0.147949	-2.10075	-187.53	299.317
5840	-20.5643	6.02228	18.5098	-5.92618	-1.91412	-3.37787	-0.231478	-13.0329	-13.365	5.57293	-0.0828699	-0.234818	-0.115815	-2.1031	-186.877	300.158
5850	-20.1015	6.15936	18.2269	-5.38593	-1.46378	-3.27473	-1.02918	-12.7917	-13.6142	5.33103	-0.0950342	-0.247023	-0.115815	-2.1031	-186.672	300.118
5860	-19.7071	6.39146	18.2664	-5.49536	-1.37949	-3.07061	-1.26626	-12.3288	-14.3291	5.3957	-0.131679	-0.198173	-0.162496	-2.00141	-186.651	299.879
5870	-20.1677	6.2976	17.3433	-5.54047	-1.53221	-3.28981	-2.08406	-12.9969	-13.9085	5.17488	-0.110341	-0.275574	-0.153879	-2.13215	-186.371	299.679
5880	-19.6883	6.15994	17.3906	-5.57423	-2.23941	-3.60172	-1.79024	-12.1028	-14.1069	5.19224	-0.0856068	-0.156687	-0.0998493	-2.15918	-186.565	299.008
5890	-19.5944	6.49158	17.5195	-5.74965	-1.81782	-3.54749	-2.67039	-12.2124	-14.1253	4.60007	-0.0671068	-0.261778	-0.0863164	-2.15918	-185.906	298.917
5900	-19.901	9.2636	17.3817	-6.34621	-2.07742	-3.62953	-2.23874	-11.5896	-13.8082	4.54109	-0.0913342	-0.159323	-0.103985	-2.07288	-185.342	299.069
5910	-19.8514	9.30578	17.0689	-6.99011	-2.36354	-3.44612	-2.53808	-11.4841	-13.9115	4.69013	-0.0890027	0.0949379	-0.0945781	-2.12743	-185.968	299.026
5920	-19.0332	8.54954	16.7797	-6.86345	-2.36952	-3.56673	-3.63216	-10.5673	-13.8697	4.90948	-0.0690836	-0.316826	-0.0170555	-2.09652	-186.192	298.859
5930	-20.0825	9.34496	16.4992	-9.80677	-2.36993	-3.55132	-3.1414	-11.5603	-13.3333	4.93378	-0.0895096	-0.135096	-0.0679178	-2.18746	-186.101	298.412
5940	-20.2008	9.56967	16.6223	-7.9734	-2.40911	-3.63528	-2.8328	-11.411	-12.6761	5.29896	-0.0917904	-0.0948822	-0.158695	-2.19635	-186.043	298.967
5950	-18.8928	8.07158	16.2176	-9.89811	-2.65589	-3.60172	-2.67483	-10.8319	-12.6683	5.56527	-0.0401425	-0.277556	-0.147138	-2.09836	-186.567	299.018
5960	-20.0699	9.48541	16.9835	-10.075	-2.34235	-3.63556	-2.96846	-11.6711	-13.3744	5.52739	-0.0834781	-0.236476	-0.180185	-2.16973	-186.044	298.998
5970	-19.1027	9.10665	17.1031	-10.4449	-1.90438	-3.50226	-2.75221	-11.0528	-12.9247	5.03195	-0.0890027	-0.198173	-0.147949	-2.10743	-186.02	299.094
5980	-18.8928	8.57842	17.2637	-10.4505	-2.13505	-3.57192	-2.82932	-10.8973	-12.3934	5.34675	-0.0828699	-0.234818	-0.0412575	-2.06741	-185.276	298.825
5990	-18.584	7.51019	17.1884	-11.0728	-1.93353	-3.53752	-3.07687	-10.5025	-11.8298	5.8769	-0.082211	-0.189278	-0.123468	-2.23154	-188.061	299.694
6000	-18.1302	8.13728	17.269	-11.3549	-1.73728	-3.32054	-2.56081	-10.7877	-12.6846	5.09238	-0.0950342	-0.277556	-0.101268	-2.15411	-184.766	298.813
6010	-17.9556	8.04196	17.5546	-11.3036	-1.78887	-3.44419	-2.76628	-11.1576	-12.8376	5.43015	-0.110341	-0.111958	-0.114599	-2.14077	-185.065	298.324
6020	-17.5983	7.78061	17.8305	-11.5498	-1.99612	-3.62303	-2.94969	-11.7733	-12.7854	5.2663	-0.0446534	-0.239334	-0.115815	-2.1031	-184.922	298.687
6030	-17.757	8.26938	17.4257	-11.9813	-1.58466	-3.38365	-3.43542	-11.5643	-12.4445	5.29933	-0.125242	-0.248397	-0.140367	-2.1389	-184.101	298.77
6040	-17.6127	7.99524	17.2434	-11.9975	-1.77083	-3.61678	-3.60531	-11.5959	-12.3754	4.93902	-0.131679	-0.198173	0.00927534	-2.12284	-184.253	298.777
6050	-18.1009	8.38202	17.0628	-12.0538	-1.85071	-3.60698	-3.30922	-10.8017	-12.5061	4.69573	-0.0834781	-0.170879	-0.103985	-2.07288	-184.146	298.645
6060	-17.8559	9.28925	17.4056	-12.1954	-1.62927	-3.40716	-2.87689	-11.0714	-12.5579	5.57877	-0.0680699	-0.262801	-0.137559	-2.2597	-184.266	299.014
6070	-18.1959	9.3387	17.4822	-12.3488	-1.51284	-3.25876	-3.22858	-10.6301	-13.1921	5.62233	-0.125242	-0.278205	-0.22937	-2.21658	-183.767	299.383
6080	-18.4732	10.3285	17.5285	-11.3682	-1.42516	-3.30329	-4.12551	-10.8942	-13.1393	5.50228	-0.0828699	-0.234818	-0.278362	-2.23859	-183.038	299.178
6090	-19.8233	9.71121	18.4589	-10.9902	-1.17746	-3.27989	-3.65724	-11.2018	-13.7563	5.09445	-0.0671068	-0.261778	-0.125749	-2.18493	-182.965	299.344
6100	-19.8524	10.6367	18.6183	-10.6882	-1.41208	-3.31018	-4.18022	-11.1438	-13.9501	4.52904	-0.110341	-0.220571	-0.20796	-2.28082	-183.54	299.921
6110	-20.724	12.2191	18.6554	-9.10844	-1.03027	-3.16842	-4.6116	-11.3623	-13.7715	4.66264	-0.0706041	-0.332529	-0.103985	-2.07288	-183.444	299.358
6120	-21.2915	14.3751	19.0099	-7.28809	-0.652822	-3.08823	-4.33576	-12.0878	-13.2434	4.15272	-0.113332	-0.188771	-0.135532	-2.07018	-183.787	298.818
6130	-21.9973	15.4703	18.369	-7.19138	-0.731029	-2.94479	-4.08135	-12.072	-13.1821	4.77438	-0.113332	-0.188771	-0.160012	-2.32192	-183.098	299.157
6140	-21.9973	15.7343	19.4305	-8.63686	-0.652467	-2.8193	-4.99586	-12.5801	-12.6299	4.20738	-0.131173	-0.135096	-0.0778014	-2.28082	-183.34	298.961
6150	-21.6156	16.9414	19.7182	-8.8728	-0.291084	-2.21967	-4.43407	-12.6713	-12.758	4.87443	-0.0828699	-0.289776	-0.158695	-2.3653	-182.952	298.723
6160	-21.6765	17.0377	19.0411	-8.90514	-0.148	-2.14813	-5.13016	-11.8005	-12.5106	4.91424	-0.110341	-0.220571	-0.0641164	-2.24657	-183.828	299.175
6170	-21.9339	17.1949	18.644	-8.88924	-0.139384	-2.04222	-5.2861	-12.2779	-12.4521	4.58218	-0.0340096	-0.228711	-0.0915167	-2.31507	-186.522	300.844
6180	-20.9836	17.1949	19.2202	-9.01543	-0.104816	-2.10738	-5.7961	-12.1844	-12.3183	5.23474	-0.110341	-0.157701	-0.116454	-2.28082	-187.306	301.562
6190	-20.5401	17.1949	19.2561	-9.56288	-0.0566151	-2.01022	-6.40325	-12.2706	-11.7018	5.71584	-0.0609233	-0.0887088	-0.0457685	-2.27406	-184.166	299.891
6200	-20.1046	16.7426	19.0961	-8.5149	-0.0874315	-2.00084	-6.60764	-12.5125	-12.5406	5.05184	-0.0671068	-0.261778	-0.143692	-2.30224	-183.9	299.689
6210	-19.8622	17.6827	19.0416	-8.25166	0.0448055	-2.00915	-6.98136	-12.4901	-12.1598	4.60502	-0.0834781	-0.266278	-0.0660425	-2.28082	-183.602	299.856
6220	-18.5959	16.6666	19.6018	-7.9257	-0.225447	-2.33647	-7.33381	-12.3424	-12.1188	4.05591	-0.0828699	-0.234818	-0.0829712	-2.27388	-182.802	299.636
6230	-18.1802	16.6599	19.5164	-8.27791	-0.394177	-2.71779	-7.07872	-13.2285	-12.2397	4.2557	-0.0560068	-0.305042	0.0321342	-2.08075	-182.081	299.796
6240	-18.6224	16.1441	19.1814	-8.4964	-0.436397	-2.8193	-7.24889	-12.2265	-12.1979	4.10687	-0.110341	-0.305042	-0.0844918	-2.09238	-181.586	299.584
6250	-18.6746	17.2105	19.482	-8.48552	-0.409585	-2.65087	-6.84999	-12.0945	-12.1933	3.14748	-0.0417644	-0.33188	-0.0660425	-2.21324	-181.491	299.17
6260	-19.0876	18.1491	19.4385	-8.28197	-0.374815	-2.47309	-6.4869	-12.7299	-12.0154	3.57493	-0.0834781	-0.290131	-0.0457685	-2.27406	-181.157	298.951
6270	-20.4134	19.2223	18.9654	-8.64822	-0.483686	-2.79981	-6.73832	-12.883	-12.3164	3.34908	-0.0671068	-0.317399	-0.201219	-2.44301	-181.303	298.946
6280	-20.837	19.2436	18.5691	-8.56523	-0.416579	-2.78514	-7.18065	-13.0411	-11.5821	4.25085	-0.0609233	-0.311226	-0.180185	-2.39191	-180.627	299.012
6290	-21.9097	19.2442	18.481	-9.14156	-0.422358	-2.66512	-7.06464	-12.9559	-12.0437	4.74235	-0.0690836	-0.3463	-0.0434116	-2.20842	-181.514	299.17
6300	-22.2663	19.6071	18.9172	-9.43439	-0.853889	-3.27835	-7.3937	-13.3919	-12.2009	5.08219	-0.0584397	-0.326421	-0.0641164	-2.30137	-181.015	299.159
6310	-21.9339	21.2497	19.033	-9.74644	-0.806144	-3.18869	-7.95039	-14.0152	-12.0637	5.14759	-0.00349726	-0.326421	-0.103803	-2.26	-181.518	298.93
6320	-21.8896	22.2253	18.8204	-10.1867	-0.548563	-2.78245	-8.01627	-13.1233	-11.4514	5.01916	-0.0340096	-0.381374	-0.0145466	-2.28082	-180.802	298.234
6330	-21.8525	22.6616	18.4353	-10.1782	-0.628949	-3.05686	-7.6703	-13.395	-11.5497	5.03389	-0.0560068	-0.359351	-0.158695	-2.3653	-180.718	298.607
6340	-21.4271	22.2634	18.0453	-10.184	-0.585512	-3.15572	-7.82988	-13.3329	-10.8797	4.8782	-0.062089	-0.395545	-0.214701	-2.44301	-180.61	298.399
6350	-21.5981	21.2116	18.105	-10.0432	-0.477047	-2.97176	-7.71311	-13.3057	-10.9946	4.95705	-0.0259	-0.305042	-0.181635	-2.45196	-183.276	298.053
6360	-22.5295	20.9139	18.3837	-10.3591	-0.485207	-2.9268	-7.47646	-13.3022	-11.4032	4.93401	-0.0560068	-0.359351	-0.0478973	-2.3075	-183.101	298.122
6370	-22.7864	20.5664	19.045	-9.83166	-0.58014	-2.90769	-7.46266	-13.816	-11.8336	4.80379	-0.0560068	-0.359351	-0.186551	-2.21658	-180.376	297.838
6380	-23.2264	19.8748	18.8521	-10.6457	-0.259811	-2.74449	-7.99243	-13.9269	-11.9857	5.03589	-0.0716178	-0.278205	-0.123468	-2.23154	-180.677	298.195
6390	-22.6966	19.9505	19.267	-10.3398	-0.230008	-2.51238	-8.11927	-13.4736	-11.9325	5.57542	-0.125648	-0.332529	-0.110747	-2.28082	-180.76	298.907
6400	-21.8613	20.8912	19.2674	-10.4089	-0.207301	-2.18695	-8.37535	-12.9672	-12.1142	5.426	-0.0834781	-0.373609	-0.158695	-2.3653	-181.212	299.118
6410	-21.822	19.8324	19.1348	-11.4245	0.0479986	-1.96065	-8.26672	-13.1647	-11.8596	5.58103	-0.125242	-0.302052	-0.20796	-2.28082	-180.666	299.346
6420	-21.3653	19.6634	18.5648	-11.5436	0.0521548	-2.18385	-8.23889	-12.7809	-12.2651	5.57202	-0.110341	-0.220571	-0.214701	-2.44301	-180.269	299.809
6430	-20.702	18.9563	18.5052	-11.985	-0.113534	-2.26927	-7.18413	-13.0027	-12.871	4.92808	-0.0801329	-0.305042	-0.0457685	-2.27406	-179.933	299.767
6440	-20.7808	18.8675	19.0008	-11.7395	-0.0708068	-2.15455	-6.58608	-13.304	-13.0099	4.92841	-0.152612	-0.262801	-0.15241	-2.39886	-179.802	299.48
6450	-19.8351	19.1677	20.0911	-11.184	-0.234114	-2.38204	-6.79746	-13.9576	-12.9289	4.17392	-0.0340096	-0.381374	-0.20796	-2.47423	-179.056	299.99
6460	-19.2349	19.9635	20.7406	-10.5787	-0.382367	-2.55653	-6.16379	-13.9302	-12.9475	3.64155	-0.110341	-0.359351	-0.20796	-2.47423	-179.219	300.26
6470	-19.6113	20.1494	20.8046	-10.4083	-0.179374	-2.45918	-5.15668	-13.3836	-12.2725	3.42127	-0.0485055	-0.35449	-0.179404	-2.2951	-178.881	299.869
6480	-19.0495	20.3894	21.1738	-10.0775	-0.202385	-2.60151	-5.61902	-13.3288	-11.9141	3.22863	-0.125242	-0.33188	-0.20796	-2.31703	-179.318	300.129
6490	-19.7968	20.2731	21.0334	-10.4703	-0.209329	-2.45087	-6.80427	-13.7474	-12.0864	4.00034	-0.0828699	-0.234818	-0.234996	-2.45653	-179.689	299.91
6500	-19.5264	20.236	21.8323	-11.1753	0.0617342	-2.04689	-6.35263	-13.97	-11.6884	3.57391	-0.125242	-0.278205	-0.0983795	-2.34247	-179.936	300.775
6510	-20.342	21.1246	21.8515	-11.1824	-0.121695	-2.01685	-5.63435	-14.1987	-11.4879	2.62554	-0.0801329	-0.305042	-0.175045	-2.47171	-180.388	300.715
6520	-19.9049	20.8013	21.8541	-11.0753	0.00694384	-1.91488	-5.19047	-14.4297	-11.9376	3.38732	-0.0690836	-0.293258	-0.0983795	-2.34247	-180.694	301.089
6530	-20.0512	21.6157	22.5873	-10.658	0.139029	-1.78688	-5.04125	-14.3765	-11.7209	3.34	-0.0834781	-0.290131	-0.118927	-2.39727	-181.049	301.746
6540	-20.4025	21.0704	23.0416	-11.2849	0.334368	-1.7537	-4.95397	-13.9032	-11.5019	3.55924	-0.122151	-0.316826	-0.1813	-2.44088	-181.064	301.058
6550	-20.2727	21.8492	23.2897	-11.3087	0.261585	-1.3766	-4.67486	-13.9317	-11.6758	4.10958	-0.062089	-0.395545	-0.0778014	-2.28082	-181.455	301.153
6560	-19.6319	22.0975	23.5305	-10.8233	0.350436	-1.41416	-5.04172	-13.9503	-11.4806	3.43937	-0.0732904	-0.35449	-0.17981	-2.35122	-181.119	299.756
6570	-18.4172	21.7533	23.4017	-10.5403	0.33893	-1.5711	-5.18799	-13.5761	-11.7087	4.05014	-0.0828699	-0.234818	-0.0170555	-2.31374	-181.247	301.099
6580	-18.1389	21.6298	23.6509	-10.4305	0.279882	-1.63104	-5.44312	-14.0796	-12.1323	3.47409	-0.110341	-0.305042	-0.175045	-2.47171	-180.781	300.584
6590	-18.1465	21.3424	23.8471	-10.2773	0.355048	-1.53763	-5.6488	-14.5175	-12.1368	3.45747	-0.0834781	-0.373609	-0.20796	-2.47423	-180.391	301.317
6600	-17.4811	20.7103	24.3736	-10.0304	0.346482	-1.71751	-5.43058	-13.6193	-12.1792	3.20713	-0.136596	-0.29047	0.0158137	-2.26766	-180.032	301.741
6610	-17.3074	21.5397	24.531	-9.33837	0.350233	-1.29454	-5.96635	-14.3553	-12.4371	3.12639	-0.0632041	-0.458283	-0.20796	-2.47423	-179.54	300.993
6620	-17.4356	22.2634	25.0344	-9.40064	0.416275	-0.951184	-5.43292	-14.1306	-13.471	2.65543	-0.0690836	-0.3463	-0.0434116	-2.37298	-180.049	300.985
6630	-18.5976	22.6837	24.9103	-9.15433	0.368327	-0.716259	-5.08476	-14.2432	-13.3915	3.09679	-0.0862151	-0.443818	-0.160012	-2.16438	-179.799	301.607
6640	-18.6966	22.3561	24.8643	-9.54258	0.344049	-0.828749	-4.99394	-14.4056	-13.8157	3.75841	-0.062089	-0.395545	-0.166297	-2.39886	-179.399	300.994
6650	-18.1465	21.3424	24.1028	-9.5182	0.374866	-0.834882	-5.34848	-13.6473	-13.9039	3.6317	-0.0801329	-0.504158	-0.137559	-2.30898	-180.102	301.148
6660	-18.3572	20.6671	24.0095	-9.86775	0.40259	-0.358768	-5.19522	-13.3877	-13.4315	3.95205	-0.0890027	-0.411911	-0.201219	-2.44301	-179.592	300.681
6670	-18.2529	19.9825	23.771	-9.7868	0.231073	-0.124736	-4.41579	-12.448	-13.3082	3.19634	-0.137204	-0.236476	-0.125749	-2.37672	-178.846	300.638
6680	-17.9425	20.8487	24.0532	-10.3433	0.183834	0.414932	-4.31375	-12.3651	-13.2334	3.34266	-0.062089	-0.395545	-0.242208	-2.42466	-178.86	300.943
6690	-17.7179	21.7661	24.0542	-9.80718	-0.0969096	0.668179	-4.89205	-12.042	-13.7785	3.46803	-0.151599	-0.263785	-0.160012	-2.43151	-178.511	301.216
6700	-18.386	22.7702	24.3393	-10.025	0.030411	0.632781	-4.35649	-11.9597	-13.9347	3.59001	-0.0834781	-0.373609	-0.221138	-2.50463	-178.254	300.964
6710	-18.1515	22.8589	24.8635	-10.183	0.174356	0.123773	-4.4586	-11.9921	-14.1415	3.17916	-0.0867726	-0.405226	-0.0828851	-2.40589	-178.125	300.587
6720	-18.7914	21.7122	25.056	-10.3415	0.0166753	0.0417137	-4.75592	-12.5647	-14.4338	2.63241	-0.0834781	-0.373609	-0.20796	-2.47423	-177.981	300.828
6730	-19.411	20.6518	24.8082	-9.7806	0.0208822	0.364045	-5.04797	-13.0473	-14.1325	2.68907	-0.0690836	-0.3463	-0.113357	-2.38219	-177.878	300.318
6740	-18.9432	20.9702	25.0509	-9.49719	0.260368	0.384192	-5.91934	-12.8652	-13.5311	2.28087	-0.062089	-0.395545	-0.20796	-2.47423	-177.528	300.578
6750	-18.7522	20.6501	24.7659	-9.56678	0.0101877	0.469008	-6.01459	-12.4502	-12.9777	2.4074	-0.062089	-0.395545	-0.20796	-2.47423	-177.306	300.953
6760	-18.0195	20.7717	25.0152	-9.28374	-0.0336548	0.682878	-6.53505	-12.2699	-12.3425	1.78767	0.0016726	-0.393437	-0.20796	-2.47423	-178.431	300.395
6770	-18.1928	21.4115	25.3025	-9.05296	0.0738479	0.590986	-6.89335	-12.1112	-12.6029	0.832718	-0.062089	-0.395545	-0.13097	-2.50538	-178.324	300.382
6780	-18.0882	21.6488	25.6168	-9.26227	0.214803	0.104968	-7.2168	-12.2079	-12.6778	0.917118	-0.0890027	-0.411911	-0.115815	-2.45855	-180.602	301.741
6790	-17.3009	22.3885	25.5727	-9.73574	0.207555	0.291256	-7.23887	-12.25	-13.0028	0.9694	-0.132237	-0.383264	-0.147949	-2.45422	-180.458	301.845
6800	-17.5006	23.2186	25.5674	-9.31194	0.296152	-0.0738479	-6.15056	-11.9028	-12.5205	0.577621	-0.0982781	-0.347283	-0.175045	-2.47171	-177.26	299.929
6810	-17.0808	23.7839	25.8599	-9.5351	0.206642	-0.0377755	-6.639	-11.2951	-12.2178	0.096717	-0.131679	-0.411911	-0.147138	-2.41598	-176.906	299.994
6820	-16.5667	23.3857	25.7285	-9.66254	0.396559	-0.27674	-6.63172	-10.7404	-12.2258	0.569542	-0.110341	-0.389514	-0.133621	-2.48356	-177.33	299.911
6830	-17.3009	24.3453	25.3574	-9.4738	0.235533	0.216323	-6.59163	-10.7021	-12.0078	0.708271	-0.0890027	-0.411911	-0.194782	-2.50463	-177.107	299.803
6840	-17.0912	24.2518	25.824	-9.27078	0.254286	0.270658	-5.4595	-11.781	-12.4413	0.727978	-0.0794233	-0.478111	-0.13097	-2.56312	-174.183	299.564
6850	-17.1608	23.677	26.3753	-8.97757	0.112166	0.0680192	-5.7797	-11.5704	-13.3813	1.62044	-0.0655863	-0.427284	-0.162496	-2.50176	-174.55	300.245
6860	-16.7535	24.394	26.0901	-8.93925	0.282366	-0.0253729	-5.86089	-12.1476	-13.5891	1.20319	-0.00177397	-0.383477	-0.175045	-2.47171	-174.328	299.981
6870	-15.9151	23.8439	25.9376	-9.24255	0.372027	-0.143641	-5.82033	-12.2084	-13.7089	1.6327	-0.082211	-0.570986	-0.20796	-2.59427	-174.932	299.472
6880	-16.5596	23.6681	26.1416	-9.49283	0.231073	-0.130868	-5.26609	-11.521	-13.1649	1.35269	-0.062089	-0.395545	-0.076296	-2.50463	-175.228	299.567
6890	-15.6328	22.5938	25.8454	-9.91826	0.366655	-0.531178	-5.52414	-11.8902	-13.4879	0.842809	-0.0609233	-0.422489	-0.162496	-2.56024	-178.754	300.465
6900	-15.6022	21.9161	25.4698	-10.3072	0.0912329	-0.334875	-5.24617	-11.9757	-13.8365	0.255741	-0.0828699	-0.418019	-0.0302336	-2.52437	-179.856	300.468
6910	-14.6479	22.6688	25.6079	-10.9002	0.357126	-0.326563	-5.20159	-11.9195	-13.9263	0.0982984	-0.0175877	-0.35449	-0.14871	-2.53095	-176.852	300.26
6920	-14.0841	21.5031	25.473	-11.4902	0.283227	-0.241311	-5.05668	-12.6223	-15.0291	0.814395	-0.062089	-0.395545	-0.221138	-2.50463	-176.942	300.876
6930	-15.1837	21.5801	25.7298	-11.3728	0.187585	0.159049	-4.9587	-12.0732	-15.0484	0.828476	-0.0950342	-0.472977	-0.121238	-2.54759	-177.287	300.578
6940	-15.6263	20.175	25.723	-11.3478	0.287941	-0.215593	-4.80663	-12.0834	-14.4968	0.434481	-0.062089	-0.395545	-0.142967	-2.59273	-181.032	300.055
6950	-16.4414	19.6966	25.7355	-11.7987	0.343086	-0.261565	-4.86483	-12.9094	-14.4877	0.0158745	-0.0417644	-0.421313	-0.101268	-2.40753	-180.884	300.053
6960	-16.4989	20.7139	26.0975	-12.2413	0.20649	-0.269086	-5.07792	-12.8973	-14.6348	-0.0180692	-0.0890027	-0.411911	0.038774	-2.5009	-180.485	299.865
6970	-17.5126	20.7717	25.7509	-12.2635	0.338423	-0.260115	-4.41468	-12.6105	-14.7493	-0.606643	0.0393822	-0.569993	-0.20796	-2.59427	-180.415	299.992
6980	-17.5006	20.8013	25.9373	-11.2402	0.19017	-0.590682	-3.79405	-13.6401	-14.6233	-0.383563	-0.110341	-0.467964	-0.147949	-2.45422	-180.504	300.248
6990	-17.6296	20.6208	25.8985	-11.235	0.319416	-0.442936	-3.84488	-13.8872	-14.4106	-1.00689	-0.062089	-0.395545	-0.0585107	-2.56024	-181.755	301.437
7000	-17.6546	19.6947	26.2157	-11.6773	0.105171	-0.0877711	-4.55394	-14.2261	-14.4507	-0.862541	-0.113382	-0.466864	-0.0302336	-2.52437	-182.223	301.188
7010	-19.6784	19.5834	26.3329	-11.5818	0.120478	-0.0516986	-5.56353	-14.3642	-14.2552	0.00569699	-0.0840863	-0.319614	0.019463	-2.43028	-181.837	300.973
7020	-19.7838	19.6617	27.3658	-12.5425	0.0645726	0.275756	-5.76967	-14.4436	-14.3182	-0.336016	-0.110341	-0.618807	-0.194782	-2.56387	-181.656	301.419
7030	-20.6921	19.368	27.2781	-12.781	0.118349	0.281403	-6.23364	-14.5046	-14.6013	-0.383426	-0.0632041	-0.458283	-0.135532	-2.57703	-181.065	301.203
7040	-21.3827	20.217	27.3466	-13.1023	-0.0457685	0.508299	-6.05736	-14.1713	-16.3236	1.59014	-0.0448055	-0.541376	-0.181635	-2.45196	-181.081	301.771
7050	-21.772	20.627	26.9852	-13.2291	-0.346685	0.70743	-6.18128	-14.4708	-16.4304	1.81752	-0.0895096	-0.474989	-0.20796	-2.59427	-181.353	301.995
7060	-22.3852	20.8648	27.8405	-13.3667	-0.00273699	0.359407	-6.27657	-15.4158	-15.957	2.17479	-0.0840863	-0.68082	-0.194782	-2.56387	-181.101	302.666
7070	-22.79	20.4699	27.7625	-13.1558	-0.0396863	0.249167	-6.37311	-14.9504	-16.1667	2.60424	-0.0895096	-0.474989	-0.180925	-2.61197	-180.405	303.546
7080	-23.4101	20.217	28.2913	-13.3731	-0.0353781	0.417238	-5.9572	-15.1742	-16.0466	3.04205	-0.110341	-0.558467	-0.0828851	-2.60337	-180.561	303.29
7090	-23.2369	20.813	28.2232	-13.2194	0.0198685	0.264981	-5.68295	-15.136	-15.5977	3.02892	-0.131173	-0.641945	-0.180925	-2.61197	-180.317	304.471
7100	-24.4504	21.6518	28.9673	-13.2325	-0.205781	0.531315	-5.94104	-15.1076	-15.6166	3.52008	-0.148203	-0.628382	-0.20796	-2.47423	-178.678	304.567
7110	-23.7994	21.9974	29.1807	-13.4211	-0.241564	0.814593	-5.76627	-14.7021	-16.9653	3.665	-0.157478	-0.658651	-0.142967	-2.59273	-178.022	304.151
7120	-23.8622	22.0359	29.2967	-13.0431	0.068374	0.329832	-5.746	-14.6649	-17.5858	3.11768	-0.0895096	-0.641945	-0.112064	-2.60274	-177.944	303.101
7130	-24.3351	22.0099	27.8083	-12.2957	-0.143084	0.226688	-5.3008	-15.3745	-16.7743	2.77043	-0.0895096	-0.59425	-0.180925	-2.61197	-178.446	302.071
7140	-22.9661	22.3115	28.0927	-12.4146	0.154032	0.219141	-5.16632	-15.109	-17.0795	3.00686	-0.110341	-0.558467	-0.147949	-2.6076	-178.362	302.401
7150	-22.8249	22.1062	27.9138	-12.4328	0.208619	0.212167	-4.24572	-15.0356	-16.9653	3.15829	-0.0513945	-0.67633	-0.180925	-2.61197	-177.415	302.837
7160	-22.8526	22.3394	28.0626	-12.0863	0.0957438	0.0105425	-3.84434	-15.4335	-16.7714	3.25141	-0.0536753	-0.486915	-0.0325397	-2.44327	-176.247	302.287
7170	-23.3895	21.8239	27.9501	-12.3193	0.118248	0.0493975	-3.46273	-14.6671	-16.6588	3.71288	-0.0375068	-0.63419	-0.0660425	-2.61872	-176.125	301.848
7180	-23.7712	22.0099	28.6006	-12.5124	0.00547397	0.283455	-3.64551	-14.8788	-16.1619	3.61882	-0.0439438	-0.473995	-0.115815	-2.60994	-176.896	300.813
7190	-23.796	21.9543	28.5574	-12.1811	0.080437	0.304743	-3.3538	-14.6988	-17.0244	3.90454	-0.075926	-0.508415	-0.101268	-2.58093	-177.172	300.683
7200	-23.258	22.2127	29.2752	-12.3193	0.0221493	0.373665	-3.61558	-15.0137	-17.079	3.48109	-0.00527123	-0.391587	-0.112064	-2.60274	-176.224	301.568
7210	-23.4723	20.8533	29.4461	-12.0165	-0.242426	0.769397	-3.63287	-14.7385	-17.4543	4.01369	-0.0834781	-0.677728	-0.115815	-2.60994	-175.448	301.888
7220	-23.7556	20.2641	29.7474	-11.9102	-0.134467	0.542608	-2.80103	-14.6848	-17.5345	3.96794	-0.0794233	-0.663537	-0.180925	-2.61197	-172.778	302.463
7230	-23.5178	20.236	31.0621	-12.1607	-0.333456	0.603176	-3.2687	-14.0085	-18.0977	3.95959	-0.0716178	-0.785054	0.0224027	-2.55729	-172.511	303.289
7240	-22.7121	20.6518	31.6613	-12.5105	-0.307505	0.594114	-3.26604	-14.5524	-18.0841	4.60207	-0.0175877	-0.762443	-0.0863164	-2.66603	-171.79	303.392
7250	-22.8733	20.3517	31.8513	-12.6037	-0.131984	0.505075	-2.6077	-14.0811	-18.0662	4.56387	-0.0794233	-0.663537	-0.0945781	-2.63428	-170.974	301.066
7260	-22.6688	21.3827	32.2948	-12.3193	0.0203247	0.305301	-2.73861	-13.779	-18.0913	3.85614	-0.0794233	-0.663537	-0.15241	-2.66964	-170.391	300.832
7270	-23.1757	21.6235	33.0619	-12.5573	-0.297267	0.525096	-2.38052	-13.6411	-18.0762	3.50182	-0.0828699	-0.631757	-0.0679178	-2.69431	-169.792	300.656
7280	-24.088	23.2771	33.3436	-12.698	-0.406138	0.574311	-2.06729	-14.2187	-18.3119	3.71163	-0.0340096	-0.73556	0.0294479	-2.60803	-169.529	301.589
7290	-24.3604	23.03	33.3716	-12.8648	-0.617697	0.938736	-1.98337	-14.7592	-17.818	3.54667	-0.0175877	-0.762443	-0.15241	-2.66964	-169.699	303.234
7300	-25.0384	23.7839	33.8466	-13.694	-0.721551	0.996821	-1.98518	-14.7257	-17.6392	3.58494	-0.0716178	-0.785054	-0.0631534	-2.64285	-169.827	304.645
7310	-25.6176	24.3401	33.9628	-14.0273	-0.308823	0.478288	-2.64932	-15.0848	-17.9732	3.45951	-0.0690836	-0.853149	-0.19387	-2.68912	-170.266	304.985
7320	-27.0658	25.3045	33.7512	-14.326	-0.306542	0.452181	-2.9786	-15.6768	-17.1228	3.09864	-0.0666507	-0.803153	-0.0585107	-2.56024	-170.729	304.763
7330	-27.2141	24.2042	33.0619	-16.4806	-0.309533	0.557027	-2.82106	-15.2158	-17.8145	3.12133	-0.0716178	-0.785054	-0.0130058	-2.72269	-170.97	303.953
7340	-26.2766	24.4672	33.0909	-16.7704	-0.135329	0.384121	-3.23542	-15.1885	-17.62	3.01564	-0.062089	-0.606744	-0.0219111	-2.69143	-170.493	303.729
7350	-27.5598	24.8329	33.6619	-17.4379	-0.129551	0.410649	-3.08098	-14.3396	-18.1443	2.97223	-0.0536753	-0.79698	-0.0945781	-2.63428	-170.004	303.619
7360	-27.0987	23.8464	33.4693	-17.1255	0.0420685	0.296203	-3.75544	-14.4437	-17.7681	3.07065	-0.0801329	-0.612776	-0.0899404	-2.73213	-170.859	303.768
7370	-26.8123	24.1609	32.9241	-17.0206	-0.269086	0.717516	-4.08116	-13.899	-17.6683	3.10013	-0.062089	-0.902395	-0.0478973	-2.74766	-171.126	303.533
7380	-27.3772	23.7686	32.7201	-16.7549	-0.361079	0.738327	-4.63174	-13.9771	-17.7008	3.07281	-0.0101877	-0.83546	0.0158137	-2.73501	-171.731	304.016
7390	-26.8618	23.3698	33.3156	-16.9436	-0.404668	0.642432	-4.23546	-13.6542	-17.5633	2.86657	-0.0560068	-0.811892	-0.160012	-2.63698	-175.61	304.972
7400	-26.3055	22.7702	33.5796	-16.7269	-0.378921	0.553378	-4.20435	-14.2228	-17.9281	3.38545	-0.00349726	-0.83327	-0.0915167	-2.69863	-175.723	305.192
7410	-27.0658	23.2771	33.7609	-17.4452	-0.335788	0.435941	-4.44246	-14.3086	-17.6965	3.59668	-0.0175877	-0.762443	-0.20796	-2.78767	-176.313	304.934
7420	-26.7904	23.1988	33.8169	-17.225	-0.232542	0.505075	-4.5525	-14.1452	-18.1276	2.59958	-0.0175877	-0.762443	-0.0457685	-2.78091	-176.632	304.464
7430	-26.2104	23.3341	33.9058	-17.2554	-0.158644	0.470204	-4.83593	-13.405	-18.6134	2.86175	-0.0609233	-0.719179	-0.115815	-2.60994	-176.97	304.751
7440	-24.9147	22.8568	33.9529	-16.3495	-0.0457685	0.2124	-4.91926	-13.651	-18.5916	3.13633	-0.0340096	-0.888223	-0.0145466	-2.78767	-177.245	304.398
7450	-24.4682	23.7839	34.1688	-16.4114	0.0510397	-0.0260521	-4.52125	-14.498	-18.5342	3.01598	-0.0560068	-0.8662	-0.0829712	-2.78073	-177.575	304.389
7460	-24.2624	25.2763	34.0148	-17.4315	0.197164	-0.2331	-3.9838	-13.719	-18.621	2.48858	-0.0884452	-0.746184	-0.0145466	-2.78767	-177.98	304.742
7470	-23.7218	25.2117	33.9732	-17.2436	0.0132288	0.211103	-3.29204	-13.6984	-18.5357	1.6535	-0.104158	-0.719179	-0.0795449	-2.82146	-178.183	304.052
7480	-23.7218	25.3972	34.1701	-17.4018	0.0777507	0.0192603	-4.16068	-13.2802	-18.047	1.69934	-0.0828699	-0.631757	-0.0728038	-2.72685	-178.412	303.612
7490	-24.0054	24.7431	34.2217	-17.6192	-0.352818	0.587925	-4.24572	-13.9418	-18.0259	1.35915	-0.151599	-0.770634	-0.0612274	-2.68763	-179.073	303.229
7500	-23.8145	24.7543	33.9162	-17.8593	-0.221696	0.148051	-4.54447	-13.8596	-17.9977	0.958903	-0.0340096	-0.73556	-0.0863164	-2.66603	-178.949	303.487
7510	-24.8068	25.8895	33.3465	-18.236	-0.447193	0.512425	-4.58025	-12.9957	-17.6459	0.3245	-0.0814507	-0.635457	-0.0145466	-2.78767	-178.736	303.253
7520	-25.6328	26.2963	33.9441	-18.0003	-0.415059	0.444253	-4.95881	-14.1183	-18.2544	0.00344658	-0.131679	-0.790513	-0.147949	-2.61428	-179.485	303.169
7530	-25.3412	26.7323	33.1808	-18.0682	-0.303603	0.438506	-5.1284	-14.0918	-18.0713	-0.755712	-0.0340096	-0.888223	-0.0915167	-2.69863	-179.339	302.897
7540	-25.8268	26.2024	33.068	-17.8474	-0.260115	0.311864	-5.43971	-15.1375	-17.8094	-0.848481	-0.0560068	-0.757583	-0.112064	-2.75342	-178.922	303.537
7550	-26.6552	25.3718	32.9283	-17.4151	-0.120681	0.194833	-6.14899	-15.1538	-17.6578	-0.5317	-0.0560068	-0.757583	-0.0104918	-2.75476	-178.466	303.69
7560	-26.3639	27.1434	32.7099	-17.6173	-0.245264	0.24052	-5.39458	-14.942	-17.6119	-1.05024	-0.0417644	-0.838729	-0.110747	-2.79462	-177.84	304.061
7570	-26.3664	26.6037	32.7056	-17.8846	-0.197012	0.445368	-5.25942	-14.5254	-17.1759	-1.35002	-0.0690836	-0.853149	-0.236516	-2.84478	-177.097	303.926
7580	-26.0649	27.3671	32.0702	-17.5162	-0.313689	0.466382	-4.70085	-14.4125	-17.1554	-2.29672	-0.0417644	-0.838729	-0.0145466	-2.78767	-178.356	303.791
7590	-26.1695	27.3628	32.2077	-17.6047	-0.0768384	0.313557	-4.71856	-14.7599	-17.5167	-2.83766	-0.0671068	-0.768627	-0.131578	-2.85016	-178.109	304.007
7600	-26.156	27.3903	32.5897	-17.9965	-0.456012	0.705448	-4.49411	-15.1318	-17.1258	-2.72856	-0.062089	-0.902395	-0.0457685	-2.78091	-178.398	303.749
7610	-26.878	27.2661	33.3253	-17.6109	-0.412981	0.63826	-4.07001	-14.7967	-16.544	-2.21262	-0.0198178	-0.860169	-0.0983795	-2.84932	-177.899	303.557
7620	-26.4939	27.8972	33.1743	-17.8162	-0.370558	0.465389	-4.21259	-15.2653	-16.7372	-2.88084	-0.0560068	-0.8662	0.0165993	-2.71068	-177.511	303.204
7630	-25.2918	27.8387	33.2585	-17.6823	-0.13766	0.196049	-4.43066	-15.5137	-17.0594	-2.81279	-0.0560068	-0.8662	-0.103803	-2.76684	-177.195	303.492
7640	-25.8481	27.4246	34.1233	-17.9089	-0.21906	0.377532	-4.30279	-15.0143	-16.6849	-1.54567	-0.0716178	-0.838729	-0.0795449	-2.82146	-176.794	306.538
7650	-25.7986	27.0784	34.2364	-17.6192	-0.228437	0.398384	-4.54167	-15.2634	-15.2566	-1.43377	-0.0985315	-0.800107	-0.0145466	-2.78767	-177.63	303.645
7660	-25.7329	26.8907	34.4574	-18.0033	-0.330466	0.40254	-5.11604	-16.3494	-15.3589	-1.26935	-0.0560068	-0.811892	-0.131578	-2.85016	-175.987	306.709
7670	-25.7606	26.8757	34.0413	-18.1917	-0.347901	0.576288	-4.95464	-16.5937	-15.0722	-2.13049	-0.0655863	-0.934133	-0.124649	-2.69741	-177.104	303.649
7680	-25.7368	25.9658	34.0003	-18.0922	-0.223622	0.424942	-4.40433	-17.2501	-15.1121	-1.95124	-0.0477452	-0.874508	-0.0641164	-2.82192	-176.526	303.683
7690	-26.1281	27.0848	35.2219	-17.364	-0.244453	0.481137	-4.89299	-17.1336	-15.2409	-1.85273	-0.0985315	-0.800107	-0.0455151	-2.67071	-177.068	303.518
7700	-25.7313	27.9061	35.4392	-17.1677	-0.316832	0.410801	-4.91477	-16.814	-14.532	-2.43151	-0.0895096	-0.981838	-0.0679178	-2.82102	-176.271	303.539
7710	-25.9887	27.8387	36.3421	-17.4251	-0.159658	0.330111	-4.6464	-16.4829	-14.5217	-2.57576	-0.0834781	-0.826803	-0.0983795	-2.84932	-176.173	303.005
7720	-27.2258	27.6253	36.682	-17.6046	-0.211356	0.429403	-5.03562	-16.7097	-14.2954	-2.81931	-0.0513945	-0.906186	-0.0170555	-2.75476	-176.532	303.571
7730	-27.4412	27.3913	36.6232	-17.611	0.186977	-0.145567	-4.51267	-15.8847	-14.312	-2.63765	-0.0655863	-0.934133	-0.19387	-2.88622	-175.702	302.921
7740	-28.7803	26.947	36.3879	-17.5293	0.0424233	-0.478618	-5.3022	-15.9561	-14.6799	-2.83718	-0.110341	-0.811892	-0.175045	-2.97856	-175.621	303.321
7750	-29.1787	25.5447	36.2458	-17.8964	-0.192501	0.147062	-5.03303	-16.1044	-15.0964	-3.02975	-0.0340096	-0.888223	0.0454644	-2.72098	-174.712	303.636
7760	-29.4623	24.9134	36.4279	-17.9305	-0.190322	0.416696	-5.45031	-15.3176	-14.8255	-2.47362	-0.0655863	-0.934133	-0.0899404	-2.73213	-174.98	303.228
7770	-29.2809	25.2387	36.3677	-17.6441	-0.450133	0.660192	-5.25607	-15.2996	-14.9521	-2.49087	-0.0834781	-0.880458	-0.14949	-2.95662	-175.087	303.39
7780	-28.6513	25.246	36.6224	-18.1309	-0.475577	0.475577	-5.05668	-15.5908	-15.5765	-2.76959	-0.0706041	-0.839378	0.0150534	-2.80119	-174.595	303.014
7790	-29.1755	25.2664	36.5456	-18.145	-0.459205	0.466935	-5.14792	-15.5198	-15.2924	-2.86722	-0.062089	-0.902395	-0.0219111	-2.88391	-175.572	305.876
7800	-29.2308	25.6955	36.8473	-18.5257	-0.525755	0.628949	-4.89049	-14.7021	-15.3288	-2.94978	-0.0890027	-0.918761	0.0454644	-2.78767	-175.939	306.111
7810	-29.5366	25.3045	37.3639	-17.9877	-0.500818	0.527174	-4.49411	-14.7793	-15.4589	-2.82192	-0.0560068	-0.811892	-0.0170555	-2.75476	-175.107	303.314
7820	-29.7502	25.8269	37.6091	-17.7086	-0.517797	0.714404	-5.34562	-14.078	-16.0757	-3.22632	-0.0198178	-0.860169	-0.0565644	-2.86007	-174.659	303.873
7830	-29.6	25.8113	38.5124	-18.3456	-0.350892	0.39628	-4.89589	-14.0729	-16.4602	-3.40234	-0.0340096	-0.888223	0.0454644	-2.72098	-174.31	303.616
7840	-29.3466	26.0014	38.6949	-18.1717	-0.369341	0.503474	-4.99248	-13.1782	-16.0985	-4.16501	-0.0316781	-0.966278	-0.0844918	-2.95662	-175.79	300.557
7850	-29.756	25.3629	38.5232	-18.9657	-0.424436	0.541401	-5.07021	-12.8132	-16.1441	-4.22932	-0.0477452	-0.874508	-0.0195289	-2.78767	-175.49	304.503
7860	-29.2642	25.7796	39.0508	-18.9534	-0.44841	0.527123	-5.42949	-12.618	-15.5415	-3.84146	-0.0340096	-0.888223	-0.0879384	-2.98107	-176.394	301.815
7870	-29.3466	25.6815	39.2713	-18.6245	-0.337207	0.43328	-5.35549	-12.3766	-15.3182	-3.8217	-0.0655863	-0.934133	-0.115815	-2.9654	-175.028	306.644
7880	-29.1565	25.3045	39.1026	-18.6957	-0.29301	0.398384	-5.57159	-12.0705	-15.5648	-3.64294	-0.062089	-0.902395	-0.142967	-2.98261	-174.844	306.717
7890	-30.3793	25.1587	39.3971	-18.7452	-0.0251904	-0.00917397	-4.92711	-12.2148	-16.0936	-3.77689	-0.0357836	-0.952015	-0.0104918	-2.9259	-175.236	307.353
7900	-30.3389	24.6907	38.662	-18.5507	-0.0334014	0.0452616	-4.69333	-11.8091	-16.6244	-3.674	-0.10137	-0.981838	-0.115815	-2.95224	-175.019	307.318
7910	-31.6406	24.3204	38.9437	-18.7285	-0.260723	0.102206	-4.47024	-11.0487	-16.7862	-3.62786	-0.0890027	-0.918761	-0.00121644	-2.89438	-174.377	307.882
7920	-31.469	24.842	38.003	-18.9297	-0.333152	0.234215	-5.25942	-12.1145	-17.3088	-3.61885	-0.0808932	-1.02406	0.0421699	-2.82059	-174.7	308.018
7930	-30.9281	24.7687	37.7054	-18.4725	-0.000810959	-0.122759	-5.47617	-12.1178	-17.5706	-3.23165	-0.0834781	-0.880458	-0.0170555	-2.82059	-175.812	310.715
7940	-31.1205	24.7976	37.4987	-18.2351	0.239182	-0.621397	-5.68345	-12.4196	-16.5667	-3.4036	-0.0982781	-1.07135	-0.0367466	-2.85616	-176.56	311.331
7950	-30.6771	24.2908	37.6561	-17.9348	0.119667	-0.542886	-5.8032	-12.9332	-17.2883	-3.49411	-0.0890027	-0.918761	-0.107908	-2.93439	-176.289	311.578
7960	-30.0614	24.7651	38.4526	-17.7005	-0.133099	-0.231022	-4.89983	-12.6302	-16.9304	-3.15572	-0.0716178	-0.993764	-0.180925	-2.96338	-176.182	311.732
7970	-31.3155	24.4792	38.4695	-17.5876	-0.239892	0.035449	-4.65982	-12.5985	-16.6689	-3.49408	-0.0632041	-1.02406	-0.115815	-2.9654	-176.042	311.836
7980	-31.469	24.7849	38.9345	-17.6933	-0.254134	0.108146	-4.35985	-12.5774	-16.54	-4.10228	-0.0655863	-0.934133	-0.13097	-3.01223	-176.303	311.494
7990	-30.9345	25.4616	38.2804	-18.1593	-0.567316	0.456788	-4.59788	-12.3324	-16.8455	-4.30818	-0.0808932	-0.912075	-0.0565644	-2.97198	-176.227	311.193
8000	-31.4028	25.5066	37.9099	-18.2981	-0.585918	0.392165	-5.18223	-11.8154	-16.969	-4.51503	-0.0340096	-0.912653	-0.0390274	-2.91113	-176.988	311.626
8010	-31.1205	24.6469	38.189	-18.3184	-0.453782	0.330385	-5.02091	-12.8006	-16.9817	-5.28833	-0.0895096	-0.981838	-0.0875836	-2.9524	-176.938	311.338
8020	-31.5747	25.5974	38.1087	-18.8991	-0.271316	0.0074	-5.29343	-12.0454	-17.3858	-5.02284	-0.062089	-0.902395	-0.103985	-3.08658	-177.825	312.038
8030	-31.7351	24.3098	38.0885	-18.7662	-0.167919	-0.147797	-5.26596	-12.3706	-17.097	-5.32637	-0.0954397	-1.04146	-0.0219111	-2.91599	-177.833	312.401
8040	-32.3588	25.128	37.691	-18.7339	-0.268833	0.0766356	-5.04909	-12.1368	-17.169	-5.01507	-0.141259	-1.18276	-0.0104918	-2.9259	-177.52	312.085
8050	-31.9695	24.2464	37.7063	-17.8103	-0.529962	0.404603	-5.1761	-11.5881	-16.9327	-4.57658	-0.0340096	-1.03478	-0.14871	-3.04439	-177.734	312.445
8060	-32.6811	24.3374	37.8098	-17.855	-0.5402	0.377451	-5.77979	-11.269	-17.0372	-4.01501	-0.0523068	-0.930976	-0.135532	-3.08388	-176.657	311.729
8070	-33.0846	24.7976	38.0392	-18.0012	-0.674211	0.447817	-5.43169	-11.0481	-16.7424	-3.95687	-0.027826	-1.01228	-0.0732397	-3.01864	-176.002	311.308
8080	-32.8726	24.7194	38.4412	-17.9779	-0.798845	0.566658	-6.08914	-11.6471	-16.8357	-3.8779	-0.062089	-0.902395	-0.0104918	-2.9259	-176.361	310.757
8090	-32.4461	24.6092	38.4321	-17.6171	-0.344151	0.0980247	-5.91156	-11.4481	-16.6142	-4.17809	-0.0448055	-1.04823	-0.20796	-2.98107	-177.483	311
8100	-32.5641	24.3196	38.0183	-18.0858	-0.277551	0.232877	-5.94093	-11.5959	-17.0767	-4.61698	-0.110341	-1.06532	-0.0930575	-3.03772	-178.164	312.271
8110	-32.9515	24.9243	38.0647	-18.332	-0.227879	-0.0277753	-5.40134	-11.6576	-17.0576	-5.47419	-0.131173	-1.08917	-0.0219111	-2.88391	-177.7	311.988
8120	-31.9609	25.111	38.0375	-18.1693	-0.155501	0.0797781	-4.93408	-11.3185	-17.3285	-5.78949	-0.0633562	-1.02151	-0.0104918	-3.01148	-176.984	311.475
8130	-32.8375	25.5579	38.548	-17.7355	-0.222304	0.082363	-5.21212	-11.5664	-17.6827	-5.61738	-0.074963	-1.0771	-0.20796	-3.0411	-177.607	311.222
8140	-33.4879	25.6135	37.8675	-18.4632	-0.349168	0.271671	-4.67538	-12.6109	-17.4216	-6.43508	-0.0724795	-0.995401	-0.0455151	-3.00211	-178.564	311.125
8150	-33.5471	25.3425	37.7671	-17.9527	-0.258645	0.033376	-4.86071	-12.3436	-17.4234	-5.89595	-0.0560068	-1.05928	-0.0170555	-2.97856	-178.4	311.865
8160	-33.6219	25.367	37.9991	-17.6824	-0.354085	0.23495	-5.66624	-12.8481	-17.4864	-5.67939	-0.0632041	-0.965132	-0.0345671	-2.94773	-177.998	311.865
8170	-33.3634	25.6656	38.5679	-17.9832	-0.390071	0.279497	-5.80295	-13.2249	-17.6895	-5.01511	-0.110341	-1.06532	-0.0302336	-3.05097	-177.759	311.475
8180	-33.3519	26.2254	38.0578	-18.2466	-0.797781	0.520859	-5.55157	-13.1569	-17.5059	-5.58938	-0.119768	-0.971458	-0.0894792	-3.05755	-177.339	310.612
8190	-33.3732	27.2161	38.6193	-18.8895	-0.79251	0.680192	-5.84683	-13.6783	-18.8858	-5.55252	-0.110341	-1.12566	-0.0612274	-3.0411	-178.111	310.486
8200	-32.7045	26.825	38.6402	-19.4525	-0.527732	0.594453	-5.74867	-13.6532	-18.9046	-5.7699	-0.107199	-1.09661	-0.147949	-3.12113	-177.881	310.672
8210	-32.9102	27.8668	39.1902	-19.3092	-0.532242	0.449474	-5.3061	-12.9581	-18.9178	-6.07306	-0.0808932	-1.01228	-0.103985	-3.08658	-178.064	310.986
8220	-33.0068	27.534	39.1453	-18.9563	-0.667115	0.602745	-5.69683	-13.1642	-19.5885	-6.23367	-0.110341	-1.12566	-0.147949	-3.12113	-174.827	309.349
8230	-33.0132	27.7136	39.3393	-18.3459	-0.629253	0.508015	-5.88964	-12.7914	-19.5739	-6.5454	-0.0828699	-0.979826	-0.0612274	-3.0411	-173.996	308.86
8240	-33.4816	26.6614	39.4	-18.3333	-0.712073	0.5476	-5.80655	-12.0336	-20.2577	-7.84482	-0.107351	-1.04146	-0.0545877	-3.09445	-174.442	309.413
8250	-33.7308	26.7743	39.1661	-18.7949	-0.395495	0.201848	-5.66828	-11.7894	-20.271	-8.51388	-0.110341	-1.06532	-0.128993	-3.01148	-174.064	309.259
8260	-33.0846	26.3182	38.523	-19.1637	-0.426058	0.259	-5.47373	-11.6848	-19.7867	-8.81124	-0.0401425	-1.29125	-0.0585107	-3.04759	-174.535	309.967
8270	-32.8058	26.1851	38.226	-19.4237	-0.355403	0.263359	-6.65157	-12.0158	-19.7552	-9.56363	-0.0396356	-1.13604	-0.0412575	-3.00108	-174.704	309.816
8280	-33.0861	26.1513	39.0567	-20.082	-0.756016	0.475374	-5.75275	-12.107	-19.3373	-9.83355	-0.0950342	-1.1447	-0.0945781	-3.14113	-174.263	309.994
8290	-33.9019	26.2675	38.9165	-19.9422	-0.561082	0.410903	-6.15406	-13.0251	-19.6504	-9.75745	-0.0895096	-1.14879	-0.0302336	-3.03122	-173.115	310.116
8300	-33.7846	25.527	39.2004	-20.0441	-0.434522	0.419519	-6.23284	-13.6146	-20.0753	-10.0731	-0.0913342	-1.17302	-0.160012	-3.14383	-173.399	310.415
8310	-33.3824	25.9824	38.4483	-20.3391	-0.327171	0.25976	-5.6404	-13.9865	-20.3874	-9.63006	-0.0560068	-1.26443	0.0614808	-2.96731	-173.39	310.459
8320	-34.8002	24.926	37.8849	-20.3226	-0.401678	0.166677	-6.43213	-13.5327	-20.7698	-9.45279	-0.134467	-1.17997	-0.13097	-3.06997	-173.295	310.141
8330	-34.8725	24.3835	38.4067	-20.5381	-0.567418	0.394207	-6.06624	-14.6642	-21.5663	-9.62219	-0.0680699	-1.30668	-0.132642	-3.17808	-172.655	310.418
8340	-35.4562	23.8236	38.5503	-20.773	-0.617697	0.369057	-6.22209	-15.1443	-21.0926	-9.71835	-0.0828699	-1.24852	-0.0945781	-3.14113	-173.037	310.972
8350	-35.2387	24.2908	38.6797	-20.9405	-0.61861	0.406615	-5.9816	-15.2553	-21.7443	-10.3174	-0.122151	-1.11835	-0.103985	-3.08658	-172.542	310.575
8360	-35.5924	24.2106	38.8828	-21.34	-0.536145	0.228741	-5.76627	-15.1718	-21.6227	-10.6702	-0.0401425	-1.29125	-0.20796	-3.10112	-172.31	309.852
8370	-34.6129	24.4453	38.9616	-20.8609	-0.604874	0.485992	-5.67504	-15.1312	-21.0275	-11.4732	-0.0716178	-1.2919	-0.158695	-3.21004	-172.467	309.067
8380	-34.8292	23.8334	38.5315	-20.9687	-0.523322	0.152308	-5.56764	-14.9726	-21.1113	-11.6633	-0.110341	-1.06532	-0.160012	-3.14383	-172.274	308.68
8390	-34.5722	23.8513	38.1003	-20.7935	-0.368581	0.193591	-5.55286	-14.0652	-21.2038	-11.413	-0.110341	-1.12425	-0.20796	-3.10112	-171.711	309.011
8400	-34.4584	22.7269	38.6868	-19.8982	-0.242781	0.218275	-6.10417	-14.0229	-21.6192	-11.8283	-0.0794233	-1.17039	-0.0863164	-3.17288	-170.792	309.123
8410	-35.8199	23.1613	38.7949	-19.5394	0.3959	-1.17102	-6.39477	-14.6447	-21.2485	-11.9909	-0.0340096	-1.24241	-0.16797	-3.08778	-171.109	309.506
8420	-36.7414	23.303	38.8669	-19.2539	0.183125	-2.88387	-5.89213	-14.5796	-21.4635	-11.2717	-0.050026	-1.13169	-0.158695	-3.21004	-171.657	308.809
8430	-36.5582	23.3928	39.152	-19.7819	-2.60069	-4.61654	-6.16428	-14.5558	-21.1895	-10.7146	-0.110341	-1.06532	-0.0236445	-3.16946	-171.512	308.88
8440	-36.1561	22.8262	38.6506	-19.483	-3.32894	-4.72226	-5.7629	-15.7361	-21.5821	-11.7014	-0.0834781	-1.10707	0.0454644	-3.0411	-171.353	308.774
8450	-35.9068	23.4535	38.5247	-19.777	-3.83903	-4.56063	-6.74997	-15.9359	-21.7808	-11.7078	-0.0560068	-1.26443	-0.126864	-3.14585	-171.338	309.533
8460	-35.5215	23.2276	38.2545	-20.0452	-4.49788	-4.20878	-7.15344	-16.0559	-21.2729	-12.0109	-0.110341	-1.18894	-0.0697425	-3.16287	-170.846	308.947
8470	-36.4425	23.3327	38.8359	-20.3365	-4.68582	-4.14517	-6.99861	-16.2392	-21.2352	-12.9714	-0.0690836	-1.25981	-0.0090726	-3.15979	-170.897	308.757
8480	-35.8976	23.2264	38.851	-20.5467	-4.96657	-3.95806	-6.30033	-16.124	-20.9283	-14.0634	-0.0401425	-1.29125	-0.125749	-3.19862	-171.018	307.877
8490	-35.8771	23.0886	38.4868	-20.0441	-5.49992	-3.10109	-5.7495	-16.3435	-21.9296	-13.9137	-0.0198178	-1.36702	-0.115815	-3.12996	-171.527	307.97
8500	-35.9356	22.4534	38.1076	-20.026	-5.62121	-0.536703	-6.3906	-15.6017	-21.4244	-13.677	-0.0573247	-1.25981	-0.107908	-3.17447	-171.974	308.398
8510	-35.8469	23.144	37.9351	-19.3041	-4.6769	0.745829	-5.82033	-16.0706	-21.3624	-14.3975	-0.0609233	-1.22603	0.019463	-3.14506	-172.12	308.179
8520	-35.669	22.7406	38.197	-19.1614	-1.95218	1.39774	-5.69579	-17.1826	-21.2285	-14.0494	-0.0340096	-1.24241	-0.126864	-3.14585	-172.349	307.939
8530	-36.0981	22.5103	37.5324	-19.3118	-0.56909	0.634373	-5.7973	-17.4674	-21.0939	-14.0123	-0.076737	-1.24241	-0.0863164	-3.17288	-172.428	308.048
8540	-35.3219	23.2984	37.5396	-18.5063	0.211711	-0.74517	-5.92171	-17.2161	-21.6182	-14.4728	-0.0659918	-1.27439	-0.167412	-3.17963	-172.438	308.206
8550	-36.2524	23.7839	37.8172	-18.9627	0.28267	-1.11203	-5.43616	-17.6465	-22.3544	-14.6539	-0.0560068	-1.26443	-0.115815	-3.11679	-173.003	308.011
8560	-35.9356	24.0373	38.2933	-19.0809	0.139586	-3.02184	-5.04419	-17.7085	-21.9564	-14.5523	-0.0828699	-1.24852	-0.115815	-3.11679	-173.525	306.96
8570	-36.5082	23.4992	39.0747	-18.9007	-1.39399	-4.53225	-5.15396	-17.4609	-21.6854	-14.4587	-0.104158	-1.22603	-0.107908	-3.1478	-173.909	307.25
8580	-36.3815	22.9915	39.0915	-18.9846	-3.91931	-4.51147	-5.08603	-17.9733	-21.9538	-14.0442	-0.110341	-1.23427	-0.118927	-3.17808	-173.49	307.091
8590	-35.8862	23.1843	38.9268	-18.859	-5.70961	-0.920286	-5.71221	-17.6587	-22.0203	-14.0356	-0.082211	-1.20298	-0.158695	-3.21004	-173.212	307.53
8600	-36.2524	22.2507	39.5852	-19.0891	-3.53517	1.3798	-5.38614	-17.103	-22.1448	-14.2279	-0.027826	-1.23035	-0.0130058	-3.22954	-172.843	307.405
8610	-36.9113	21.9022	39.5047	-19.2218	-0.155501	0.12324	-5.33425	-17.3622	-21.7577	-13.8979	-0.0982781	-1.2765	-0.0219111	-3.19828	-173.065	306.842
8620	-37.5043	21.9137	39.6213	-19.4009	-0.487741	-3.80847	-5.10502	-17.3203	-21.6741	-14.2279	-0.0101877	-1.34231	-0.0641164	-3.27397	-173.121	306.005
8630	-37.4718	22.2352	39.6404	-19.3563	-3.51312	-4.62046	-5.13356	-17.5153	-21.9284	-14.0861	-0.119768	-1.15917	-0.160012	-3.14383	-172.855	306.05
8640	-37.9534	22.1318	39.6372	-19.2065	-5.65634	-2.27241	-4.35985	-16.9107	-22.2055	-14.8448	-0.110341	-1.23427	0.0158137	-3.22212	-172.81	306.031
8650	-37.925	21.0786	40.1896	-19.2005	-4.15961	1.14543	-4.28265	-16.659	-22.6418	-15.3204	-0.0573247	-1.31874	-0.0968589	-3.3223	-172.556	305.796
8660	-37.5219	21.5344	39.7454	-19.4482	-0.397775	0.448663	-3.76665	-17.646	-22.3722	-14.7237	-0.0560068	-1.31874	-0.0968589	-3.26675	-172.157	305.62
8670	-37.0103	21.5352	40.0305	-19.3954	-0.177042	-3.54536	-3.00043	-17.6895	-22.3756	-14.803	-0.0239233	-1.2621	-0.0145466	-3.29452	-171.924	306.32
8680	-37.6198	21.1695	40.073	-19.4729	-2.65554	-4.77482	-3.04319	-17.5312	-22.0532	-15.0609	-0.062089	-1.40924	-0.0983795	-3.30137	-171.123	306.92
8690	-37.8173	21.6488	39.9006	-19.1858	-4.90914	-3.73847	-3.70596	-17.9966	-22.4296	-15.7012	-0.131679	-1.21187	0.019463	-3.14506	-170.538	307.65
8700	-36.7559	21.3297	40.5353	-19.1718	-5.79349	-1.08934	-3.98536	-17.4724	-22.1844	-15.2343	-0.0716178	-1.2919	-0.0863164	-3.17288	-170.351	307.38
8710	-37.4118	21.8452	40.9143	-19.2779	-3.26325	1.45263	-3.45355	-17.6828	-22.196	-14.4362	-0.0560068	-1.26443	-0.145466	-3.37089	-169.934	308.371
8720	-38.7101	20.7724	40.8276	-19.3543	0.211711	-0.598437	-3.7022	-17.4698	-22.3612	-14.7801	-0.0417644	-1.2919	-0.0778014	-3.29452	-170.11	308.707
8730	-38.9478	20.9192	41.303	-19.1782	0.300967	-2.88483	-3.59359	-17.9426	-22.4899	-14.7583	-0.0417644	-1.34558	-0.0612274	-3.39456	-169.643	308.88
8740	-38.8633	21.4097	41.0462	-19.2674	-1.61974	-4.65369	-2.91228	-18.1956	-22.4764	-14.6051	-0.0401425	-1.29125	-0.130514	-3.26636	-170.565	309.024
8750	-38.0699	21.8756	40.531	-19.5137	-4.58481	-4.10764	-3.45269	-17.3501	-22.4096	-14.7599	-0.0198178	-1.36702	-0.0434116	-3.22212	-171.162	309.448
8760	-38.9478	21.2657	40.9365	-19.784	-5.10615	0.300288	-3.77288	-16.8792	-21.9296	-14.6997	-0.052763	-1.33027	-0.0195289	-3.29452	-171.837	309.504
8770	-39.0441	22.1062	40.4017	-20.633	-2.06495	1.26375	-3.42748	-17.2098	-22.0168	-14.5488	-0.0340096	-1.39507	-0.0170555	-3.32744	-171.793	309.744
8780	-39.814	23.3059	40.9613	-20.6266	0.405125	-1.40352	-3.29916	-17.0551	-23.0562	-13.9934	-0.00349726	-1.29736	-0.0345671	-3.2345	-171.863	310.667
8790	-39.2756	24.1803	41.1963	-20.4598	-1.29343	-4.46284	-3.63884	-16.8462	-23.4936	-13.5301	0.000709589	-1.20199	-0.0697425	-3.16287	-171.9	310.891
8800	-38.4089	23.4984	41.4006	-20.7602	-2.86238	-4.85141	-4.41691	-17.0517	-23.1489	-13.8633	-0.0560068	-1.26443	0	-3.12557	-171.857	310.896
8810	-39.5216	23.8346	41.3609	-20.7527	-4.66752	-4.06189	-4.11732	-17.0978	-22.8553	-13.9066	-0.0985315	-1.30696	0.0289918	-3.13654	-171.534	310.642
8820	-38.3512	22.8247	41.7517	-20.7893	-5.50418	-0.38551	-4.0801	-16.597	-22.9946	-14.7599	-0.0716178	-1.2919	-0.14949	-3.46347	-171.484	311.529
8830	-38.001	23.2707	41.8289	-20.6309	-3.95849	1.16895	-4.33635	-16.3636	-22.7335	-14.9519	-0.0417644	-1.2919	0.0158137	-3.37351	-170.349	311.57
8840	-37.9411	22.9485	41.9035	-20.6351	-2.48199	1.20772	-4.35762	-16.1667	-22.7756	-14.7837	-0.0834781	-1.38731	-0.0894792	-3.413	-169.587	311.13
8850	-38.3512	22.6451	42.0752	-20.8575	0.00790685	-0.290526	-4.87084	-16.4828	-22.8168	-15.3435	-0.0671068	-1.27548	-0.0170555	-3.32744	-169.745	311.683
8860	-38.4759	21.5996	42.6278	-20.2607	0.454999	-1.79526	-5.64957	-16.8929	-22.794	-15.2719	-0.0690836	-1.36	0.0165993	-3.21753	-169.209	311.484
8870	-38.5283	22.0749	42.2679	-20.9044	0.430923	-2.03931	-6.14557	-17.0551	-23.0057	-15.0134	-0.0671068	-1.16422	-0.0434116	-3.22212	-168.493	311.809
8880	-37.9136	21.2126	42.7873	-20.8853	0.559004	-1.93561	-6.15326	-16.7946	-22.5807	-14.5566	-0.0716178	-1.2919	0.0454644	-3.29452	-168.532	311.904
8890	-37.9947	20.8505	42.4507	-20.8104	0.260368	-1.60832	-6.23175	-16.7778	-22.8699	-15.0206	-0.0560068	-1.31874	0.0158137	-3.37351	-168.62	312.626
8900	-37.7866	20.7717	42.235	-21.4094	0.173697	-1.51203	-5.72205	-16.8962	-23.4662	-15.4136	-0.0706041	-1.34623	-0.0478973	-3.2545	-167.628	313.023
8910	-37.9849	21.2716	43.2167	-21.1714	0.262396	-1.77174	-5.48581	-17.7736	-23.9572	-15.839	-0.0340096	-1.4195	-0.0863164	-3.41616	-168.266	313.116
8920	-38.2164	21.2497	43.0256	-21.678	0.465136	-1.48127	-5.27984	-17.9507	-24.6858	-15.7349	-0.0632041	-1.47198	-0.0170555	-3.32744	-167.762	312.993
8930	-38.3748	21.1736	42.9714	-22.139	0.398738	-0.9472	-5.38279	-17.4764	-24.6045	-15.7044	-0.151599	-1.27748	-0.0478973	-3.33454	-168.383	312.807
8940	-38.2954	20.8514	42.765	-21.932	0.422205	-0.952542	-5.68345	-17.8691	-24.1667	-15.2922	-0.0340096	-1.34012	-0.0170555	-3.26161	-168.378	313.346
8950	-38.5308	20.0146	42.5693	-21.8034	0.489616	-1.03225	-4.86305	-17.8926	-23.9785	-15.4771	-0.0716178	-1.2919	0.0121137	-3.3412	-167.949	313.887
8960	-38.441	19.8414	42.8794	-21.9318	0.378566	-0.798693	-4.82926	-17.9366	-24.2965	-15.1142	-0.0198178	-1.36702	-0.0478973	-3.2545	-168.176	313.744
8970	-38.7233	20.236	43.278	-22.2351	0.381658	-0.741521	-4.44978	-17.8485	-24.0047	-14.5063	-0.0655863	-1.44098	-0.180185	-3.40561	-168.077	314.489
8980	-38.3103	20.2266	43.201	-22.338	0.387182	-0.892359	-4.21172	-18.3895	-24.1164	-13.8665	-0.119515	-1.25462	-0.0778014	-3.29452	-167.9	314.826
8990	-38.1844	20.2392	42.522	-22.0826	0.407	-1.33403	-3.85482	-18.303	-23.7103	-13.8383	-0.0680699	-1.30668	-0.0434116	-3.36692	-167.82	315.554
9000	-38.5481	19.751	42.7232	-22.1285	0.317997	-2.79598	-3.83413	-18.3453	-23.4594	-13.1373	-0.0828699	-1.30347	-0.175045	-3.48541	-168.064	315.968
9010	-39.0941	19.3706	43.0503	-22.2462	-0.437056	-3.8625	-3.62243	-18.2021	-23.3926	-13.1533	-0.062089	-1.40924	-0.20796	-3.48792	-168.069	313.997
9020	-38.7833	19.8091	42.4769	-22.5315	-2.61098	-4.82671	-3.9923	-18.2466	-23.5149	-12.8687	-0.0573247	-1.31874	-0.0145466	-3.29452	-168.1	314.122
9030	-39.1051	19.1532	42.8773	-22.7153	-4.25596	-4.42895	-3.77408	-17.6869	-22.8143	-12.9584	-0.0198178	-1.36702	-0.0260267	-3.3595	-168.318	314.811
9040	-39.5993	18.8312	43.0231	-23.5875	-4.51106	-3.97856	-3.68587	-18.5449	-23.5694	-12.7246	-0.0560068	-1.26443	-0.0322356	-3.40941	-166.371	317.218
9050	-39.4241	19.0752	42.501	-23.2758	-5.63804	-1.81333	-2.64898	-19.1379	-23.1336	-12.6599	-0.104259	-1.36702	-0.135532	-3.49858	-167.225	316.987
9060	-38.858	20.2905	42.3083	-23.5425	-5.8198	-2.30137	-2.2282	-19.1453	-23.177	-12.6993	-0.0560068	-1.26443	-0.0145466	-3.29452	-169.196	313.988
9070	-38.5356	21.0275	42.4698	-23.4042	-5.61092	-2.77758	-1.94823	-20.054	-23.1504	-12.4805	-0.0985315	-1.27748	-0.0170555	-3.32744	-169.313	313.794
9080	-38.8131	20.252	41.9123	-22.9118	-5.31543	-2.94844	-1.46996	-20.1754	-22.9745	-13.1277	-0.0834781	-1.38731	0.0129753	-3.27502	-170.572	313.415
9090	-38.5586	19.6848	41.2702	-23.1545	-4.99328	-3.23986	-1.80818	-20.9077	-22.8205	-13.7529	-0.0573247	-1.31874	-0.1813	-3.45458	-170.865	313.503
9100	-38.5757	19.3281	41.5964	-22.7291	-4.82561	-3.55671	-1.49185	-20.5376	-22.5068	-13.9406	-0.0357836	-1.45886	-0.0732397	-3.42283	-170.635	314.055
9110	-38.6368	18.9565	41.418	-22.9898	-4.7841	-3.42374	-1.51344	-20.5359	-22.1559	-14.3388	-0.0477452	-1.38136	-0.0565644	-3.49858	-171.222	314.625
9120	-38.7496	19.14	41.2743	-22.7711	-5.11234	-3.56842	-0.660855	-20.1767	-22.5398	-14.2179	-0.0340096	-1.39507	-0.0145466	-3.29452	-171.006	313.972
9130	-38.869	19.8685	41.1785	-22.4964	-5.25912	-3.08337	-0.477705	-20.0874	-21.9751	-13.5491	-0.0198178	-1.36702	-0.0154792	-3.42925	-170.405	314.183
9140	-38.7233	19.7891	40.759	-22.1599	-5.22283	-3.15792	-0.966714	-20.4119	-21.9057	-13.4853	-0.131679	-1.21187	-0.0170555	-3.32744	-170.385	313.72
9150	-38.9222	19.4436	40.8348	-22.3524	-5.02642	-3.08007	-0.915953	-20.8481	-21.8943	-12.6678	-0.062089	-1.35495	0.0158137	-3.492	-170.997	313.841
9160	-38.2798	19.7291	41.3326	-22.7708	-5.19399	-3.10871	-0.625376	-19.9809	-21.3208	-12.6926	-0.0632041	-1.47198	-0.142967	-3.48946	-171.716	313.767
9170	-38.5586	19.8622	40.9417	-21.961	-5.24934	-3.054	0.00375068	-19.9451	-21.4207	-12.463	-0.0417644	-1.34558	-0.15241	-3.41256	-171.615	314.07
9180	-38.8067	19.4885	41.6485	-22.2159	-5.03752	-3.2742	-0.449322	-20.4265	-21.6764	-13.3002	-0.0198178	-1.36702	-0.0170555	-3.32744	-171.186	314.72
9190	-38.4581	19.5287	41.2934	-22.7903	-5.05912	-3.18023	-0.280967	-20.5909	-21.7241	-12.79	-0.0417644	-1.34558	-0.0924797	-3.42925	-172.095	315.096
9200	-38.3917	18.6935	41.778	-22.7728	-4.85465	-3.3817	0.405956	-20.6943	-21.6044	-12.693	-0.0340096	-1.4195	-0.0457685	-3.30128	-172.748	314.546
9210	-38.4073	19.4428	41.2098	-23.0512	-4.80275	-3.62732	-0.16425	-21.1111	-21.6639	-13.3823	-0.0536753	-1.50061	0.0454644	-3.38549	-173.409	313.449
9220	-38.0345	19.4107	41.4745	-23.3014	-4.70012	-3.63327	0.0258189	-21.5679	-22.3151	-13.1461	-0.0560068	-1.46958	-0.0846945	-3.42466	-174.548	313.457
9230	-38.0605	20.158	41.6321	-23.4249	-4.995	-3.30037	-0.873494	-20.2673	-22.1399	-12.8467	-0.0513945	-1.41304	-0.0302336	-3.38668	-174.397	313.75
9240	-37.8035	19.2129	41.4708	-23.3109	-4.54254	-3.82266	-1.30466	-20.2574	-22.4854	-12.4493	-0.0632041	-1.47198	-0.0879384	-3.48792	-174.53	314.052
9250	-37.9905	18.5353	40.7111	-22.9369	-4.44405	-3.91708	-1.33469	-20.5509	-22.2444	-12.9449	-0.0834781	-1.38731	-0.175045	-3.48541	-174.685	314.018
9260	-37.015	18.1429	40.2363	-22.8067	-4.53514	-3.92741	-1.17062	-20.7401	-21.8766	-12.9874	-0.101623	-1.39156	-0.144604	-3.54795	-174.919	314.363
9270	-36.3854	19.349	40.1792	-23.3139	-4.47877	-3.89321	-0.938041	-21.5215	-21.0655	-13.3957	-0.0198178	-1.36702	0.00648767	-3.40498	-176.014	314.588
9280	-36.99	20.0576	40.0888	-23.8994	-4.47715	-3.8335	-1.47317	-22.7647	-21.1793	-13.9807	-0.0655863	-1.44098	-0.0939192	-3.54161	-175.693	315.006
9290	-37.0915	19.9145	40.3108	-23.4519	-4.47867	-3.918	-1.71148	-23.5069	-20.7994	-13.7582	-0.0198178	-1.36702	-0.0236445	-3.42617	-175.566	315.188
9300	-35.5029	20.2978	40.2428	-23.6347	-4.36879	-3.93916	-1.93868	-23.6226	-20.7442	-13.5156	-0.0895096	-1.48869	0.0121137	-3.3412	-175.592	314.541
9310	-34.6051	20.2486	40.5141	-23.6954	-4.20589	-3.96559	-1.66211	-23.2988	-20.5586	-14.3871	-0.0926521	-1.58395	-0.0924797	-3.48058	-175.936	314.88
9320	-35.6513	20.4894	40.1854	-23.906	-4.61172	-3.7753	-1.1736	-23.3771	-20.5586	-14.986	-0.0298534	-1.41116	-0.115815	-3.47225	-176.678	314.174
9330	-35.9039	19.4313	39.7142	-23.3533	-4.862	-3.36857	-0.850524	-23.1068	-21.1301	-14.9041	-0.0446534	-1.54087	-0.0894792	-3.5644	-176.097	314.824
9340	-37.4343	18.7811	39.5487	-23.7767	-5.00058	-3.34402	-1.17481	-22.8481	-20.6457	-14.7733	-0.0433356	-1.61295	-0.0565644	-3.47883	-176.66	314.219
9350	-36.5395	19.0126	40.0071	-23.7724	-4.92247	-3.36023	-0.71778	-23.3519	-20.5056	-14.3816	-0.00775479	-1.46958	0.00547397	-3.43457	-177.504	313.565
9360	-35.8593	18.6391	40.1462	-24.3589	-5.13889	-3.17622	-0.926024	-23.1406	-20.4536	-14.9712	-0.0632041	-1.47198	-0.00263562	-3.46775	-177.473	313.499
9370	-35.8298	19.1164	40.2201	-24.5659	-5.16069	-3.16429	-0.999152	-23.1952	-19.5188	-14.5236	0.0270658	-1.52941	0.0454644	-3.38549	-177.649	313.222
9380	-36.3643	20.1327	40.6265	-24.5372	-5.26186	-3.13087	-1.28854	-22.429	-19.7307	-14.576	-0.0632041	-1.53091	-0.114599	-3.61464	-177.391	313.888
9390	-35.8849	20.2296	40.4462	-24.3315	-5.05227	-3.41231	-0.660612	-22.7576	-19.9557	-14.8777	-0.062089	-1.52992	-0.079626	-3.51265	-177.007	314.028
9400	-37.3859	20.7703	40.4556	-24.3621	-5.14188	-3.40932	-0.0456418	-22.1291	-19.4589	-14.1987	-0.0340096	-1.39507	-0.103985	-3.59343	-176.831	313.576
9410	-36.8336	19.7573	40.0327	-24.0233	-4.60336	-3.74572	0.315919	-21.9906	-20.0548	-14.3866	-0.0560068	-1.54201	0.0714658	-3.44398	-175.269	313.385
9420	-36.4805	19.7798	40.6821	-23.6374	-4.58699	-3.83082	0.669376	-21.758	-19.6271	-14.0213	-0.0724795	-1.50225	-0.140367	-3.39589	-173.4	312.63
9430	-36.8442	19.1357	41.0756	-22.7546	-4.68648	-3.72496	0.683942	-22.0337	-20.2572	-15.2556	-0.0655863	-1.44098	-0.103985	-3.59343	-172.378	312.818
9440	-36.384	18.9039	41.393	-22.3488	-4.55374	-3.82398	-0.02997	-21.7432	-20.3273	-14.9768	-0.0632041	-1.47198	-0.00522055	-3.54161	-172.831	312.655
9450	-36.293	19.2677	41.3833	-21.7688	-4.4102	-3.9514	-0.683892	-21.7876	-20.1533	-15.318	-0.062089	-1.40924	-2.92234	-4.88835	-172.611	312.409
9460	-36.0243	19.1779	40.4844	-22.2808	-4.37487	-4.06977	-0.504366	-21.8013	-19.7484	-15.1322	-0.0655863	-1.44098	-2.8155	-3.52047	-172.549	312.625
9470	-35.985	19.315	39.9847	-21.8025	-3.9255	-4.50318	0.0224788	-22.0814	-19.9331	-14.8123	-0.0724795	-1.39156	-2.3302	-1.92811	-172.324	312.721
9480	-35.6757	19.1378	39.9274	-21.3291	-4.10264	-4.45465	0.894199	-21.9749	-20.5156	-14.7438	-0.104158	-1.73288	-2.00743	-1.50405	-172.045	312.551
9490	-35.313	19.1065	40.1328	-21.1867	-4.54659	-3.99291	0.785845	-21.7846	-20.0382	-15.5358	-0.062089	-1.52992	-2.47047	-2.0732	-171.356	312.613
9500	-35.055	19.8178	40.1789	-20.9165	-4.52855	-3.89115	1.85348	-21.7027	-20.2327	-16.0626	-0.0834781	-1.38731	-2.3681	-1.84034	-171.072	312.687
9510	-35.1563	20.7682	40.5928	-20.5095	-4.39697	-4.12444	1.25427	-21.6336	-20.1634	-16.2604	-0.0632041	-1.53091	-1.55456	-1.04519	-171.752	312.824
9520	-35.4379	20.0131	40.6404	-20.7655	-4.455	-4.28278	1.26249	-21.4892	-19.7487	-15.7771	-0.104158	-1.73288	-1.44359	-0.988204	-172.803	312.574
9530	-34.9508	20.175	41.0166	-21.1547	-4.42414	-4.20036	0.850164	-21.4144	-18.5097	-16.8712	-0.0862151	-1.59629	-1.67186	-1.16277	-172.691	311.375
9540	-35.1559	20.2685	41.5819	-20.8151	-3.81678	-4.40934	1.80585	-21.036	-19.0735	-17.123	-0.131173	-1.65564	-0.250961	-0.701905	-173.141	311.458
9550	-35.507	20.3392	41.9352	-20.7037	-3.72205	-4.45495	1.3763	-21.4212	-18.8919	-16.7792	-0.0741521	-1.52992	0.87173	-0.880235	-173.362	310.969
9560	-36.1257	19.7291	41.475	-20.783	-3.51758	-4.50893	1.14909	-21.5723	-18.504	-16.5401	-0.0318808	-1.57217	0.32119	-1.2193	-173.979	310.777
9570	-35.9356	19.7291	41.6567	-21.2011	-3.61019	-4.66395	1.44341	-21.5842	-18.8544	-16.7629	-0.0716178	-1.50061	0.291844	-1.70006	-173.727	310.638
9580	-35.8491	20.4338	41.5931	-21.163	-3.37425	-4.67011	1.69071	-20.9267	-19.0768	-17.0088	-0.128486	-1.68681	0.379985	-1.54082	-173.849	310.965
9590	-35.283	20.1979	42.1411	-20.9524	-3.70598	-4.4229	1.2888	-21.0632	-19.1778	-17.1661	-0.0318808	-1.63251	1.73699	-1.37094	-172.876	310.61
9600	-35.1316	20.383	41.7993	-20.3997	-3.76412	-4.47692	1.88254	-21.0509	-19.4954	-16.2968	-0.0596562	-1.73912	1.63893	-2.95083	-173.009	310.424
9610	-35.7407	21.1652	41.6847	-19.7847	-3.71531	-4.41876	1.99986	-21.5079	-19.7459	-17.0463	-0.131173	-1.65564	2.09062	-4.1468	-172.718	310.355
9620	-36.3768	20.8085	42.5738	-18.4968	-3.3895	-4.65093	1.98415	-22.0934	-19.6918	-17.0183	-0.0536753	-1.56024	2.10495	-4.22802	-172.767	310.543
9630	-37.0839	20.6646	42.52	-18.7938	-3.61049	-4.53037	1.95633	-22.7398	-19.3549	-17.0269	-0.0828699	-1.64546	2.30411	-4.43493	-172.578	310.071
9640	-36.5628	20.8885	42.4986	-18.2912	-3.76548	-4.50047	1.66075	-22.7914	-19.433	-17.1596	-0.0455151	-1.77844	2.25573	-4.35955	-172.414	309.955
9650	-36.9987	19.8218	42.919	-17.8951	-3.69767	-4.55379	1.15843	-22.768	-20.1285	-17.8381	-0.0834781	-1.75702	2.02618	-3.59463	-172.29	309.223
9660	-36.1121	20.2777	43.0802	-17.5537	-3.73122	-4.6619	0.782221	-23.0077	-20.4164	-18.2615	-0.00775479	-1.72904	2.56093	-2.70633	-172.507	308.544
9670	-36.1257	20.236	43.0055	-16.9995	-3.74562	-4.54287	0.685159	-22.2713	-19.9444	-18.0291	-0.0608219	-1.66538	2.84849	-3.53719	-173.409	309.284
9680	-36.0119	20.3123	42.5922	-16.1305	-3.86832	-4.43184	0.75409	-21.5135	-19.5746	-17.9953	-0.0895096	-1.70932	2.51032	-3.33072	-173.739	309.363
9690	-37.3798	20.1596	42.6966	-16.0066	-3.83067	-4.5808	0.511122	-22.1542	-19.9487	-17.784	-0.0455151	-1.77844	2.479	-3.19705	-174.299	309.436
9700	-37.8443	20.4252	42.0474	-15.8682	-3.72767	-4.5362	0.125435	-22.1075	-20.0776	-17.7164	0.023163	-1.53402	2.83611	-4.32313	-174.235	309.05
9710	-37.2961	21.0963	42.5457	-16.0544	-4.2363	-4.38853	-0.204362	-22.758	-20.2548	-18.0931	4.35617	1.14296	2.76028	-4.24448	-174.521	309.433
9720	-37.8848	21.1464	42.3544	-16.1134	-4.23108	-4.32099	-0.735195	-22.5225	-20.2259	-18.6911	4.44482	0.988067	2.75586	-4.25568	-174.869	309.715
9730	-38.9093	22.613	42.1164	-16.0087	-4.08409	-4.31907	-0.566759	-21.729	-20.8766	-18.6459	4.46646	1.06043	2.78061	-4.20005	-174.867	309.475
9740	-38.3961	22.8696	42.1967	-16.1218	-3.7593	-4.49644	-0.343629	-21.4179	-20.6416	-18.7578	4.75942	1.13712	2.76028	-4.18985	-175.086	309.776
9750	-39.5599	22.3397	41.6415	-14.8411	-3.81627	-4.56298	-0.0132034	-21.0377	-21.0802	-18.4755	7.58652	2.78674	2.81482	-4.15555	-174.752	310.377
9760	-39.0337	22.6435	41.2536	-14.7519	-3.69225	-4.75835	0.144766	-20.7152	-21.353	-18.3732	8.61999	2.74175	2.77513	-3.76168	-173.261	308.3
9770	-39.0591	22.067	41.0483	-14.3422	-4.09438	-4.5214	0.951169	-21.1154	-21.6972	-18.7332	9.27509	2.15638	3.05247	-3.87547	-171.706	308.15
9780	-38.6599	21.7565	40.9755	-14.1063	-3.88926	-4.52647	0.898963	-20.9069	-21.8035	-18.6139	9.29242	2.43629	2.72084	-4.34161	-170.336	308.237
9790	-39.4617	22.2415	41.2491	-14.3438	-3.39437	-4.67219	1.44038	-20.838	-21.9376	-19.209	9.28685	2.15157	2.64829	-5.02377	-170.262	308.34
9800	-39.4554	23.3928	41.2075	-14.0754	-3.73801	-4.62068	1.29961	-20.6843	-22.6384	-19.7105	9.00154	2.1865	3.00109	-4.29322	-170.007	306.81
9810	-39.6023	24.3453	40.9762	-14.1909	-3.57111	-4.60418	1.31294	-21.2244	-22.8913	-19.3669	9.25198	2.41063	2.77946	-4.50499	-169.41	307.016
9820	-38.8878	23.5897	41.7748	-14.2335	-3.48991	-4.72412	0.832774	-21.3245	-23.0169	-19.1407	10.0369	3.62816	2.40632	-5.33081	-169.498	306.66
9830	-39.0337	23.5305	41.3936	-13.7926	-3.44277	-4.73423	1.25913	-21.0797	-23.2065	-19.4105	10.6442	3.17299	-0.0949836	-6.65621	-169.573	306.851
9840	-39.4403	23.2647	41.4438	-14.2227	-3.23877	-4.81583	1.04472	-21.0394	-22.8923	-19.2138	10.4452	3.4109	-0.283379	-6.55887	-168.547	307.006
9850	-40.1249	22.3416	40.8339	-14.5529	-2.81996	-4.7619	0.670024	-20.8988	-22.7048	-18.9027	10.6891	3.47559	-0.384901	-6.66552	-169.229	306.557
9860	-40.1264	22.8011	40.951	-14.4405	-3.09523	-4.83562	0.852774	-20.9043	-22.7268	-18.9645	10.9702	3.47056	-0.690805	-6.82147	-169.854	306.743
9870	-40.0545	22.7061	41.0738	-14.3713	-2.63648	-4.7765	0.760629	-21.0949	-22.9489	-19.3523	10.2294	3.25184	-0.437259	-6.8123	-170.871	307.631
9880	-40.6024	22.3499	41.3365	-14.6328	-2.65138	-4.87116	0.691865	-20.8179	-23.0415	-19.5091	10.4852	3.57251	-0.220023	-6.80626	-170.807	307.567
9890	-40.1925	22.2922	41.319	-14.8788	-2.79938	-4.91215	1.21624	-20.921	-23.7873	-19.8195	11.1942	3.90357	-0.24719	-6.80928	-170.739	307.541
9900	-40.2118	22.767	41.4526	-14.3225	-2.60333	-4.87619	1.29013	-20.1952	-24.2785	-18.4205	10.7408	4.04638	-0.293922	-6.83654	-170.677	307.614
9910	-40.336	22.8459	41.1893	-13.2406	-2.41468	-4.94447	0.944412	-20.7978	-24.7676	-18.0727	10.7462	4.38477	-0.105374	-6.73687	-170.628	307.898
9920	-40.7507	22.3234	40.71	-13.3774	-2.25766	-4.78111	1.38706	-20.5005	-24.144	-18.0767	10.6515	4.93624	-0.0201219	-6.85738	-169.82	308.595
9930	-40.643	22.7512	40.2807	-13.4933	-2.3567	-4.84801	0.771045	-19.5948	-24.3077	-17.8316	10.3512	4.56931	-0.503859	-6.91278	-168.517	308.19
9940	-40.4973	22.8245	40.1989	-13.4178	-2.36612	-4.86745	1.13955	-20.5209	-24.2763	-17.8608	9.46151	4.76054	-0.363005	-6.79774	-167.815	307.433
9950	-39.6792	23.1969	39.8911	-14.0249	-2.52588	-4.87037	1.16179	-21.6738	-24.015	-18.4173	9.64798	4.39971	-0.579836	-7.01342	-167.21	306.181
9960	-40.4529	22.3521	39.4791	-13.8395	-2.37195	-4.89262	1.84336	-22.2359	-23.1364	-18.2814	9.50373	5.2454	-0.817396	-6.96013	-166.837	305.869
9970	-40.2952	21.7276	39.6899	-13.3113	-4.72049	-4.34702	1.23228	-22.7211	-23.4507	-18.5641	9.91808	5.41367	-0.581407	-6.88693	-167.204	306.23
9980	-40.6873	20.7428	39.9148	-13.27	-5.60489	-1.33099	1.36231	-22.38	-23.4626	-18.1486	9.23059	5.28521	-0.73	-6.95476	-166.81	306.957
9990	-39.6863	20.9202	40.3705	-12.8212	-5.30844	-0.478395	2.17654	-22.1315	-23.1139	-18.4098	9.49962	5.38837	-0.551685	-6.88325	-167.132	307.198
10000	-39.0549	21.1464	40.0474	-13.2076	-3.32701	0.591265	2.61007	-21.948	-23.2891	-18.6039	9.7199	5.00798	-0.467295	-6.87488	-167.815	307.051
10010	-38.7554	20.2392	40.8732	-13.0535	-3.06674	0.957514	2.57371	-21.5742	-22.9905	-18.7741	9.36364	4.7546	-0.640288	-6.95278	-168.189	306.574
10020	-38.4025	21.0925	40.6541	-13.1096	-3.13598	0.931792	2.44469	-20.9059	-23.256	-19.4261	9.16328	4.70189	-0.424755	-6.84247	-168.724	306.584
10030	-38.2798	20.236	40.2521	-12.7214	-2.79989	0.978523	2.87685	-21.5112	-23.8311	-19.1301	9.2868	5.56451	-0.638022	-6.98378	-168.654	306.294
10040	-38.7866	20.7301	40.2384	-13.2402	-2.77465	0.880904	2.9602	-21.3412	-23.5326	-19.1417	9.71655	5.59528	-0.669548	-6.83342	-168.773	307.634
10050	-39.737	21.1896	39.87	-13.0176	-2.67409	0.954296	3.39058	-21.073	-23.9139	-18.9223	10.0773	5.72347	-0.726822	-6.99242	-169.114	307.361
10060	-39.1067	19.9176	40.1924	-13.1649	-2.62279	0.911315	3.49436	-21.4514	-24.2897	-18.9597	9.52268	5.22951	-0.529455	-6.92066	-169.217	308.639
10070	-38.7416	19.5551	40.2026	-13.6521	-2.75508	0.65487	3.71999	-21.8765	-24.0999	-19.4444	8.52967	5.09349	-0.626395	-7.10473	-170.068	308.688
10080	-39.2951	20.1775	40.2122	-13.9003	-3.54673	0.557788	3.72892	-21.5446	-23.7136	-19.0068	8.77382	5.74136	-0.708829	-6.93787	-170.675	309.371
10090	-40.0398	19.7909	40.4469	-13.3499	-3.56908	0.460194	3.60377	-21.6246	-24.1896	-19.4002	8.4619	6.0954	-0.378819	-7.13291	-171.266	309.221
10100	-40.3815	20.2078	40.0325	-13.1748	-2.92219	0.682067	3.25364	-21.6046	-25.0454	-20.1636	8.80539	5.81866	-0.632365	-6.98902	-173.778	312.179
10110	-40.5036	21.199	41.2216	-12.8697	-2.65944	0.597854	3.18583	-22.2612	-24.8761	-19.3564	8.75952	6.01618	-0.530245	-7.05927	-173.164	312.283
10120	-39.981	21.4092	41.2639	-12.8127	-2.3679	0.732144	3.35021	-21.9579	-24.801	-19.1318	8.22921	6.29718	-0.323573	-6.91064	-172.54	309.201
10130	-40.0164	21.9644	41.5112	-12.7182	-2.01163	0.915502	4.20394	-21.8536	-24.4068	-18.7101	7.95921	6.87532	-0.275336	-6.98602	-173.409	308.841
10140	-39.9623	21.8723	41.7053	-12.5339	-2.01371	0.942182	3.34376	-21.2414	-24.1807	-19.0601	8.60868	6.59475	-0.445267	-6.96844	-172.834	309.088
10150	-40.2438	22.2033	42.2149	-12.3368	-1.83023	0.78474	2.89099	-20.7775	-23.7223	-19.1682	9.3316	6.51668	-0.573855	-6.92344	-171.814	308.703
10160	-40.8883	22.2915	41.6776	-13.0137	-2.08533	0.984301	2.58856	-20.8431	-23.1018	-19.4801	9.54666	6.61791	-0.668179	-6.96772	-171.618	308.935
10170	-41.4677	22.8135	41.8721	-12.8676	-0.732296	0.281251	2.91311	-20.8572	-23.0412	-19.6729	9.1761	6.63646	-0.0432342	-4.09914	-171.904	309.04
10180	-40.1805	22.7702	42.1818	-13.7026	-0.422915	-0.370122	3.14361	-20.791	-23.127	-19.9426	9.04625	6.63011	-0.0828192	-4.15804	-171.842	309.572
10190	-40.0561	22.9923	41.84	-13.8743	0.0793726	-2.68169	4.19956	-20.3531	-22.6937	-19.9518	8.96753	6.34699	-0.0812479	-4.14349	-170.933	309.108
10200	-39.6195	23.2894	41.5238	-14.3068	0.0965041	-2.59464	3.28365	-20.1974	-23.1391	-20.369	8.89211	6.31642	-0.0283177	-4.15424	-169.53	309.198
10210	-39.737	22.7639	41.8239	-14.0874	-2.04042	-5.00663	3.13213	-19.6699	-22.6896	-20.849	8.94249	7.19724	-0.0520027	-4.13277	-169.627	310.576
10220	-39.4226	22.4847	42.1746	-13.7728	-5.07341	-3.80357	3.49615	-19.277	-22.9736	-21.0786	8.81284	7.44738	-0.0732397	-4.09009	-168.303	311.506
10230	-38.3833	22.1583	42.039	-13.8231	-4.83651	-0.343644	4.24815	-19.7905	-22.8535	-21.2609	9.21067	7.8939	-0.0130058	-4.24324	-168.422	311.663
10240	-38.4417	21.8723	42.1928	-13.938	-4.93524	-0.0541822	4.86423	-20.3341	-22.7225	-21.0828	8.77442	7.75386	-0.00396863	-4.21551	-167.951	311.935
10250	-38.1835	22.7077	41.9747	-13.4956	-5.13702	-0.176465	4.84735	-20.0626	-22.6262	-20.6345	9.40905	7.91533	-0.0732397	-4.25048	-167.717	312.208
10260	-38.4025	22.1062	42.3644	-13.3265	-5.22263	-0.278088	4.28789	-19.9329	-22.2556	-19.5787	9.32669	7.99462	-0.0703	-4.24564	-168.04	312.489
10270	-37.906	23.1503	42.7492	-13.7259	-5.05116	-0.0229603	4.80137	-19.7375	-22.3374	-19.0643	9.35477	8.34971	-0.0204615	-7.37276	-168.665	312.712
10280	-38.2164	22.8302	43.17	-13.778	-3.12574	0.296203	4.77016	-19.9418	-21.9216	-19.0977	9.53931	7.84803	-0.124558	-4.23123	-168.335	313.744
10290	-37.7096	21.7565	42.4721	-13.4366	-1.72841	0.124989	5.05096	-19.4138	-21.7927	-19.1257	8.94736	8.35612	-0.13913	-4.28319	-168.603	313.738
10300	-36.981	21.0406	42.4381	-13.6892	-0.968842	-0.328915	4.93462	-18.9986	-22.2046	-18.6946	9.15669	8.33955	-0.0945781	-4.15483	-168.643	313.98
10310	-37.4718	21.7284	42.1491	-13.3065	-0.620941	-0.602897	5.34749	-18.0822	-22.5145	-19.2015	9.16622	8.56179	-0.160012	-4.15753	-168.779	314.37
10320	-36.9524	21.5344	41.8484	-13.0805	0.0259507	-2.1646	5.30214	-18.1809	-22.5302	-19.7213	9.41417	9.53628	-0.187433	-4.16439	-169.567	313.992
10330	-36.6309	22.2049	42.0622	-12.9669	-0.866662	-4.48747	5.91168	-17.9337	-21.6013	-19.6721	8.91431	10.3889	-0.296993	-4.28767	-169.836	313.142
10340	-36.9493	21.2497	42.2372	-13.4558	-3.56021	-4.99606	6.38468	-18.6663	-21.3019	-20.4539	7.37775	10.5379	-0.394009	-4.21198	-170.499	313.209
10350	-37.1089	21.259	42.5135	-13.2318	-5.68016	-1.87124	6.39152	-18.7174	-21.0765	-21.0473	7.68024	10.9947	-0.400441	-4.27614	-170.038	312.555
10360	-36.8961	21.2278	42.4549	-13.1131	-4.85278	-0.424233	6.51816	-18.7135	-20.9229	-21.7221	7.47263	11.6241	-0.339625	-4.44645	-170.241	312.878
10370	-37.9259	20.953	42.0053	-13.1943	-1.95831	0.544103	6.17172	-18.5136	-21.1836	-21.5231	7.22701	12.0114	-0.328337	-4.55531	-170.412	312.791
10380	-37.6964	20.7132	41.6284	-13.5331	0.150889	-2.13181	5.8034	-17.9426	-21.9665	-21.7722	7.63969	12.2748	1.69501	-6.97904	-170.294	312.674
10390	-37.1394	21.2497	41.7795	-13.2528	-1.89531	-4.94733	5.69912	-17.7101	-22.5442	-21.3691	7.263	11.8129	1.75005	-6.67352	-169.561	312.088
10400	-37.8848	21.8598	41.812	-13.0027	-3.60182	-5.19731	5.04095	-17.3497	-22.8642	-22.2758	6.94936	11.4852	1.25526	-6.87263	-169.921	312.764
10410	-37.9313	21.0152	42.6089	-13.0261	-4.984	-4.04947	4.88086	-17.052	-22.2511	-21.9285	7.25134	10.4099	-0.188224	-4.14366	-169.824	312.902
10420	-38.1848	20.4894	42.0723	-12.9887	-5.65983	-2.01373	4.40033	-17.2133	-22.9849	-21.9773	7.3035	10.884	1.45826	-6.95779	-170.321	312.106
10430	-38.9767	20.0459	40.6452	-12.9721	-4.92323	-0.206085	4.38066	-16.5672	-23.5259	-22.2891	7.52484	10.8987	3.74546	-9.17397	-171.588	311.894
10440	-39.1531	19.8414	41.1614	-12.5632	-1.96734	0.741115	3.95231	-16.2669	-23.307	-21.7299	8.08075	10.8819	4.10026	-9.50033	-171.307	312.306
10450	-38.888	20.1029	41.3744	-12.9323	0.336396	-3.02082	4.07061	-16.3327	-23.622	-21.7487	8.50762	10.9473	3.78348	-10.137	-171.199	312.223
10460	-38.9486	20.3517	41.4154	-12.4316	-3.10871	-5.35055	4.64897	-16.2823	-23.776	-21.8495	7.95799	10.3712	4.3866	-10.1995	-170.412	312.791
10470	-38.5015	20.1409	41.698	-12.0894	-5.75492	-2.38929	4.38404	-17.5064	-23.5503	-22.3931	8.09464	10.2046	4.12773	-9.70036	-170.348	313.181
10480	-38.2494	20.2985	41.6957	-11.789	-4.25454	0.32451	4.21797	-16.5177	-22.1768	-21.8654	7.91972	9.6715	1.27961	-6.92944	-170.27	313.634
10490	-38.3541	21.1339	41.3972	-11.7528	-1.85101	0.475105	4.81379	-16.4106	-22.1435	-21.1811	7.42463	9.67281	-0.201473	-4.18476	-170.787	313.291
10500	-38.1531	20.236	41.302	-11.4969	0.072074	-1.09941	4.81421	-16.8596	-21.7332	-21.0231	7.35525	10.2941	1.29208	-6.90399	-173.257	314.195
10510	-37.5613	20.8294	41.937	-12.2333	0.0323877	-3.4741	5.21878	-16.6003	-22.1194	-21.2996	8.14593	9.60815	1.52815	-6.39387	-173.038	315.023
10520	-37.7866	21.2785	42.0908	-11.5822	-3.13978	-5.23599	4.37757	-15.6781	-21.7487	-21.186	7.77309	9.8031	1.76845	-6.09869	-173.678	314.973
10530	-37.4343	21.6783	42.2136	-11.8338	-4.58704	-4.57814	4.33758	-15.6926	-22.0231	-21.2798	7.73685	10.4253	1.28261	-6.14068	-173.322	315.453
10540	-36.9707	22.4924	42.3804	-12.6239	-5.27777	-1.56903	3.60875	-16.7328	-22.2309	-21.3795	8.08962	10.9657	1.77615	-5.81641	-173.717	314.771
10550	-35.3531	22.4246	42.0431	-13.0901	-3.75444	0.0646486	4.56332	-16.912	-22.6329	-20.8488	8.90048	12.0978	2.03623	-5.5845	-174.314	315.386
10560	-35.8923	22.8135	42.3553	-13.5141	-0.711262	-0.227352	4.68708	-17.2397	-22.5716	-20.3592	9.14964	12.4752	1.77365	-5.19766	-174.895	315.462
10570	-36.0136	23.1276	42.4917	-13.5893	-0.288955	-4.16944	4.56539	-17.7969	-22.0664	-19.5339	9.29673	12.4284	0.651504	-6.2034	-175.115	316.198
10580	-36.4699	24.6175	41.6423	-13.6877	-3.66964	-5.20159	3.8267	-18.642	-21.8295	-20.016	9.43013	12.8947	-1.39951	-5.78134	-175.478	316.632
10590	-35.313	24.175	41.8514	-13.3667	-4.09235	-5.02448	4.00147	-18.8542	-21.206	-20.0855	9.26338	12.4181	-2.00977	-5.74673	-176.621	317.567
10600	-35.2928	24.2784	41.5851	-13.7195	-3.57709	-4.89421	3.59853	-19.1311	-20.8017	-20.1672	8.50757	12.6826	-2.07963	-6.56156	-179.257	317.754
10610	-35.0714	23.6864	41.6731	-13.2719	-3.43036	-5.03423	3.25013	-19.0189	-21.0647	-20.2986	8.73007	12.8554	-2.52974	-6.71499	-175.91	316.878
10620	-35.3531	23.9452	41.4501	-14.1092	-3.50142	-4.95945	2.91058	-18.3541	-20.9414	-20.3905	8.27624	11.9831	-2.59783	-6.43084	-176.179	316.664
10630	-36.0952	23.7933	42.0055	-13.8115	-3.40091	-5.04563	2.69263	-18.0309	-20.7036	-20.0586	8.5286	11.8099	-2.98636	-6.16255	-176.193	316.607
10640	-35.9981	22.5497	42.0623	-13.5264	-3.38986	-5.00868	1.96491	-17.9237	-20.636	-20.6963	7.25393	11.36	-2.82254	-6.09455	-176.232	317.18
10650	-35.8771	22.9587	42.3188	-13.624	-3.07647	-5.06175	1.23899	-18.2198	-20.8211	-20.7423	7.33477	11.711	-2.92346	-6.21274	-176.252	317.1
10660	-35.6367	22.8807	42.1131	-13.5138	-3.06816	-5.13507	1.28263	-17.4982	-20.4098	-21.2024	7.44288	11.8039	-2.65723	-6.39632	-175.577	318.064
10670	-35.8923	23.3203	41.8728	-14.2164	-3.29052	-5.0191	1.29941	-17.5485	-20.5388	-20.957	7.28474	11.7769	-2.90708	-6.29287	-175.087	317.478
10680	-35.4961	24.6404	41.9809	-14.5322	-2.92782	-5.11203	1.59144	-17.807	-20.6423	-21.0455	7.05524	11.5229	-3.14348	-6.34165	-174.883	317.548
10690	-34.9157	24.3835	42.3315	-13.957	-2.51732	-5.11832	1.3766	-18.2433	-20.9636	-21.0184	7.29088	12.0212	-3.74065	-6.26234	-173.689	316.624
10700	-35.4224	24.4428	42.6857	-14.3154	-2.61129	-5.12294	1.69359	-17.4506	-21.4233	-20.9832	7.31835	12.5433	-3.41899	-6.29089	-173.578	316.55
10710	-36.8836	24.225	43.1092	-14.8105	-2.95965	-5.1951	1.33624	-16.8885	-20.7706	-21.2253	8.04051	12.7846	-2.78963	-5.97993	-173.115	316.396
10720	-36.7592	23.2771	43.7545	-15.2485	-2.55295	-5.19581	1.78677	-16.1166	-21.4379	-21.4171	7.24506	13.3844	-2.46739	-6.18906	-173.169	317.095
10730	-38.448	22.9485	43.8026	-15.4254	-2.75315	-5.17904	2.43668	-16.3627	-21.5238	-21.1979	7.53244	12.8567	-2.77003	-5.78241	-173.576	316.482
10740	-38.2102	23.0487	43.9165	-15.7377	-2.72285	-5.24315	1.81969	-16.508	-22.4216	-21.3888	7.46523	12.502	-3.9479	-5.5523	-173.668	317.419
10750	-38.5886	21.702	44.1128	-15.8876	-2.37038	-5.20342	2.04397	-16.6887	-22.6161	-21.7055	7.08601	11.9898	-3.84342	-5.34014	-174.507	317.25
10760	-37.7729	20.236	43.8245	-15.941	-2.18432	-5.17067	1.81297	-16.4106	-22.2533	-21.1418	7.03441	11.2562	-3.14635	-5.38817	-173.774	317.062
10770	-37.3888	20.3931	43.8235	-15.9594	-1.86389	-5.18723	2.09153	-16.0003	-22.0351	-20.8931	7.09802	11.5699	-2.36298	-8.61466	-173.621	317.543
10780	-37.7729	22.2634	43.6478	-16.4289	-1.65162	-4.95263	2.85688	-16.2461	-22.1903	-21.2076	6.84206	11.8838	-4.99655	-10.0386	-173.877	318.371
10790	-38.0225	22.3854	44.4162	-15.6441	-1.81989	-5.00941	1.52691	-16.2056	-21.7442	-21.2876	6.74703	11.6029	-0.467467	-12.1096	-173.694	318.918
10800	-37.5469	22.936	45.1406	-16.0881	-1.79921	-5.10896	0.772742	-15.3057	-21.9028	-20.8153	6.58641	12.4588	-0.182283	-12.2735	-173.319	318.741
10810	-38.0215	23.0886	44.855	-16.1849	-1.34209	-4.92353	1.11144	-14.6182	-21.5497	-20.0952	6.76943	12.3398	-0.602542	-13.1236	-173.169	318.877
10820	-38.6463	23.2482	45.5286	-15.6104	-1.2508	-4.85536	1.47301	-14.9188	-21.7376	-19.7648	6.84475	12.344	-1.02361	-12.824	-173.967	318.633
10830	-38.8862	22.7219	45.7524	-14.5131	-1.02232	-4.72596	3.26736	-13.6539	-21.7285	-19.7592	7.00182	12.1039	0.769296	-14.3723	-173.106	318.59
10840	-38.968	22.4877	45.8868	-14.5424	-1.35618	-4.97297	4.29637	-13.3032	-21.5429	-20.0907	6.96112	11.838	0.00405479	-11.8513	-173.552	318.814
10850	-39.4209	21.6939	46.0771	-14.7386	-0.923986	-4.57832	3.93435	-13.534	-21.5539	-20.0204	6.67911	12.3573	-0.580089	-9.88998	-173.093	318.599
10860	-38.9298	22.5856	46.1901	-14.3456	-1.02232	-4.72596	3.75048	-13.8385	-21.6109	-19.9293	7.16999	12.4277	-1.00171	-9.89313	-172.834	318.715
10870	-38.9396	22.9804	45.3992	-14.1796	-0.852673	-4.47771	3.15296	-13.718	-21.7331	-19.7225	7.2597	13.2213	-0.693421	-10.2408	-171.94	318.103
10880	-38.4457	23.6451	45.3269	-14.3682	-0.735286	-4.53671	3.33052	-13.9667	-21.7978	-19.5203	7.33005	13.0779	-1.00028	-11.2789	-172.271	318.079
10890	-38.0788	23.3928	45.2009	-14.7268	-0.932349	-4.65343	2.72933	-13.7018	-22.1822	-20.2383	8.01876	12.9765	-0.00158644	-10.5786	-172.189	318.226
10900	-37.8173	23.8029	45.6613	-14.8511	-1.23539	-4.8418	2.45744	-13.967	-21.8447	-20.0091	8.41243	12.9667	-2.4381	-11.2299	-172.064	317.819
10910	-37.3888	22.8376	45.7846	-14.7842	-0.990282	-4.7617	2.93352	-13.9652	-22.4392	-20.0935	8.10153	13.1205	-1.13717	-11.2442	-172.037	316.866
10920	-37.1443	22.9587	45.7446	-14.8495	-1.06793	-4.76606	2.90387	-13.9301	-22.6144	-20.5901	7.87254	13.2321	-1.97104	-10.8879	-172.077	316.77
10930	-37.9693	23.8346	45.927	-15.2287	-1.421	-4.8986	3.25433	-14.0627	-22.6779	-19.9248	7.51652	12.9334	-1.75013	-11.1352	-172.941	317.033
10940	-37.5449	23.6509	46.3007	-15.0598	-0.959871	-4.70959	3.01464	-13.6951	-22.3069	-20.1901	7.77547	13.0405	-3.40978	-9.17274	-172.373	317.087
10950	-37.3611	23.4925	46.5182	-15.3913	-0.710501	-4.38197	3.74974	-12.4733	-21.9191	-20.4077	7.25428	13.618	-2.43031	-8.93484	-172.53	317.754
10960	-36.9493	23.1473	46.5235	-14.9785	-0.816534	-4.59327	3.56325	-12.6537	-22.0158	-19.8553	6.34058	13.7092	-2.68723	-8.38134	-172.395	317.539
10970	-36.1561	23.3396	46.7508	-15.0211	-0.65419	-4.45891	3.79291	-12.5564	-22.0231	-20.8504	6.26126	13.9962	-0.724034	-11.0939	-172.148	316.73
10980	-37.7031	22.9067	46.5076	-14.5973	-0.482368	-4.11567	4.19382	-12.3447	-22.0919	-21.4468	5.67545	14.0388	-0.681205	-11.0591	-172.866	316.96
10990	-37.8997	23.5938	46.1599	-14.6342	-0.156008	-3.7187	5.06188	-13.9023	-22.1425	-21.3623	5.52491	13.876	-0.699989	-11.4515	-173.239	316.957
11000	-37.6964	23.2474	46.0667	-15.2329	-0.101015	-3.45818	3.88022	-14.3882	-22.2268	-20.9504	5.77611	14.7229	-2.41179	-11.5292	-174.049	316.84
11010	-37.5469	22.4292	45.4713	-14.5657	-0.191893	-3.77322	3.89722	-14.5754	-22.195	-20.7314	5.3948	15.0775	-2.68868	-10.7273	-173.239	316.491
11020	-35.8862	23.2152	45.4785	-14.0982	-0.0293466	-3.642	3.09842	-14.8538	-21.2836	-21.1685	5.42151	15.3488	-3.04949	-11.0398	-173.499	316.676
11030	-36.0902	22.9989	45.1266	-14.3366	-0.135582	-3.46034	3.68933	-14.3026	-20.984	-21.6083	4.66894	14.7901	-2.94373	-12.1491	-173.511	316.884
11040	-36.5642	22.5497	45.3601	-14.3112	-0.209329	-3.51708	3.86051	-13.8059	-20.6323	-21.5298	4.61527	15.8754	-2.60946	-12.4781	-173.451	316.087
11050	-37.5235	22.613	45.5506	-14.1313	-0.107655	-3.54721	4.02725	-13.2316	-20.6652	-21.5095	5.32014	16.0107	-3.06279	-12.4514	-173.349	316.448
11060	-37.6326	23.2482	45.9121	-14.3781	-0.0602644	-3.69762	4.19163	-13.5769	-21.3511	-20.9842	6.1016	15.8508	-2.82158	-11.7155	-173.156	316.574
11070	-37.5702	23.4354	44.8845	-14.4667	-0.0829205	-3.61931	4.50479	-13.417	-20.9128	-19.9604	6.0013	15.6519	-3.03486	-11.1597	-172.934	316.796
11080	-38.287	23.7294	44.7337	-14.9584	-0.158847	-3.44237	4.96483	-13.7354	-21.5074	-19.9828	6.0085	16.0709	-2.45173	-10.6927	-172.697	317.475
11090	-38.7554	23.2803	45.3742	-14.749	-0.105881	-3.47019	4.91048	-13.7542	-21.5835	-19.7391	5.74215	15.4829	-2.26645	-11.3077	-173.291	318.438
11100	-38.6766	24.024	45.4896	-14.9778	-0.191741	-3.52463	5.6446	-14.3304	-21.6927	-20.6103	5.66075	15.8246	-1.80094	-10.2487	-171.678	318.464
11110	-37.6775	24.2876	45.5369	-14.3464	-0.104816	-3.73173	6.04465	-14.7021	-21.8941	-20.8159	5.77991	15.4791	-1.4987	-10.3589	-171.364	318.931
11120	-37.963	24.8532	45.3811	-14.415	-0.121086	-3.70322	5.93432	-15.1129	-22.2109	-21.1882	5.75674	15.7403	-1.98649	-10.7516	-171.796	319.348
11130	-37.6833	24.8799	46.0114	-14.0461	-0.235837	-3.32123	5.66599	-15.474	-22.0408	-20.8216	5.31533	15.803	-2.11513	-11.0922	-173.072	319.35
11140	-37.0544	25.391	46.7836	-14.0716	-0.202993	-3.72134	6.05683	-15.5063	-21.0445	-20.9759	4.68704	15.9289	-1.06013	-10.9258	-173.361	319.863
11150	-37.2851	24.7596	46.9419	-14.1298	-0.125496	-3.59569	6.80697	-15.7462	-20.5563	-22.3036	4.91771	15.7087	-1.0139	-11.0484	-173.559	319.695
11160	-37.963	24.2908	47.1562	-13.8149	0.0676644	-3.46295	6.74168	-15.4607	-20.9619	-22.5723	4.79023	15.8286	-1.39378	-10.8399	-172.491	319.233
11170	-38.5997	25.391	46.8897	-13.6062	-0.156616	-3.4389	7.89181	-15.2224	-20.7261	-22.019	4.33802	16.0215	-1.77316	-10.8526	-173.035	319.249
11180	-39.0286	25.6373	46.7278	-13.3314	-0.0375068	-3.68797	8.43565	-14.7629	-21.8317	-22.0636	4.46185	15.5617	-2.05892	-10.9935	-172.931	319.964
11190	-38.4952	25.6022	46.905	-13.6159	-0.136495	-3.72854	8.86478	-15.5333	-22.2828	-22.1656	4.8838	15.4301	-2.52813	-11.4293	-173.738	319.791
11200	-39.3568	25.1017	46.5431	-13.3085	-0.393264	-3.96093	8.9945	-15.9512	-21.1975	-21.8154	4.725	15.5477	-2.46689	-11.7076	-173.552	319.876
11210	-40.5923	25.7353	46.2515	-13.4025	-0.303299	-3.73203	8.79654	-17.2231	-21.4773	-21.9008	4.90686	16.2701	-2.61864	-11.3503	-173.381	320.169
11220	-39.9524	26.4639	46.4251	-13.5093	-0.329553	-4.06731	8.08303	-17.3768	-21.2509	-22.2506	5.21447	16.3964	-2.74221	-1.31781	-173.048	319.787
11230	-41.1232	27.8967	46.1512	-13.6798	-0.356721	-4.11528	8.46606	-17.2499	-21.206	-22.5233	4.7137	16.2153	-3.50632	-1.25561	-172.817	320.115
11240	-41.1199	27.4476	45.66	-14.0523	-0.208568	-3.9016	8.80648	-17.5047	-20.9423	-21.8361	4.2219	15.9756	-5.02303	-1.29528	-172.617	321.126
11250	-41.4703	26.6216	45.287	-14.4114	-0.056311	-3.68145	8.40873	-17.3706	-21.3958	-21.5139	4.15099	16.3023	-5.17574	-1.8873	-172.211	321.243
11260	-41.035	27.1835	45.8168	-14.0375	-0.0105425	-3.66057	8.2698	-17.402	-21.2217	-20.8727	4.64543	15.9986	-5.31639	-2.01972	-172.162	321.175
11270	-42.3887	26.7941	45.3229	-14.1918	-0.127219	-3.49579	8.25212	-17.6732	-21.8261	-20.7884	4.78623	16.1857	-6.66492	-1.61117	-172.413	320.672
11280	-42.0392	26.425	45.1455	-14.196	-0.0961493	-3.79255	8.30214	-17.8966	-22.2467	-20.5007	4.68978	16.4315	-7.2409	-1.95026	-172.617	321.13
11290	-41.511	26.825	44.9581	-14.3584	-0.208619	-3.7297	8.38602	-17.6346	-22.205	-20.536	5.98675	16.8324	-8.41772	0.0470458	-172.273	321.49
11300	-41.3217	25.9043	45.0758	-13.9384	0.0485562	-3.35271	8.5066	-17.3377	-22.5169	-19.6646	5.97332	16.6114	-11.9644	1.95013	-172.322	321.63
11310	-42.5753	25.9887	45.3578	-13.993	-0.0333	-3.54916	8.68721	-16.9978	-22.798	-19.6736	5.95654	16.4179	-12.067	3.14491	-172.057	321.763
11320	-42.3346	27.3318	45.7204	-13.9103	-0.0813493	-3.63974	8.81935	-17.3596	-22.4358	-19.3289	5.43951	15.9996	-13.7558	0.423756	-171.452	322.315
11330	-42.9935	26.9707	45.2474	-13.784	-0.138471	-3.71321	8.96952	-16.7092	-22.7762	-19.1046	5.70636	15.7361	-8.39941	1.63546	-171.478	322.339
11340	-42.0672	27.338	44.936	-13.9859	-0.00223014	-3.41753	9.11242	-16.3727	-22.8165	-19.7907	6.47723	16.458	-2.36757	4.02174	-170.825	321.872
11350	-41.4862	26.4665	45.2665	-14.3854	-0.0827178	-3.74055	9.41587	-15.6291	-23.1253	-19.4627	6.47571	16.5373	-1.40056	2.41499	-170.653	321.546
11360	-42.0178	26.5716	45.3537	-14.3733	0.0362397	-3.63383	8.20333	-16.4691	-22.9822	-19.9689	6.35645	16.3435	-0.829155	2.04285	-170.761	321.304
11370	-41.4891	26.8907	45.8192	-13.9468	-0.0353781	-3.08884	8.77796	-16.8436	-22.8688	-20.1947	6.50683	16.3424	-4.74441	6.82358	-170.425	320.671
11380	-40.9732	26.4665	45.9895	-13.5538	0.146581	-3.43091	9.31916	-15.9592	-23.1425	-20.0649	6.08006	16.2683	-5.05704	6.78374	-170.328	320.419
11390	-41.2455	27.0724	46.4545	-14.0811	0.0762301	-3.43918	9.3225	-15.5758	-23.055	-19.9526	5.86283	16.589	-4.92348	6.87565	-170.051	319.867
11400	-41.035	27.3318	46.5203	-14.1876	0.103701	-3.36142	10.0001	-15.486	-23.3876	-19.6501	5.99111	16.4877	-5.26736	6.62697	-169.171	316.766
11410	-39.931	27.2098	46.2352	-13.7314	0.169338	-3.17437	9.89636	-15.7489	-23.631	-19.5538	5.97038	16.2408	-5.65355	7.95271	-168.267	317.826
11420	-39.2038	26.4004	45.3784	-14.3235	0.0552466	-3.61604	9.27138	-15.4103	-24.2118	-19.4691	5.28527	15.7167	-6.30599	7.68827	-167.759	317.826
11430	-39.9247	25.8332	45.0588	-14.7798	-0.0291438	-3.67107	8.5789	-15.7191	-24.1717	-19.3955	4.45586	15.6364	-8.37889	9.12167	-167.814	317.234
11440	-39.8746	26.2024	45.0864	-14.5149	0.0390274	-3.70084	7.94231	-15.4117	-24.0523	-19.215	3.92793	15.3458	-8.02836	9.22746	-167.202	316.901
11450	-39.5993	25.9271	44.1523	-14.7917	0.0855055	-3.40812	8.30131	-15.7359	-24.429	-19.4228	4.18065	15.6492	-7.98905	9.53315	-166.621	317.092
11460	-39.9842	25.3972	44.4395	-14.4575	0.116322	-3.8329	8.43565	-16.0402	-24.3615	-19.2355	4.33108	15.4522	-8.57097	9.63014	-166.83	316.671
11470	-39.4836	26.0647	44.6711	-14.8063	0.122556	-3.90885	8.69561	-16.0493	-24.0889	-19.9102	4.26701	15.439	-8.63925	9.15212	-167.356	316.721
11480	-39.7699	26.3807	44.7541	-14.8305	0.062089	-3.86405	8.39171	-15.7901	-24.7214	-20.5383	4.17122	16.4077	-9.22501	8.75757	-167.111	318.076
11490	-39.0677	27.1174	44.7605	-14.8936	-0.109378	-4.21866	8.54116	-16.8077	-24.6172	-21.1912	3.82362	15.6018	-8.93063	8.57851	-167.329	317.545
11500	-39.0836	26.8464	44.4386	-15.3121	-0.290019	-4.11197	9.08441	-16.8815	-24.4096	-21.79	4.61172	15.4838	-9.18236	8.19512	-167.322	317.262
11510	-38.9548	25.7331	44.062	-15.363	-0.277703	-4.25561	8.85802	-18.1419	-24.1423	-22.126	4.0369	15.5683	-11.0263	8.30048	-166.773	318.695
11520	-38.858	26.3534	43.299	-15.2294	-0.220125	-4.27274	8.81824	-18.1393	-24.1762	-22.9215	4.27994	15.69	-13.1279	9.02098	-166.697	319.408
11530	-38.4923	26.8475	42.8766	-14.8244	-0.495851	-4.59712	8.55802	-17.7796	-24.4666	-22.8468	3.98987	15.3648	-14.3629	7.41076	-168.935	322.475
11540	-39.1847	27.0264	43.0445	-14.5881	-0.556622	-4.45087	8.20876	-18.0466	-24.4261	-22.9315	4.07781	16.0679	-13.6956	5.68612	-168.915	322.683
11550	-39.4218	27.6842	42.8339	-14.3804	-0.497473	-4.62312	8.47219	-18.3834	-24.8429	-23.243	4.33326	16.0898	-13.0933	6.34506	-169.057	322.405
11560	-39.3476	26.7941	42.646	-14.4862	-0.779332	-4.74842	8.47886	-18.14	-24.9484	-23.4273	4.77031	16.2987	-12.3965	6.64637	-168.829	322.825
11570	-38.8672	27.3162	43.0715	-14.5467	-0.914711	-5.09835	8.1167	-17.7566	-24.9565	-23.2394	4.62221	16.4298	-13.8295	6.0128	-166.128	320.876
11580	-40.1062	27.8105	42.5989	-14.8383	-1.35243	-5.25798	7.68706	-17.6861	-24.3366	-22.7534	4.62318	16.2113	-14.639	6.46154	-166.198	320.318
11590	-39.0049	28.9682	42.2086	-14.8413	-1.68948	-5.50234	7.05936	-17.3236	-24.2224	-23.0661	4.79069	16.0223	-14.7081	6.77224	-166.829	321.175
11600	-38.6092	29.714	42.2226	-14.9388	-1.51563	-5.18101	7.14999	-17.0484	-24.638	-22.7021	4.50199	16.2892	-15.8171	7.74994	-169.535	322.728
11610	-38.498	29.7503	41.6365	-14.9617	-1.5541	-5.4263	6.9255	-17.0411	-24.7295	-23.0415	4.68116	15.8817	-15.6023	7.28321	-168.699	323.33
11620	-36.9212	29.9819	41.2468	-14.7308	-1.56839	-5.35887	6.79964	-16.9368	-24.6437	-23.2452	4.91811	15.0027	-15.3524	7.02567	-169.284	323.015
11630	-38.2164	30.3729	41.5321	-14.6328	-1.53134	-5.37889	6.86414	-17.8044	-24.2718	-23.3778	4.95962	15.3853	-18.0244	7.59274	-167.68	320.464
11640	-38.4973	29.3989	41.6154	-14.1808	-1.51056	-5.41281	6.79682	-17.2296	-24.3958	-23.0659	5.05562	15.5227	-18.0785	6.99615	-167.051	319.817
11650	-39.1724	30.2158	41.5447	-13.3534	-1.22779	-5.33702	6.82725	-17.7398	-24.2763	-23.3283	4.92668	15.9846	-18.3807	7.43658	-166.824	320.223
11660	-38.7483	29.7754	41.9401	-13.3815	-0.788607	-5.02717	7.06502	-18.05	-24.1845	-23.0462	4.95364	16.5994	-21.3459	6.43161	-167.558	319.817
11670	-38.793	29.9738	42.3271	-13.453	-0.763974	-5.06819	5.64611	-17.9883	-24.1495	-23.2816	5.93906	16.6684	-20.826	4.0164	-167.253	318.84
11680	-38.4987	30.1965	41.7707	-13.4611	-0.517797	-4.68653	5.73454	-17.8332	-24.0762	-23.0682	6.01782	16.2387	-19.8562	4.1862	-167.302	318.759
11690	-38.5079	30.3666	41.3963	-13.6919	-0.40553	-4.67419	5.74882	-17.6604	-24.403	-23.5798	6.331	15.925	-19.2673	3.77665	-166.892	317.869
11700	-38.6599	28.8524	40.8455	-13.5285	-0.374105	-4.45617	5.92147	-17.3001	-23.7761	-23.3808	5.97925	15.9215	-19.49	4.09056	-167.627	316.788
11710	-38.2041	28.7226	40.8662	-12.9867	-0.350334	-4.68851	5.73556	-18.0115	-23.9022	-23.8649	6.63841	15.2007	-18.9341	4.24448	-167.615	316.369
11720	-37.6583	28.3744	40.7542	-13.3703	-0.476185	-4.93762	6.38144	-18.3334	-24.4147	-24.0663	6.50419	15.6157	-18.504	4.20005	-168.671	316.497
11730	-37.6019	27.9464	40.8135	-13.8113	-0.692762	-5.09662	6.18136	-18.0466	-24.5185	-23.3621	6.33141	15.4986	-18.804	4.90007	-169	316.508
11740	-37.9286	27.6604	40.8668	-14.2421	-0.528036	-4.81786	6.51149	-17.7299	-24.3626	-23.0903	6.2344	15.9035	-18.39	4.812	-171.024	319.588
11750	-38.099	27.3628	40.9703	-13.8433	-0.336041	-4.59859	6.73939	-17.2803	-23.7649	-23.2067	6.78281	16.5551	-17.8917	4.74666	-171.217	319.887
11760	-37.9085	27.6174	40.5185	-14.075	-0.265133	-4.56458	6.53149	-16.8162	-23.3135	-22.7583	6.66056	16.5641	-18.6534	6.38053	-171.699	320.473
11770	-37.095	28.3075	40.5124	-14.5694	-0.217388	-4.46009	7.14327	-16.857	-23.7044	-22.7184	6.51535	17.3102	-25.2739	9.32355	-171.737	320.602
11780	-36.8923	27.0784	40.428	-14.4026	-0.269086	-4.67011	7.68635	-16.9055	-23.4968	-23.6563	6.11792	18.1025	-28.6071	6.99172	-171.67	321.457
11790	-36.9337	27.8105	40.3963	-13.7568	-0.422358	-4.61012	8.07513	-17.1615	-23.7015	-24.2133	6.63785	17.4612	-28.7137	5.29316	-170.599	322.184
11800	-36.981	28.6433	40.7495	-13.6516	-0.275625	-4.33153	8.15125	-17.1982	-23.9158	-23.5144	7.2782	16.7679	-28.6629	4.53954	-170.301	322.297
11810	-36.5577	29.6719	41.4346	-13.6057	-0.346685	-4.43936	7.37629	-16.9038	-24.4722	-23.386	7.21596	16.9365	-26.1006	3.05345	-170.578	322.079
11820	-36.7729	30.2607	42.1165	-13.1999	-0.1628	-4.22278	6.43735	-17.3181	-24.6937	-23.5869	7.03623	17.8253	-25.7788	4.00473	-171.274	322.419
11830	-37.6641	30.347	41.9253	-13.1048	-0.17314	-4.11321	6.5923	-17.0125	-24.9425	-23.6702	7.10577	18.1631	-21.1909	2.44764	-170.58	322.406
11840	-38.0788	30.4261	41.496	-13.4756	-0.140195	-4.36641	6.05465	-17.3997	-24.6872	-23.4292	7.47263	18.462	-20.2332	2.93693	-171.007	322.9
11850	-36.6189	30.3441	41.5554	-12.9687	-0.176586	-4.33082	6.17745	-18.1742	-24.5574	-23.2673	7.66229	18.3649	-20.227	2.46513	-170.795	322.718
11860	-37.7972	30.351	41.2285	-13.0784	-0.209988	-4.55725	6.21922	-18.6641	-24.1704	-22.7732	7.87933	18.2678	-20.4637	2.97584	-170.949	323.26
11870	-36.6135	30.5187	41.344	-13.2289	-0.148456	-4.61471	5.5278	-18.6068	-24.6975	-23.3567	6.84414	18.3895	-20.399	1.989	-170.458	322.674
11880	-37.8136	31.2567	41.4117	-12.5384	-0.209329	-4.33493	5.71555	-18.6623	-24.8389	-22.8383	7.34932	18.2933	-20.3274	1.43092	-169.904	322.644
11890	-38.5626	31.3805	40.9096	-12.9639	-0.398384	-4.68889	5.87112	-18.8375	-24.4794	-22.5569	7.49088	17.6728	-20.6078	1.81594	-170.312	322.9
11900	-38.5919	31.8966	40.6958	-12.7979	-0.365793	-4.56415	5.6798	-18.6629	-23.9984	-23.495	7.52945	17.3354	-22.1533	3.32981	-170.315	322.592
11910	-39.324	31.3773	40.6194	-13.2006	-0.475323	-4.46451	5.31056	-18.8609	-23.7011	-23.4493	7.49828	17.0693	-22.2716	4.10172	-170.2	322.759
11920	-39.8544	30.991	40.4378	-12.9815	-0.260368	-4.59859	4.88423	-19.2371	-23.599	-23.4887	6.98408	17.7503	-22.2434	3.89836	-170.47	323.164
11930	-37.9855	30.3954	39.9207	-12.9711	-0.175674	-4.24157	4.28566	-19.8658	-23.641	-22.5901	7.35773	16.9293	-21.9683	3.97239	-170.821	323.213
11940	-38.5586	30.1892	39.9017	-13.0007	-0.0665493	-4.1591	3.88705	-19.7606	-24.2101	-22.6825	7.48034	17.6881	-23.0346	4.31129	-171.149	323.587
11950	-38.3541	30.2572	39.6904	-13.0136	0.31744	-4.17522	4.09455	-20.2384	-24.5242	-23.3268	7.655	17.4947	-23.1219	5.10426	-171.307	323.093
11960	-38.3241	29.8851	39.0567	-13.0744	-1.08177	-5.41822	4.40472	-20.3217	-23.8694	-23.8129	7.47892	17.1993	-23.7226	5.62603	-170.684	322.116
11970	-37.7545	29.9527	39.3554	-13.9662	0.438881	-1.87134	4.61238	-20.0358	-23.4675	-24.2537	7.39812	17.3286	-24.0696	5.83487	-170.522	321.834
11980	-39.4054	28.9556	39.0146	-14.3791	-0.226562	-1.99668	4.72213	-20.0916	-24.2054	-24.706	7.39128	15.1539	-23.3675	5.34368	-170.272	321.563
11990	-38.4204	28.7597	39.0355	-14.2964	-0.136495	-2.96618	4.42894	-20.161	-24.3366	-24.9416	7.26563	14.318	-23.3738	5.50538	-170.483	321.772
12000	-38.197	27.8647	39.1577	-14.2416	-0.135684	-4.04676	4.83058	-20.0895	-24.9205	-25.1836	7.73097	14.1668	-23.291	6.03944	-170.336	322.617
12010	-37.6462	27.3318	39.559	-14.2463	-0.687693	-4.87366	6.0658	-19.8948	-24.8787	-24.6954	7.76382	14.65	-23.0506	6.27304	-169.696	322.568
12020	-36.6065	26.5239	39.3588	-13.7728	-1.67828	-5.61052	6.43839	-19.4114	-24.5875	-24.4932	8.50757	14.593	-22.8065	5.83502	-169.861	322.219
12030	-37.0231	26.7448	39.3547	-13.7356	-4.93646	-4.5659	5.72777	-19.1329	-24.734	-24.4749	8.61857	14.8599	-22.2708	5.78106	-169.758	322.11
12040	-36.0531	26.8744	38.9024	-14.0461	-5.15983	-1.51938	6.05237	-18.8408	-24.8082	-24.2648	8.65871	15.3317	-22.5498	5.47428	-170.059	321.773
12050	-35.2928	27.3442	38.9469	-14.0588	-0.187686	-1.1323	6.22916	-19.6422	-24.564	-25.0933	8.65699	15.1744	-21.746	5.23643	-169.988	321.467
12060	-36.5207	27.2286	39.2714	-14.4447	-2.02395	-5.76181	5.76707	-19.1832	-24.2962	-25.0203	8.46737	15.8605	-21.9301	4.54052	-170.015	321.035
12070	-36.4486	27.746	39.5952	-14.1589	-5.56799	-3.21292	5.80181	-19.3996	-24.2096	-25.0778	8.97924	16.2818	-22.033	4.49448	-169.86	321.64
12080	-35.9513	27.8105	39.0312	-13.8051	-2.30398	0.0625452	5.18434	-19.2637	-24.3666	-25.3688	8.37492	16.266	-21.9185	4.50916	-169.51	321.806
12090	-34.7006	29.356	38.695	-13.1417	0.323218	-3.37866	5.15802	-19.4935	-24.8757	-24.8641	8.76256	16.553	-22.6422	5.1303	-170.02	322.048
12100	-34.0967	28.9109	38.2649	-12.8669	-2.21655	-5.83728	5.65882	-19.7964	-24.9985	-24.8126	8.8319	16.2921	-22.1269	5.85001	-169.942	322.205
12110	-33.3389	28.6319	38.3597	-13.0136	-4.00994	-5.42215	5.5613	-20.2162	-25.0016	-24.1023	8.70939	15.6548	-22.9636	5.9153	-170.575	322.294
12120	-33.4233	28.4238	38.6401	-13.2723	-5.07133	-4.58425	5.45352	-20.5539	-25.3099	-23.8163	8.45369	15.4888	-22.5462	5.05467	-171.025	322.882
12130	-33.2129	27.8972	39.3379	-12.6861	-5.34701	-3.4113	5.21008	-20.8198	-25.3918	-23.5813	7.70163	15.4927	-22.9862	4.83607	-170.627	322.355
12140	-33.4716	27.3838	37.7167	-14.3433	-5.2985	-2.54756	5.44147	-21.4287	-25.348	-24.2405	8.01739	15.4978	-22.9673	4.34181	-170.817	322.638
12150	-33.4964	27.2558	37.0731	-14.266	-4.46722	-0.902242	5.81932	-22.1413	-25.7323	-24.4665	7.40796	16.0197	-24.7613	5.35079	-170.76	323.348
12160	-33.6877	26.7625	37.2933	-14.1247	-3.2188	-0.0878623	6.16158	-21.9264	-25.7301	-24.1308	8.39119	15.8906	-26.6882	7.04095	-171.335	323.893
12170	-32.3724	26.8525	37.8454	-14.0355	-2.89041	-0.0236395	5.38106	-21.8785	-25.6494	-22.8472	8.39064	16.5665	-27.8745	8.96258	-172.095	323.386
12180	-32.3785	26.541	38.2302	-13.8715	-1.66242	-0.241311	5.27508	-21.586	-25.3032	-22.3643	8.50002	16.4874	-28.0662	8.70399	-172.111	323.72
12190	-31.8507	27.0724	38.0243	-13.78	-0.754597	-0.988255	6.02464	-21.0477	-26.0996	-21.8617	9.31214	16.6988	-28.3304	9.14019	-172.385	323.528
12200	-31.6717	27.3635	38.5835	-13.0471	0.158137	-2.81372	5.04652	-20.4058	-25.622	-22.0744	10.1906	16.4061	-28.2308	9.59749	-172.56	323.178
12210	-31.6337	26.939	39.1606	-12.5818	-0.0577301	-3.73457	4.68873	-20.2509	-25.2395	-22.581	10.1629	16.4664	-28.5577	9.72076	-172.874	322.899
12220	-32.3658	27.2536	38.9812	-12.3044	-0.157732	-3.86405	4.40092	-21.1233	-25.2944	-22.6255	10.4136	16.5409	-28.5885	9.76143	-174.05	323.405
12230	-32.4396	26.8575	38.9742	-12.4849	-2.68519	-5.80951	4.66035	-21.0213	-25.7012	-22.3991	10.1248	16.7154	-28.5427	8.4485	-174.919	326.132
12240	-32.0592	26.703	38.0893	-11.4445	-5.25623	-4.15283	4.4701	-21.0758	-25.3056	-22.4676	10.633	16.4632	-28.6007	8.45462	-175.383	325.828
12250	-31.0942	27.0784	38.6004	-11.7858	-4.88055	-0.920215	5.02995	-22.0199	-26.0203	-22.6034	10.5115	16.0826	-27.6325	8.76971	-174.434	325.398
12260	-30.8857	27.6285	38.0868	-11.8616	-0.773858	-0.750071	4.68912	-21.4633	-25.7661	-22.0061	10.2624	16.1351	-28.1207	8.7499	-174.376	325.667
12270	-31.5221	28.7306	38.0468	-11.7204	0.326715	-3.36533	4.50162	-20.9152	-25.6003	-21.8782	9.58462	16.1705	-29.0707	8.9528	-174.535	325.423
12280	-31.3443	28.1711	38.1161	-11.9888	-1.01486	-5.41822	5.15309	-20.7809	-25.4055	-21.392	9.08071	16.2766	-29.5539	9.24397	-174.186	325.921
12290	-31.6674	28.3922	38.5777	-11.211	-2.87602	-5.86019	5.052	-21.018	-25.3807	-21.3905	9.13454	15.7164	-29.6021	9.45541	-173.542	322.336
12300	-31.2553	28.4001	38.1282	-11.6244	-4.3218	-4.97985	4.39361	-20.7876	-25.2216	-22.0368	9.18882	15.6726	-31.1106	9.93515	-173.939	322.122
12310	-31.1205	28.404	37.6644	-11.2542	-4.87614	-4.2793	4.22303	-20.5258	-24.8073	-22.028	8.71502	15.5273	-31.5143	10.0292	-174.156	321.728
12320	-29.9066	28.6928	37.4023	-11.1447	-5.4057	-2.63655	4.23512	-21.0684	-23.7978	-22.4716	9.18528	15.8663	-31.0674	9.87127	-174.513	324.971
12330	-29.6132	28.882	37.5974	-10.7091	-4.89186	-0.991955	4.24907	-20.5342	-23.8791	-22.3308	8.8949	15.773	-30.7685	10.7507	-175.299	324.859
12340	-28.2773	28.0921	37.8179	-10.1212	-1.06155	-0.438222	3.91149	-19.9917	-23.905	-22.5502	7.85297	15.9214	-30.6523	10.3874	-175.79	325.392
12350	-27.8693	28.8091	37.5768	-10.3347	-0.0822616	-1.13636	3.44037	-20.3208	-24.2718	-22.7772	8.17609	15.7904	-29.6082	11.629	-175.458	324.934
12360	-27.3762	28.7257	38.005	-10.0557	0.333355	-2.76841	4.12063	-19.934	-24.4759	-22.7588	7.99925	15.4073	-30.1976	12.4789	-175.831	325.636
12370	-26.9888	28.3167	37.6885	-10.1137	-0.23604	-4.71618	3.92969	-20.3038	-24.7963	-22.6556	7.34323	15.4348	-30.9361	13.5341	-175.931	326.462
12380	-26.8989	27.72	37.9695	-10.0059	-3.40111	-5.77707	4.30358	-20.4386	-24.5764	-23.0882	7.20339	15.8652	-31.3823	14.3858	-175.847	326.013
12390	-26.8797	29.0096	37.6638	-10.0332	-5.39698	-1.54419	4.16459	-20.0882	-24.2896	-23.535	6.95534	16.0831	-31.4286	14.7944	-175.271	326.97
12400	-26.6359	27.8098	37.869	-8.96919	-2.32558	-0.0107705	4.38749	-19.3745	-24.5107	-23.5528	7.12539	15.1946	-32.4349	15.1759	-175.906	327.218
12410	-27.0658	27.2718	37.7784	-9.16845	0.373193	-3.20678	4.08688	-19.5847	-24.446	-23.7744	7.21485	14.8401	-34.9913	13.8254	-175.962	327.156
12420	-26.7578	27.1105	37.3923	-9.70252	-0.552618	-5.06251	4.55744	-19.7706	-23.6861	-24.1023	6.94977	14.8945	-35.5684	12.7903	-176.588	327.619
12430	-26.0066	27.8062	37.1578	-9.86136	-3.45332	-5.76729	5.48847	-19.8847	-23.8032	-22.174	6.66395	14.5314	-35.1929	12.0871	-177.794	328.455
12440	-26.417	27.146	36.8453	-10.1588	-5.24204	-1.6352	5.27966	-19.8483	-23.7163	-21.9703	6.64267	14.6172	-33.8148	11.0551	-177.351	328.521
12450	-25.5818	27.109	36.9191	-10.5455	-3.73213	-0.126778	5.72343	-19.5759	-24.0471	-22.2065	6.9156	14.1955	-33.3019	10.785	-176.465	327.491
12460	-25.4802	27.4033	36.5625	-10.2184	0.33376	-2.60166	5.99395	-19.9197	-23.9994	-22.2354	7.21799	14.722	-33.773	10.6316	-176.858	329.087
12470	-24.5183	27.3022	36.5888	-10.2916	-2.08351	-5.81569	5.65937	-20.6352	-24.1258	-23.1213	6.60617	14.3664	-34.256	10.3536	-176.274	329.975
12480	-25.2013	27.2836	36.1537	-9.76927	-5.17022	-4.39497	5.61601	-20.5057	-23.8668	-23.7299	6.72011	14.3831	-33.832	10.0586	-175.311	329.572
12490	-25.9443	26.2801	36.4298	-9.45484	-4.86991	-5.28801	4.97622	-20.6278	-23.7628	-24.1173	6.45087	14.6382	-33.1744	9.88963	-174.855	329.398
12500	-25.4282	26.7275	35.8198	-11.3172	-4.68379	-5.44447	3.94006	-20.4033	-23.6663	-23.8097	6.12857	15.0396	-33.1592	10.269	-174.833	330.068
12510	-24.9497	26.4322	35.905	-12.2205	-5.60464	-2.42877	4.17135	-20.7674	-23.9757	-24.2973	6.11397	14.8873	-32.7165	10.1309	-174.855	330.091
12520	-24.5965	26.3766	35.3075	-12.6721	-2.47337	-0.110493	4.05855	-20.9118	-23.9744	-24.0347	6.41793	14.5877	-33.7061	10.4211	-174.268	330.387
12530	-25.4169	26.7576	35.5382	-12.7064	-0.359255	-1.17913	4.04939	-21.0725	-24.0117	-24.6732	6.46841	14.354	-33.8018	10.7193	-173.71	329.966
12540	-24.2506	26.3884	35.4396	-12.1931	-0.0112014	-4.13478	3.74382	-21.2478	-24.0549	-24.8388	5.75355	13.7241	-33.6359	10.6589	-173.906	330.21
12550	-25.0054	25.367	35.7223	-12.7261	-3.65276	-5.75301	3.10528	-21.5227	-23.7894	-25.4846	6.23115	12.769	-33.8538	10.6796	-174.3	330.913
12560	-24.2812	24.5755	35.879	-12.7211	-5.48107	-2.08847	3.58526	-21.5194	-24.7101	-25.7064	5.84514	13.0746	-33.7583	10.9341	-174.433	331.623
12570	-24.3971	23.8419	36.4035	-12.5961	-2.29598	-0.0900671	3.24363	-21.698	-24.8304	-25.4359	5.46799	13.4388	-33.9379	11.0255	-174.75	331.407
12580	-23.3253	24.0052	36.5537	-12.3601	0.0559055	-1.69757	2.65968	-21.9273	-25.2496	-25.2572	5.67499	13.6565	-34.1035	11.03	-174.598	331.493
12590	-24.153	23.8577	36.3432	-12.2636	0.0906753	-3.67917	2.74416	-22.1756	-25.4117	-24.8233	5.47372	13.9188	-33.847	10.9908	-173.926	331.369
12600	-24.3351	24.164	36.8317	-12.1133	-0.55059	-5.08666	2.49801	-22.4529	-24.7113	-24.8512	4.96702	13.6304	-33.4398	11.1688	-173.44	330.379
12610	-25.2824	24.0686	36.6513	-12.0413	-2.88331	-5.96673	2.38609	-21.7684	-24.0447	-24.8223	4.93159	13.7482	-33.7667	11.3596	-172.508	330.492
12620	-25.9582	23.7933	36.6334	-11.6484	-5.60454	-3.34769	2.66133	-21.3011	-24.3388	-24.3856	5.56247	14.2481	-33.466	11.6607	-172.862	330.056
12630	-25.3412	23.7901	36.5837	-11.7601	-3.65504	-0.188193	2.91525	-21.548	-25.4761	-24.0282	5.80439	14.0868	-33.6325	11.4957	-173.174	330.424
12640	-25.9045	24.1849	36.233	-12.2062	-0.536297	-0.752235	2.47085	-21.6606	-25.2546	-24.3342	6.21945	14.0994	-33.3322	11.571	-173.109	329.975
12650	-25.6391	24.2814	36.2165	-12.5982	0.30639	-3.52205	2.21985	-21.2619	-25.5179	-23.9136	5.64022	13.7144	-33.6217	11.9758	-173.362	330.567
12660	-25.2333	23.9724	36.1675	-12.6563	-0.512222	-4.95685	1.98886	-20.9466	-25.2272	-23.8622	5.27975	14.0987	-33.3945	12.0678	-173.778	330.141
12670	-26.2004	24.2042	36.4139	-12.5567	-2.1052	-6.12455	1.45881	-21.0195	-25.2765	-24.0999	5.02703	13.8384	-33.6136	12.0871	-173.82	330.575
12680	-26.415	23.7995	36.4076	-12.5027	-1.98396	-6.12781	1.64558	-21.3405	-25.7812	-24.3142	5.1316	13.7608	-33.2142	12.3537	-173.837	330.78
12690	-27.2518	23.2161	36.2772	-13.2942	-1.57427	-5.96516	1.59928	-21.1937	-25.3716	-24.4724	4.40878	14.4244	-33.1232	12.1929	-174.483	329.447
12700	-26.6738	22.5303	36.8741	-13.2248	-1.34102	-6.04585	2.02907	-22.1629	-25.0622	-24.5419	4.19788	14.3773	-33.1532	12.4178	-174.302	330.229
12710	-27.4349	22.886	36.9831	-13.9748	-1.50458	-6.10518	2.15572	-21.1595	-24.8709	-25.2885	4.83291	15.3869	-33.1198	12.3328	-174.804	330.084
12720	-26.7466	22.7921	36.7169	-14.0226	-1.39125	-6.05021	2.38969	-20.3669	-25.1881	-25.3108	4.79829	15.1418	-33.1161	12.356	-174.597	330.056
12730	-26.591	22.2666	36.4843	-14.1569	-0.980652	-5.87162	2.16658	-20.2774	-25.4054	-25.6072	4.55906	14.8597	-33.2453	12.4086	-174.334	329.963
12740	-25.9582	22.7796	36.1539	-13.7831	-0.664885	-5.65679	2.27043	-20.3205	-25.2179	-25.3728	3.97856	14.9968	-33.2423	12.4455	-174.743	329.74
12750	-26.8123	22.4534	36.5466	-14.1887	-0.503605	-5.37929	2.87044	-20.22	-24.7785	-25.6872	4.7692	15.2007	-33.1721	12.5185	-174.855	329.539
12760	-26.2746	22.7702	36.7515	-14.1649	-0.459358	-5.47093	3.844	-21.3706	-24.7335	-26.4856	4.42185	15.5222	-33.1501	12.6125	-175.526	328.993
12770	-25.7986	23.0236	36.7632	-14.6891	-0.481659	-5.47093	3.96185	-21.0816	-23.8441	-25.9579	4.48795	15.4263	-32.9422	12.6665	-175.777	328.904
12780	-25.8419	23.7963	36.2607	-14.6083	-0.362549	-5.41812	4.75337	-20.1465	-23.8565	-26.3683	5.22668	15.9021	-32.9791	12.7354	-175.804	327.899
12790	-25.7492	23.8766	35.5979	-14.3518	-0.522663	-5.54812	4.28459	-19.5122	-23.8712	-26.1887	5.81169	15.8559	-32.8484	12.7919	-176.456	327.441
12800	-24.6692	24.175	35.0629	-14.5256	-0.389818	-5.47007	4.56669	-20.1828	-24.1573	-27.4402	5.73059	16.1676	-32.7165	12.6376	-177.17	326.322
12810	-23.7774	23.6912	35.4834	-14.4194	-0.357988	-5.44052	4.70425	-20.2938	-24.3996	-27.1455	5.64387	16.4836	-32.6883	12.8527	-177.026	326.036
12820	-24.4328	23.9452	35.8485	-13.8891	-0.262092	-5.3172	4.04971	-20.3619	-24.4236	-27.3106	5.57778	16.3844	-32.9338	12.6743	-176.549	326.535
12830	-24.965	23.5305	35.261	-14.0606	-0.324232	-5.3773	4.00631	-20.0257	-24.2101	-27.3631	5.89527	16.0998	-32.8688	12.5878	-175.896	328.539
12840	-24.5578	23.2935	35.2873	-14.5191	-0.568736	-5.59898	3.54162	-20.9219	-24.7966	-26.8315	5.77175	15.88	-32.7893	12.4676	-176.182	327.951
12850	-23.8514	23.4407	34.9556	-14.6343	-0.640505	-5.61229	3.2003	-20.4042	-24.8827	-27.6077	5.70945	16.415	-33.1686	12.3869	-177.341	326.858
12860	-24.2971	23.1313	34.4468	-14.5103	-0.439084	-5.47701	3.22867	-19.9516	-24.6994	-28.044	5.99674	16.2086	-33.1156	12.0956	-177.67	325.921
12870	-24.3351	23.1503	34.0997	-14.3132	-0.548563	-5.5687	2.70678	-20.2241	-24.0403	-27.859	5.75695	16.6714	-33.0536	12.0588	-177.023	325.594
12880	-24.2492	22.4398	34.0275	-14.313	-0.634727	-5.5812	2.93244	-20.024	-23.3804	-28.0144	6.36922	16.5904	-32.9394	12.3964	-177.983	324.278
12890	-24.6504	23.1988	34.0873	-14.8126	-0.2516	-5.32347	2.90352	-20.7476	-23.9974	-28.1278	6.25787	16.2861	-33.1378	12.3103	-177.848	323.792
12900	-26.0715	23.8099	34.3184	-14.6034	-0.2701	-5.00666	2.41479	-20.4431	-24.0073	-28.0122	6.46674	16.5402	-33.1125	12.5273	-178.523	324.351
12910	-25.8481	24.8594	33.3958	-14.3191	-0.11617	-5.10656	2.43668	-19.8473	-23.682	-27.5051	6.13931	16.0579	-32.9582	12.3968	-177.396	324.293
12920	-26.3274	24.9634	33.7512	-14.326	-0.177701	-4.63509	2.34001	-19.605	-23.3782	-28.1967	6.29644	15.6489	-32.9074	12.4332	-174.71	321.517
12930	-26.2993	25.904	34.265	-13.9349	-0.220936	-4.61654	2.15448	-19.9959	-23.0136	-28.0011	5.62542	15.5138	-32.8814	12.6193	-173.63	321.934
12940	-25.5993	26.4297	33.8632	-14.4081	-0.209988	-4.68038	1.74985	-20.0593	-22.929	-28.0773	5.34716	15.6578	-32.9955	12.5754	-174.244	322.046
12950	-25.82	26.425	33.2388	-14.5318	-0.287232	-4.86018	1.27627	-19.8206	-22.9676	-28.0644	5.90702	16.7717	-32.7097	12.8915	-173.866	322.428
12960	-24.8434	27.0134	33.1197	-14.6223	-0.412018	-4.9618	1.91266	-20.1019	-23.1777	-28.8736	6.13257	17.4101	-32.892	12.6914	-173.815	322.59
12970	-24.5315	27.7787	33.5327	-14.2766	-0.691596	-5.18104	1.75823	-20.1958	-22.5756	-28.2723	6.31418	16.9708	-32.8588	12.6788	-174.117	322.215
12980	-24.6191	28.3237	33.9147	-14.4309	-0.642026	-5.17696	1.3699	-20.8212	-23.2513	-29.1639	5.95715	16.6715	-32.8997	12.7506	-174.022	321.23
12990	-24.7355	27.746	33.573	-14.3472	-1.13306	-5.51214	1.31305	-20.4663	-22.7669	-28.9584	5.93566	15.5038	-32.8631	12.9629	-173.945	320.876
13000	-24.9214	27.4293	33.7485	-15.1418	-0.977763	-5.62045	0.89469	-19.5788	-22.2623	-28.3198	5.18811	15.5523	-32.8337	12.9277	-174.554	320.625
13010	-24.3955	28.1107	33.6918	-14.924	-0.871679	-5.41928	0.746082	-19.884	-22.2109	-28.4359	5.55836	15.723	-32.7385	12.8356	-174.526	320.095
13020	-23.2034	27.6174	33.5803	-14.8474	-0.93017	-5.44554	0.093169	-19.6511	-22.1717	-28.1873	5.78873	15.8424	-32.7977	12.8752	-174.805	320.435
13030	-23.1008	27.7585	33.4434	-15.0327	-1.06945	-5.62169	-0.795875	-20.042	-22.027	-28.4366	5.45628	16.0161	-33.0357	12.7423	-174.811	319.701
13040	-23.2925	27.2161	32.7974	-15.2903	-0.841319	-5.41726	-1.04687	-19.4517	-22.707	-29.1127	5.09769	16.4808	-33.1686	12.7701	-174.511	319.313
13050	-24.2717	27.788	33.3929	-15.2942	-0.984453	-5.49932	-0.98788	-19.2704	-22.4846	-28.6478	5.03388	16.5084	-32.9801	12.9216	-174.702	319.116
13060	-22.8762	26.7897	33.043	-15.7627	-0.887797	-5.45362	-1.41945	-18.8072	-22.5785	-28.4194	5.37858	16.3814	-33.0871	12.9089	-176.582	321.881
13070	-23.1008	26.7448	33.3181	-16.4057	-0.930727	-5.55912	-1.306	-18.8481	-22.4095	-29.0284	5.7796	16.386	-33.1	12.9215	-174.301	318.699
13080	-23.6825	26.4702	33.3744	-16.2138	-0.975584	-5.53216	-1.23148	-19.1563	-21.6957	-28.8087	6.00429	16.6656	-33.528	13.1946	-176.382	321.252
13090	-24.107	26.692	33.0414	-16.3772	-0.775834	-5.35192	-1.0379	-19.2371	-21.6495	-29.0291	6.30921	16.3655	-34.1486	12.9459	-174.863	318.318
13100	-23.3341	26.1851	33.3585	-16.3052	-0.548563	-5.10856	-1.32107	-19.0651	-21.124	-29.4727	5.90925	16.7937	-34.2367	13.0764	-173.19	315.912
13110	-24.2562	26.2399	33.0492	-16.2487	-0.222304	-4.68038	-0.737532	-19.2538	-21.2441	-29.6528	6.78575	16.6923	-34.1826	12.6445	-172.779	315.2
13120	-24.9229	26.6935	32.9283	-15.8661	-0.151497	-4.43865	-1.00319	-19.3125	-21.5464	-29.3616	8.36986	16.2613	-33.6481	12.2687	-172.546	315.217
13130	-25.7377	26.0326	33.3296	-16.1136	0.104867	-4.07574	-1.60879	-19.0981	-21.0473	-28.3856	8.51958	16.1885	-33.4573	12.4362	-174.565	318.344
13140	-26.4819	26.7961	33.2969	-16.6369	-0.0010137	-4.48486	-2.19791	-18.7297	-20.5867	-28.4642	7.93959	16.0304	-32.7328	12.39	-174.408	318.447
13150	-25.9582	25.8207	33.343	-16.197	0.155299	-3.98062	-2.04714	-19.4584	-20.6203	-28.7514	7.85018	15.3596	-33.0481	13.277	-174.786	319.579
13160	-25.4802	26.7665	33.3665	-16.1566	0.142779	-3.50233	-1.59375	-19.097	-20.5313	-29.1415	7.84719	14.8063	-32.861	12.874	-174.334	319.779
13170	-25.8913	26.3676	33.4162	-15.8085	0.23604	-3.39285	-1.38803	-18.9703	-20.25	-29.1129	8.6213	14.9551	-32.8173	11.7368	-174.426	319.539
13180	-26.6044	26.9355	32.8641	-15.97	0.161837	-3.53867	-1.72464	-18.7371	-20.6759	-28.6171	9.20053	15.1825	-33.0989	12.1252	-175.199	320.308
13190	-27.3712	26.5716	32.7087	-15.4758	0.342377	-3.42477	-0.571067	-17.6912	-20.7633	-28.5188	9.46151	14.749	-33.5898	11.2667	-173.947	320.073
13200	-27.7073	26.3534	32.7558	-15.2028	0.257986	-3.46938	0.0843195	-17.2934	-19.7079	-28.6101	10.0192	15.6163	-33.2238	9.92042	-174.312	320.132
13210	-27.2535	26.096	32.3581	-16.3269	0.251752	-3.69539	-0.546384	-17.8156	-20.6181	-28.4385	9.8344	15.5209	-33.0155	9.38297	-174.046	320.147
13220	-27.4349	25.9271	31.8326	-17.0851	0.107148	-4.28394	-0.266136	-17.5176	-20.3001	-28.1605	9.95776	16.4986	-35.1587	8.8198	-174.075	320.329
13230	-28.2672	25.5892	32.1031	-17.6924	0.00136849	-4.41155	-0.446043	-17.7969	-20.1076	-27.9849	10.453	16.3405	-35.4762	7.30708	-174.869	320.139
13240	-29.3856	25.9543	31.5484	-17.714	0.0564123	-4.28384	-0.637768	-17.3197	-19.8607	-28.0171	11.0964	15.7815	-35.3174	4.70002	-174.754	320.394
13250	-29.2215	24.9997	31.6816	-18.3019	0.0564123	-4.21641	-0.470681	-18.4212	-20.0303	-28.0144	10.5636	15.1252	-34.5486	3.06084	-174.087	320.673
13260	-29.6263	24.7153	31.9478	-17.4673	0.0191082	-4.47953	-0.982679	-18.7933	-19.8566	-27.8896	9.66942	12.0492	-34.1257	3.60497	-174.205	320.563
13270	-29.0661	25.2267	30.8439	-17.0618	0.112977	-4.14495	-1.07227	-18.6116	-20.0079	-28.0673	10.348	14.7405	-33.8863	3.81645	-174.456	320.798
13280	-29.8816	25.1887	30.7011	-16.6518	0.125141	-3.97372	-0.880245	-18.7569	-20.18	-27.9639	11.0609	14.5262	-34.1847	4.16299	-174.366	321.257
13290	-30.4061	24.6724	31.0317	-17.2014	0.102181	-3.97554	-0.828683	-18.3037	-21.1659	-28.7552	11.7859	14.5822	-34.3801	4.36385	-174.273	321.425
13300	-30.426	24.3252	31.5514	-17.1378	0.087026	-3.82603	-0.21458	-18.5305	-21.2728	-29.219	12.2958	15.315	-34.7127	4.18826	-174.877	321.751
13310	-29.7774	24.2908	31.0022	-17.3168	0.155045	-3.47952	-0.75779	-17.7732	-21.2731	-29.1884	12.5579	16.1914	-34.4036	4.60869	-174.31	321.739
13320	-29.3184	23.6681	30.7848	-17.9256	0.242781	-3.71853	-1.90566	-18.5759	-21.1752	-29.0437	12.7317	16.4324	-35.4124	5.37445	-174.59	321.202
13330	-28.8461	23.8346	30.5845	-18.4687	0.094274	-3.69762	-1.37696	-18.5981	-21.2667	-29.2046	12.5281	16.743	-36.698	4.58065	-174.82	320.973
13340	-27.8291	24.6358	30.3836	-18.7328	0.232948	-3.51708	-0.570205	-18.6569	-21.0894	-29.1774	15.9625	17.0856	-36.3612	2.59915	-175.221	320.802
13350	-27.0465	24.6083	30.9028	-18.6467	0.213738	-3.69899	-0.0253627	-18.5677	-21.4962	-29.3894	16.2719	16.7205	-36.2684	2.48171	-175.179	320.846
13360	-26.6528	24.807	30.8249	-18.7657	0.17319	-3.74359	0.309208	-18.6226	-21.4599	-29.093	16.441	16.528	-35.678	2.77828	-173.418	318.583
13370	-26.2991	25.2538	30.7027	-19.0123	0.240804	-3.58429	0.13467	-18.9784	-21.5353	-29.2704	16.4745	16.8727	-35.15	4.66546	-173.413	317.51
13380	-26.4212	25.7081	30.4084	-19.1517	0.138015	-4.11883	-0.318464	-19.7183	-21.8269	-29.568	14.0958	14.5664	-35.2451	5.51237	-175.623	319.399
13390	-25.7615	25.5764	29.639	-19.7034	0.300207	-4.12304	-0.150382	-19.2131	-21.6415	-29.3737	13.4961	12.692	-37.9713	6.20738	-173.425	316.735
13400	-25.7712	26.6449	30.3486	-19.1908	0.195644	-3.88772	-0.0707156	-20.2027	-21.2461	-29.6703	14.6413	10.3742	-37.7358	5.96972	-173.952	316.12
13410	-25.1153	27.8676	30.1354	-19.4174	0.270658	-3.60056	2.57191	-19.4393	-21.2307	-29.693	17.5526	8.16224	-39.5199	4.97216	-175.504	319.101
13420	-24.8006	28.7492	30.2761	-19.3649	0.0839849	-3.88753	2.73898	-19.8785	-20.8007	-29.8655	17.2515	8.1795	-40.4023	5.58124	-173.462	317.281
13430	-25.5781	28.7899	29.9187	-19.4216	0.129905	-3.74222	2.83315	-20.553	-21.1704	-29.6752	16.4153	8.01376	-41.2351	5.89635	-173.554	317.647
13440	-24.2717	28.4976	29.7448	-19.1523	0.230768	-4.04106	3.33337	-21.156	-20.4584	-29.5079	15.0892	8.0371	-41.1406	6.17074	-173.502	318.404
13450	-23.7994	28.7366	30.3856	-19.2071	0.162192	-4.18546	3.37053	-21.3317	-20.5474	-29.3559	14.5048	7.52232	-41.0244	5.54819	-173.765	318.358
13460	-23.9128	28.5134	30.5334	-19.5707	0.0101877	-4.15328	3.88064	-21.0528	-21.3002	-28.8791	13.2441	6.42183	-41.2659	5.27527	-176.372	320.075
13470	-23.6255	27.2241	30.3691	-19.942	0.26199	-3.76704	4.65892	-21.258	-22.2576	-29.1655	13.5849	5.79619	-41.2904	4.89801	-177.011	320.479
13480	-23.5948	26.8539	30.411	-20.58	0.202689	-3.75457	4.80284	-20.9078	-22.1155	-28.7836	13.8478	5.45052	-42.0154	5.56152	-176.686	319.533
13490	-24.2499	27.0909	30.9815	-20.2814	0.319163	-4.20269	5.56231	-20.0995	-22.0741	-28.6281	13.5979	6.34225	-41.9942	5.07912	-176.66	320.224
13500	-24.0646	27.7453	30.5464	-20.7381	0.0860123	-4.15921	5.80962	-20.1958	-21.5074	-28.7586	13.5687	6.93819	-42.1458	5.19131	-176.475	320.711
13510	-23.1567	27.6106	30.9812	-20.8926	0.116677	-3.99299	7.07059	-20.7114	-21.394	-29.1132	12.9764	7.40673	-42.5118	4.58578	-176.399	320.289
13520	-24.2286	27.5482	31.3495	-20.3318	0.135379	-4.03095	6.91483	-20.7448	-21.6661	-28.9026	13.8987	8.32025	-42.9461	4.97787	-176.654	320.412
13530	-23.22	27.9274	31.0587	-20.2633	0.229958	-4.17948	6.8116	-20.1741	-20.9289	-28.5112	14.6148	8.98032	-43.0716	5.1641	-179.551	320.873
13540	-23.8996	28.2764	31.2482	-20.1024	0.169642	-3.66052	6.86272	-20.6478	-20.6216	-28.5746	14.5117	8.78878	-43.399	5.10426	-175.94	319.89
13550	-23.5178	27.3919	31.4262	-20.0644	0.410396	-3.62397	6.74575	-20.1637	-20.5803	-28.6795	14.6688	8.68494	-42.71	4.86087	-176.74	319.618
13560	-22.9835	27.6058	30.4799	-19.7596	0.384395	-3.64026	6.63486	-20.074	-20.0875	-28.139	14.5353	9.05693	-43.2156	4.66897	-179.109	321.065
13570	-23.7994	26.9408	31.0282	-19.5048	0.191133	-3.56163	6.45517	-19.5692	-19.5742	-27.7372	14.1202	8.83316	-43.26	5.04436	-175.788	319.668
13580	-23.6555	26.7092	31.1737	-19.6194	0.306238	-3.77709	6.42515	-18.8549	-19.5868	-28.1368	14.6354	8.89192	-42.5608	4.46893	-172.407	318.84
13590	-23.9477	26.4304	30.9815	-19.9183	0.23386	-3.62223	7.01028	-18.0723	-19.5518	-27.9857	14.5868	8.75452	-40.6539	4.68526	-172.243	318.738
13600	-24.1324	26.2801	30.6234	-19.709	0.344911	-3.52218	7.59551	-17.9235	-20.1862	-28.141	14.8711	8.89296	-40.2307	4.7021	-172.358	318.601
13610	-24.6566	26.3873	30.9525	-19.518	0.316071	-3.46956	7.60474	-17.7726	-20.2347	-27.6541	14.7277	8.43885	-40.5603	4.33489	-173.109	318.318
13620	-25.298	27.4246	31.5112	-19.8453	0.307607	-3.62207	7.43195	-18.4917	-20.0039	-27.2076	14.3174	8.67551	-40.7528	3.44413	-172.828	317.881
13630	-25.1963	27.5919	31.8144	-20.1679	0.272026	-3.68256	7.91866	-18.4481	-19.6532	-27.3883	14.2726	9.1191	-40.7079	3.05159	-172.882	318.553
13640	-26.1254	27.612	31.4181	-20.3713	0.182212	-3.7297	8.61012	-18.5924	-19.1225	-27.2689	14.715	9.21045	-39.8674	3.85023	-173.268	318.011
13650	-26.8188	28.2416	31.0265	-20.1722	0.226866	-3.7998	9.44908	-18.928	-19.5078	-27.3005	14.3037	9.29555	-40.2337	2.91669	-173.013	317.73
13660	-26.9423	28.2611	31.146	-20.1324	0.13467	-3.65033	8.83565	-19.3138	-19.9624	-27.2051	14.3979	9.51871	-40.5849	2.12205	-173.781	317.674
13670	-26.7734	28.7094	32.3917	-19.7215	0.142779	-3.50638	8.59334	-20.405	-19.9828	-28.0278	14.0044	9.26735	-40.4903	1.85336	-173.776	317.354
13680	-26.2675	28.2949	32.5236	-19.3961	0.231225	-3.8185	7.84432	-19.6963	-20.1491	-27.6278	14.1779	9.11995	-40.8548	1.32276	-173.294	317.993
13690	-27.4787	28.1109	33.2918	-19.3181	0.279021	-3.93954	7.83471	-20.0224	-20.5111	-27.7907	14.1285	9.19914	-40.537	1.82196	-172.886	318.215
13700	-27.3387	28.9953	32.368	-18.9242	0.150889	-4.19975	7.34223	-20.3271	-19.6689	-27.9954	14.8997	10.6624	-40.332	1.33777	-172.996	317.54
13710	-27.1534	29.3374	31.765	-18.5703	0.33741	-4.01959	10.9766	-22.467	-19.7101	-27.5402	20.192	16.4707	-39.7722	0.811258	-172.779	317.887
13720	-27.0337	28.9133	32.8091	-17.6557	0.360116	-3.60794	0.849621	-30.2265	-19.776	-27.3142	21.9345	16.8506	-39.0785	1.01068	-173.109	317.304
13730	-25.8275	30.1965	32.2911	-17.4026	0.122505	-3.626	-0.171062	-30.1958	-20.1584	-27.1344	22.0707	16.5001	-38.4411	0.877711	-173.486	317.658
13740	-25.9007	29.6851	32.8026	-17.6736	0.238067	-3.56112	0.241088	-30.258	-20.2857	-27.3022	22.8843	16.018	-38.2616	1.42071	-174.316	317.933
13750	-24.9036	30.3184	33.2727	-17.2411	0.253779	-3.66873	-0.747805	-30.6312	-20.7864	-27.3865	21.6917	15.7937	-38.5064	2.27144	-174.009	318.553
13760	-25.3592	30.3056	33.2933	-17.2186	0.389514	-3.61759	0.499617	-30.8668	-20.5909	-27.8395	17.5574	15.1184	-38.4129	1.54938	-173.616	318.318
13770	-24.3998	29.7509	33.66	-16.9048	0.396762	-3.44521	-0.368657	-31.6684	-20.6355	-27.6866	15.0716	12.5342	-40.1364	7.94377	-173.827	317.799
13780	-23.0743	28.3455	32.9323	-16.2713	0.185811	-3.47881	0.0659107	-32.1336	-20.8058	-27.7958	23.0415	16.426	-40.8208	8.38465	-173.918	317.211
13790	-23.2074	28.0921	32.8864	-16.8903	0.292807	-3.4334	-0.316005	-32.0107	-21.1235	-27.3374	21.0929	18.4484	-40.1103	8.35698	-173.988	316.855
13800	-23.0629	28.2611	32.6549	-17.3606	0.290171	-3.02285	0.0491644	-31.7949	-20.0814	-26.8718	21.162	18.4209	-40.4794	8.12034	-173.688	317.087
13810	-22.6081	28.391	33.2385	-17.2734	0.425348	-3.16946	-0.325007	-31.4281	-19.6181	-26.8552	21.1471	18.1406	-41.1956	7.33405	-174.495	316.855
13820	-23.6218	28.7224	33.4833	-17.7616	0.411511	-3.29863	-0.627292	-31.6765	-19.1207	-26.6475	21.1386	18.4215	-41.4001	7.10505	-174.831	316.922
13830	-24.4417	28.4257	33.9735	-17.3038	0.335433	-3.19148	-0.934747	-31.461	-19.0499	-26.3538	21.1279	18.3557	-41.7258	5.83502	-176.113	316.63
13840	-23.5948	28.3167	34.095	-17.5733	0.134721	-3.69131	-1.06403	-31.6341	-18.8049	-26.3527	21.1479	18.2009	-40.4809	4.49056	-176.91	317.114
13850	-24.3005	27.8612	34.2569	-17.3875	0.242781	-3.45406	-1.44314	-32.7698	-18.395	-26.2009	21.0889	18.5839	-40.1924	3.97132	-176.301	317.027
13860	-23.5178	27.9736	34.6191	-17.1869	0.232948	-3.5595	-2.21166	-32.5485	-18.0214	-25.2173	21.1773	18.3941	-41.069	3.99814	-176.425	317.704
13870	-21.8738	28.0401	34.541	-16.773	0.148355	-4.33904	-2.90713	-32.8414	-17.8255	-25.5782	21.1147	18.511	-40.4414	4.06701	-175.482	317.762
13880	-21.237	27.8387	34.4651	-17.6778	0.0251904	-4.71674	-3.52457	-33.8093	-17.7908	-26.1268	21.1125	18.5427	-39.9152	4.11397	-174.99	317.832
13890	-20.8666	27.9362	34.8082	-18.5029	-0.0477959	-4.93058	-3.98412	-34.6262	-17.9986	-26.4277	21.101	18.5491	-40.3325	4.13824	-174.495	317.869
13900	-20.9967	27.8683	35.471	-18.4092	-0.112368	-4.87809	-3.71184	-34.4726	-17.6255	-26.226	21.0705	18.5675	-40.544	3.72764	-174.913	318.517
13910	-20.5037	28.4233	35.5259	-18.8759	0.171163	-4.38019	-2.82786	-34.5355	-17.2831	-26.6028	21.1351	18.4061	-39.8627	3.37488	-174.717	318.671
13920	-19.7164	28.2442	35.8783	-18.4671	0.121188	-4.28595	-2.07641	-34.253	-16.9435	-26.2952	21.1243	18.4484	-40.2551	3.90998	-174.765	318.676
13930	-20.9202	27.3318	35.9939	-18.2814	0.15981	-4.07547	-2.03708	-34.5867	-17.187	-25.891	21.1088	18.4752	-40.1231	3.42047	-175.368	317.704
13940	-20.6351	26.7807	36.0531	-18.8695	0.132592	-3.81267	-2.06659	-33.2102	-17.3928	-26.0694	21.0754	18.6436	-39.6572	3.63141	-175.572	317.899
13950	-21.4504	26.7783	35.9982	-18.7025	0.438881	-3.78566	-1.79708	-33.8083	-18.0534	-26.1607	21.0765	18.5491	-40.405	3.28552	-176.283	317.6
13960	-21.5538	26.825	36.7036	-18.5222	0.61719	-3.39893	-2.04937	-34.5407	-17.5272	-25.7425	21.029	18.5411	-38.9897	3.33183	-176.403	317.681
13970	-21.9034	25.8207	36.339	-19.1061	0.502085	-2.94229	-1.61812	-34.7593	-17.7841	-25.6702	21.0413	18.4793	-37.7634	2.81195	-176.252	317.189
13980	-21.7933	25.904	36.1965	-18.9947	0.5217	-2.64472	-2.27392	-34.8158	-17.4827	-25.4713	21.1147	18.511	-36.4615	4.04097	-179.511	317.569
13990	-21.8933	25.7658	35.7004	-19.1766	0.365337	-2.33141	-1.8292	-34.5542	-17.7925	-25.7647	21.1302	18.6016	-35.8422	6.21725	-179.787	317.308
14000	-21.7657	26.9032	36.1902	-19.1545	0.258341	-2.06085	-2.46499	-34.699	-17.5316	-25.8225	21.1291	18.5389	-35.7754	7.55569	-179.734	316.253
14010	-21.8327	27.6577	35.9631	-19.552	0.331429	-2.13788	-3.32047	-34.5747	-17.3456	-26.345	21.1351	18.4604	-36.3714	8.13401	-179.166	315.54
14020	-21.7438	27.2305	36.3665	-18.767	0.0620384	-1.73677	-3.52904	-35.7251	-16.7152	-26.7893	21.0868	18.4967	-38.1221	8.56213	-179.014	315.755
14030	-21.7375	27.788	35.5289	-18.1629	-0.601478	-1.31759	-4.50591	-35.5978	-16.5713	-27.1053	21.1125	18.5427	-38.7255	7.57257	-178.523	315.667
14040	-22.3724	28.125	35.9031	-18.2871	-0.186571	-1.40777	-5.28904	-35.0254	-15.8346	-27.8569	21.0849	18.5527	-40.1842	6.2531	-178.942	316.301
14050	-21.4641	28.9347	35.4267	-17.6341	-0.0599096	-1.56845	-5.78563	-34.7372	-15.7722	-28.5399	21.0582	18.5064	-40.9187	6.26189	-179.147	315.617
14060	-22.3694	28.4707	35.2278	-17.7851	-0.136647	-1.35035	-5.29944	-34.5959	-15.6373	-28.3508	21.0868	18.4967	-41.0348	5.94873	-179.416	315.647
14070	-23.6255	28.8144	35.055	-17.613	-0.194985	-1.42257	-3.87559	-35.0861	-15.4499	-29.0209	21.1437	18.1095	-40.8941	5.77962	-179.394	315.398
14080	-23.9072	28.3765	34.9809	-18.0167	-0.109581	-1.53123	-3.76161	-34.18	-15.4834	-29.1102	21.1987	18.3415	-40.5147	5.0288	-179.253	315.664
14090	-23.6525	27.8932	35.0304	-17.889	-0.184493	-1.47214	-3.85038	-34.6314	-15.7041	-29.022	21.0688	18.5027	-39.6239	4.14129	-179.713	315.729
14100	-23.8312	28.0921	35.1965	-17.2924	-0.228589	-1.2951	-4.3144	-34.7504	-15.7399	-28.9525	21.1125	18.5427	-39.8006	4.29286	-179.868	315.008
14110	-25.2333	27.6503	34.696	-17.8202	0.020426	-1.75922	-3.79889	-35.1028	-15.6687	-28.8658	21.1207	18.4633	-39.1274	4.17626	-179.738	315.311
14120	-24.9084	27.1759	34.3163	-17.7328	-0.168426	-1.47012	-4.1957	-34.7493	-15.8369	-28.5682	21.123	18.3941	-38.1557	3.81936	-179.384	315.331
14130	-23.8599	27.2875	34.5582	-17.7139	0.0206288	-1.71148	-4.64989	-34.4957	-15.2007	-27.8665	21.0868	18.4967	-37.6298	3.87725	-180.019	316.102
14140	-24.3062	27.7229	34.3636	-17.6833	-0.183378	-1.43144	-4.41029	-35.0024	-16.1554	-28.1392	21.1361	18.4896	-37.576	3.82551	-180.622	315.793
14150	-24.7505	26.6216	34.342	-17.2296	-0.113534	-1.49333	-4.19935	-34.2903	-15.6798	-27.7388	21.101	18.5491	-37.619	4.10424	-181	315.94
14160	-24.7279	25.5579	34.2049	-17.2996	-0.146277	-1.51639	-4.3944	-34.8037	-15.0715	-27.6006	21.1147	18.511	-36.6389	5.78523	-181.309	315.458
14170	-24.3708	25.8607	34.4779	-17.1869	-0.203247	-1.48563	-3.61297	-35.2634	-15.0325	-27.4324	21.1147	18.511	-36.7403	6.55887	-181.657	315.25
14180	-24.3981	26.1381	34.3463	-16.8883	-0.267667	-1.39698	-3.95562	-35.6496	-14.859	-27.7438	21.1147	18.511	-36.7963	6.41241	-181.429	315.193
14190	-24.9345	26.4006	34.5322	-16.4489	-0.0156616	-1.66106	-4.25599	-35.5103	-14.7846	-26.9333	21.1147	18.511	-36.9907	6.2964	-181.308	315.137
14200	-24.5644	25.2485	34.6939	-17.2928	-0.124888	-1.41122	-4.5946	-35.7199	-15.0396	-26.874	21.0989	18.5811	-37.208	6.45931	-180.63	315.079
14210	-24.7881	25.5892	35.1027	-16.9707	0.000557534	-1.71751	-3.97699	-35.3469	-15.2945	-27.0639	21.1088	18.4215	-37.2389	6.55195	-180.908	314.6
14220	-25.1991	24.7482	34.9494	-17.2793	0.146834	-1.88447	-3.81838	-35.685	-15.1758	-27.0685	21.1393	18.3027	-37.696	6.345	-179.731	314.618
14230	-25.1153	24.6917	34.6939	-17.0249	0.296862	-2.1237	-3.81659	-35.5742	-15.048	-27.4155	21.0567	18.5389	-38.3468	6.40131	-179.359	314.513
14240	-24.2464	25.5769	34.6058	-16.9196	0.266755	-2.07177	-3.87066	-35.5167	-15.6266	-26.9901	21.1088	18.4752	-38.3771	6.18325	-179.491	314.754
14250	-25.3438	22.8027	33.8702	-16.5127	0.248204	-2.05477	-3.58682	-35.2768	-15.4847	-26.7018	21.0908	18.5535	-38.45	6.09784	-179.143	314.121
14260	-25.7762	22.7478	33.6812	-17.0405	0.0543849	-1.81295	-4.18828	-35.4086	-15.8983	-27.3389	21.101	18.5247	-38.2529	5.82251	-178.478	313.755
14270	-25.2687	22.2864	34.1164	-17.1453	0.215715	-2.04737	-4.28823	-35.7511	-16.0052	-27.1051	21.1088	18.4752	-38.1637	5.82877	-178.489	313.422
14280	-25.7543	22.8146	34.5892	-17.1332	0.160215	-1.99854	-4.66254	-35.723	-16.0608	-27.3259	21.0413	18.4793	-38.1506	5.74223	-178.322	313.379
14290	-26.1397	23.2552	34.2861	-17.7066	0.0286877	-1.67929	-4.60637	-35.8631	-15.9555	-26.7873	21.1088	18.4752	-38.0548	5.69026	-178.35	313.893
14300	-26.0975	23.7514	33.7841	-17.6542	0.102485	-1.77524	-4.41358	-35.6771	-15.6334	-26.259	21.1207	18.4633	-38.0422	5.79728	-179.051	314.165
14310	-25.2636	24.5317	33.7836	-17.7651	0.0488096	-1.74969	-5.28963	-36.2516	-15.9189	-26.1162	21.0582	18.5064	-37.8423	5.88296	-178.438	314.633
14320	-25.3308	24.4337	33.5286	-18.0427	-0.0679685	-1.61087	-5.31243	-36.2117	-14.9693	-26.2199	21.0868	18.4967	-37.789	5.85967	-178.878	315.104
14330	-25.2031	23.8283	32.9282	-17.6125	-0.0335534	-1.7023	-4.86558	-36.572	-15.4199	-26.1318	21.0705	18.4698	-37.8439	5.99876	-178.921	314.808
14340	-25.7606	22.7195	32.862	-18.1753	0.0107959	-1.71987	-4.8108	-35.887	-15.2978	-26.3177	21.0582	18.5064	-37.7395	6.04819	-179.215	314.529
14350	-24.4394	21.6808	33.3342	-17.6844	-0.145922	-1.53484	-5.82449	-35.9726	-15.4539	-26.553	21.1147	18.511	-37.932	5.89488	-179.015	314.669
14360	-23.8369	21.6908	33.2837	-17.6718	0.0376589	-1.79795	-5.7199	-36.1587	-15.479	-26.5648	21.0929	18.4484	-38.0107	5.78469	-179.112	314.987
14370	-25.2031	20.6098	33.3376	-18.1772	0.205629	-2.0203	-5.88873	-36.6225	-16.1622	-26.3483	21.0929	18.4725	-37.8361	5.54269	-178.037	314.862
14380	-24.2196	20.9962	33.847	-18.3522	0.243642	-2.01412	-6.03615	-36.2531	-15.7101	-26.1397	21.0929	18.4484	-38.0196	5.4152	-177.924	314.366
14390	-24.088	21.2497	33.3805	-18.6393	-0.0153575	-1.71011	-5.74293	-35.763	-15.7402	-25.3502	21.0582	18.5064	-37.7463	5.31877	-178.302	314.665
14400	-24.3	21.5782	32.5062	-17.9333	-0.0518507	-1.60671	-6.68782	-35.0123	-15.1418	-25.4328	21.0413	18.4793	-37.8087	5.17174	-177.955	314.851
14410	-24.4048	22.162	32.9345	-17.9513	-0.0154589	-1.77441	-7.1782	-34.9563	-14.9208	-26.3416	21.0644	18.4575	-37.8705	5.13872	-178.529	314.897
14420	-24.2995	21.3565	32.6086	-17.8695	-0.0538781	-1.67787	-7.27647	-34.8899	-14.7511	-25.9285	21.1179	18.3264	-37.7673	5.13957	-177.638	314.734
14430	-25.786	21.3384	32.3879	-17.238	-0.148304	-1.65517	-7.50308	-34.8105	-14.7585	-26.2855	21.0929	18.4484	-37.7055	4.34222	-178.126	315.187
14440	-26.3639	22.0749	32.1425	-16.9189	0.0675123	-1.89273	-6.89148	-33.8205	-14.9982	-26.0668	21.123	18.3941	-37.6777	5.03759	-177.406	315.518
14450	-26.5527	21.979	31.7513	-17.3501	0.248508	-2.09295	-7.28348	-33.4622	-15.1239	-26.2165	21.0989	18.4846	-38.1054	5.13707	-178.066	315.762
14460	-26.5589	22.7102	31.9354	-16.7972	0.228741	-1.99161	-6.80316	-33.9292	-15.4593	-26.5698	21.1088	18.4215	-37.6883	5.44863	-178.052	316.037
14470	-26.4819	22.8825	32.0821	-17.1492	0.215715	-2.04737	-6.3427	-33.492	-15.4536	-27.1689	21.0929	18.4484	-38.7254	4.87958	-178.334	315.747
14480	-26.4005	23.201	30.5822	-17.0913	0.144452	-1.93107	-6.70328	-34.3792	-15.9755	-26.8585	21.0929	18.4484	-38.6953	6.41708	-178.633	316.272
14490	-26.3435	23.6382	31.1366	-16.4927	0.313486	-2.20571	-6.4932	-33.2855	-15.8965	-27.9001	21.1088	18.4215	-38.5069	6.89406	-178.693	316.2
14500	-26.3055	24.4792	30.9382	-16.8296	0.307505	-2.19572	-7.13284	-32.8492	-15.3876	-28.3203	21.123	18.3941	-38.7587	7.56955	-178.887	316.287
14510	-26.4225	24.0243	30.8408	-16.872	0.411967	-2.54869	-6.79011	-33.0534	-15.9562	-29.18	21.1341	18.4051	-38.4323	7.22412	-179.11	316.691
14520	-26.3832	23.0507	31.0145	-16.9168	0.438881	-2.56395	-6.86389	-33.5529	-15.8496	-28.8557	21.0929	18.4484	-38.3652	8.0241	-179.613	316.808
14530	-25.3488	22.5168	30.2307	-16.6976	0.399296	-2.34938	-7.31703	-33.7979	-16.2019	-29.1591	21.1207	18.4633	-37.4156	8.59201	-179.802	316.492
14540	-25.7386	22.5168	30.7594	-16.6183	0.343542	-2.61799	-6.62096	-33.1773	-17.2451	-29.1951	21.2042	18.3798	-37.4431	8.63476	-179.817	317.012
14550	-25.5452	23.217	31.3013	-16.8202	0.235634	-2.42323	-6.64927	-34.1568	-16.8439	-29.4514	21.0929	18.4484	-37.7057	7.61033	-179.375	316.843
14560	-25.3361	22.6815	31.2795	-16.4667	0.230262	-2.34398	-6.62325	-34.4992	-16.6027	-30.0711	21.0868	18.4967	-37.1805	7.95998	-179.135	316.627
14570	-24.8506	22.2415	31.6237	-16.0527	0.32266	-2.33533	-6.63658	-34.6159	-16.6399	-30.2651	21.1071	18.4209	-36.9903	8.16712	-179.305	316.939
14580	-24.2781	22.5801	30.9344	-16.1824	0.260774	-2.35455	-6.9478	-34.2108	-16.0266	-30.9533	21.1279	18.3557	-36.5775	8.05396	-179.549	317.453
14590	-23.7774	23.1843	30.6632	-16.6266	0.191437	-2.40145	-6.17642	-34.2091	-15.5787	-30.6148	21.123	18.3941	-36.8025	7.55802	-179.37	316.863
14600	-24.3	22.3416	30.8623	-16.314	0.318859	-2.12185	-5.80629	-34.1891	-15.9011	-30.6775	21.1071	18.4209	-36.48	7.99132	-179.901	316.838
14610	-24.1324	22.2253	30.5243	-16.721	0.258797	-2.07978	-5.31045	-33.5678	-16.2939	-30.767	21.123	18.3941	-36.2692	8.16807	-179.96	317.621
14620	-24.8256	21.9348	30.6853	-16.6911	0.119211	-2.17205	-5.07978	-33.8758	-16.6647	-30.6246	21.1088	18.4215	-35.7668	7.50809	-179.921	317.781
14630	-24.4986	21.3122	30.7932	-17.3216	0.235837	-2.0574	-5.58408	-33.5682	-17.0464	-30.1373	21.0929	18.4484	-36.1073	7.51426	-179.503	317.48
14640	-23.7774	21.1569	30.8841	-17.5856	0.225801	-2.05943	-5.29891	-33.5246	-16.77	-30.5118	21.1341	18.4051	-36.2792	6.98208	-179.16	317.89
14650	-24.686	21.3053	31.6113	-17.7955	0.0972644	-1.97033	-5.10603	-33.9424	-17.3143	-30.5459	21.1071	18.3293	-35.8945	6.82083	-178.622	318.05
14660	-24.8344	20.8355	31.4517	-17.6129	0.0915877	-1.96825	-5.56353	-34.0964	-17.8355	-31.0981	21.1088	18.4752	-35.974	6.1365	-177.616	317.929
14670	-24.3708	21.2002	31.9146	-17.5309	0.134062	-2.08067	-6.45532	-34.3367	-17.6828	-31.2457	21.0929	18.4484	-35.6996	6.86994	-177.63	318.309
14680	-24.076	21.7854	32.5597	-17.0997	0.213738	-2.11174	-6.23595	-33.6549	-17.7253	-31.3192	21.0155	18.4575	-36.149	6.70369	-177.58	317.782
14690	-24.1324	22.2824	33.1008	-16.8763	0.274053	-2.19618	-6.74641	-33.4992	-18.1382	-31.419	21.0969	18.4546	-36.6246	6.92216	-177.698	317.115
14700	-24.1514	22.0226	33.0656	-16.008	0.391237	-2.44776	-6.52144	-34.1018	-17.9631	-31.234	21.1279	18.3557	-36.8535	6.0371	-177.927	316.352
14710	-23.8601	21.9507	33.3371	-15.5624	0.383736	-2.40252	-6.82275	-33.5839	-18.1541	-31.5001	21.1088	18.4215	-37.064	6.28463	-177.532	316.161
14720	-24.8344	21.6638	32.4214	-15.5582	0.272026	-2.25453	-7.37866	-33.8909	-18.2206	-31.9878	21.0929	18.4484	-37.4194	6.53463	-176.766	316.293
14730	-23.7258	21.906	32.5366	-15.2985	0.165436	-2.04333	-6.12005	-34.3944	-17.9575	-32.6399	21.1743	18.3232	-38.7071	6.36309	-177.247	316.35
14740	-23.9597	20.6843	32.3586	-15.0158	0.190879	-2.02654	-6.29945	-34.1171	-18.1985	-32.2027	21.0868	18.4001	-38.3936	6.66446	-177.762	316.002
14750	-23.3594	21.1736	32.4467	-14.3006	0.280085	-2.0574	-6.12173	-34.071	-18.75	-31.9102	21.0909	18.3679	-38.5494	7.13382	-177.563	316.252
14760	-23.6312	21.8565	32.6187	-13.5932	0.244504	-2.21141	-6.56276	-34.3047	-19.0388	-32.007	21.1088	18.4215	-39.0111	7.29095	-177.191	316.141
14770	-24.2464	22.6625	32.9636	-13.1923	0.372281	-2.27722	-6.22675	-33.9425	-19.565	-31.4703	21.0404	18.2066	-39.0513	7.27691	-176.981	315.9
14780	-22.6918	22.8359	32.9367	-12.4687	0.49879	-2.71597	-6.34746	-33.6583	-19.4879	-30.8888	21.123	18.3941	-39.2263	7.35836	-176.943	316.47
14790	-22.1557	23.201	33.4082	-12.7738	0.467163	-2.63866	-6.04335	-34.0401	-19.5701	-30.6728	21.0989	18.3398	-39.4813	6.80947	-177.208	316.761
14800	-21.9722	22.5481	33.0284	-12.488	0.344505	-2.17408	-6.28645	-33.7623	-19.8386	-30.6133	21.0849	18.3679	-38.8145	6.79332	-176.824	316.8
14810	-21.7945	21.9466	31.7359	-12.8412	0.483332	-2.61043	-6.11973	-33.8157	-20.1488	-31.1755	21.1254	18.3232	-39.4977	6.67848	-176.263	316.956
14820	-20.314	21.9223	32.384	-12.9887	0.527275	-2.92921	-6.56603	-32.6821	-19.8358	-30.9287	21.0812	18.2124	-39.2324	6.28164	-177.052	317.491
14830	-21.0913	22.2824	31.9594	-13.1154	0.599907	-3.10734	-6.19488	-32.486	-20.5703	-30.741	21.1184	18.195	-38.8005	6.14967	-176.493	317.874
14840	-21.7438	21.711	32.109	-12.7013	0.584448	-3.03425	-6.03817	-32.2337	-20.6054	-30.6642	21.1279	18.3557	-38.513	6.38114	-176.949	318.055
14850	-20.4572	21.2822	32.4466	-12.9025	0.483382	-2.68123	-6.60882	-32.794	-20.645	-31.2185	21.1125	18.1537	-38.9654	6.91444	-177.339	318.464
14860	-19.3283	21.3042	32.3477	-12.6502	0.443088	-2.63268	-6.47852	-33.3528	-20.9002	-31.3187	21.1025	18.2065	-38.9744	7.3763	-176.663	318.935
14870	-19.9106	21.8783	31.8555	-12.8888	0.437411	-2.45857	-6.46401	-32.2213	-20.9697	-30.9824	21.1147	18.3202	-38.2187	7.29266	-176.226	318.338
14880	-20.7796	22.1706	31.5162	-13.0449	0.220733	-2.12785	-6.56276	-31.8691	-21.0925	-30.8705	21.1254	18.3232	-37.5519	7.47904	-176.618	318.775
14890	-19.9065	22.7702	31.2851	-13.103	0.0216425	-1.96624	-5.72886	-31.605	-21.288	-31.1975	21.0688	18.2493	-37.2474	7.41305	-177.239	318.369
14900	-19.7821	22.7045	31.6508	-12.6175	0.118045	-2.10629	-6.29615	-31.5664	-21.2286	-31.2428	21.0595	18.3482	-37.4779	7.95814	-177.979	318.18
14910	-19.6491	22.1062	31.0374	-12.8876	-0.0133301	-1.96962	-5.88475	-32.0699	-21.2176	-31.2106	21.1592	18.3096	-36.95	7.86816	-178.429	318.362
14920	-18.4625	22.293	31.2346	-12.6574	-0.0417137	-1.82623	-5.31011	-31.516	-21.2971	-30.4783	21.1088	18.2665	-36.6617	7.61337	-177.497	318.175
14930	-19.2065	22.4855	30.8192	-13.2376	-0.248812	-1.67438	-5.953	-32.5018	-21.224	-30.4901	21.0506	18.2353	-35.8126	7.8867	-177.146	318.343
14940	-19.101	22.9578	30.2369	-13.2816	-0.115815	-1.8093	-6.31536	-32.2566	-21.158	-30.424	21.0831	18.248	-35.3344	7.43379	-176.525	318.132
14950	-18.9562	22.2634	29.963	-13.2499	-0.161584	-1.6467	-5.45761	-32.6855	-21.1184	-30.8383	21.0967	18.2756	-36.1646	7.74057	-176.062	317.832
14960	-18.6746	20.9837	30.819	-14.0624	-0.0723274	-1.92535	-5.80295	-32.4552	-20.4552	-30.437	21.0696	18.2998	-35.4062	7.30296	-175.893	317.413
14970	-18.7027	21.5664	31.0677	-13.2963	-0.0840863	-1.99653	-5.99155	-32.7035	-20.646	-30.6533	21.0276	18.2641	-35.1446	7.28633	-176.053	317.808
14980	-19.1807	22.0613	30.6609	-13.0737	0.0549425	-2.055	-6.4222	-32.9155	-20.5745	-30.4541	21.0653	18.1891	-35.3005	7.23835	-176.642	316.642
14990	-19.54	21.7854	30.0673	-12.9779	0.255148	-2.11566	-6.47586	-32.185	-20.7283	-30.319	21.0948	18.136	-35.492	7.6577	-177.499	316.858
15000	-18.6936	21.0268	29.543	-13.3229	-0.183936	-1.7392	-6.59751	-32.408	-20.9189	-29.8412	21.0754	18.2183	-35.1895	7.42385	-177.351	316.568
15010	-19.1251	22.1334	29.0779	-12.7883	-0.0903712	-2.01219	-6.40239	-32.9895	-21.0005	-29.8276	21.1007	18.2362	-35.7776	7.18451	-177.755	316.347
15020	-19.7608	22.1747	28.8778	-12.7036	0.253121	-2.13385	-7.18679	-33.1087	-20.4211	-30.085	21.1532	18.0803	-35.2777	6.43881	-177.598	317.042
15030	-19.6619	21.5352	29.5203	-12.9327	0.0461233	-2.20535	-7.38416	-33.3582	-20.6727	-29.6283	21.0849	18.1651	-35.8084	6.44026	-178.523	316.878
15040	-19.0417	22.6682	29.336	-13.3998	0.236749	-2.12583	-7.17635	-32.9812	-20.2431	-29.475	21.1351	18.4061	-38.7124	8.26939	-178.955	317.17
15050	-19.1146	22.3204	29.2176	-13.6289	0.119211	-1.99909	-7.46902	-32.4981	-19.8046	-29.5452	21.1312	18.1546	-42.0583	10.2662	-179.73	317.116
15060	-19.349	22.6055	29.5931	-12.5902	-0.00491644	-2.07453	-8.26651	-33.4997	-19.4069	-29.2434	21.1125	18.1537	-44.2051	10.1534	-180.495	317.463
15070	-19.0639	21.2116	30.1045	-12.7193	0.037963	-1.93763	-8.56886	-32.8559	-19.9369	-28.5013	21.1109	18.1829	-44.255	10.3721	-180.259	316.859
15080	-19.1602	21.3424	29.9563	-12.7412	0.0141411	-1.79465	-8.41099	-31.6751	-19.7102	-28.1322	21.0754	18.2183	-44.9489	9.98493	-180.712	316.668
15090	-18.8646	20.9535	30.3438	-12.9779	-0.209988	-1.84136	-8.36514	-31.6458	-19.1879	-28.6831	21.1291	18.2915	-44.9151	9.93885	-181.169	317.008
15100	-19.1001	20.7272	29.7816	-12.5607	0.299447	-2.24828	-8.6969	-31.74	-19.0623	-29.071	21.1312	18.1546	-44.8137	9.67414	-180.591	316.602
15110	-18.2633	21.4068	30.3857	-12.2627	0.308114	-2.36445	-9.12539	-31.7627	-19.4612	-28.992	21.1025	18.1489	-44.9182	9.57638	-181.262	317.051
15120	-18.4164	21.819	29.8397	-12.2474	0.217692	-2.14585	-9.64663	-32.2806	-19.5319	-29.0349	21.0831	18.248	-44.7205	9.54773	-180.661	316.445
15130	-17.8385	22.2179	29.9039	-12.5318	0.0236699	-1.87428	-9.71103	-32.3885	-19.5391	-29.091	21.1125	18.0358	-45.3269	11.2195	-180.526	316.776
15140	-17.7271	21.7058	29.802	-12.324	0.195745	-2.2915	-9.67199	-32.3226	-20.0959	-29.1966	21.1207	18.2606	-46.9631	12.5969	-179.98	316.544
15150	-17.0133	21.1132	29.3282	-12.148	0.360116	-2.36202	-8.71553	-32.2275	-20.4334	-29.4735	21.1193	18.1522	-47.7904	12.1413	-180.16	316.701
15160	-16.3179	21.2042	28.7374	-11.6004	0.405074	-2.64472	-8.89128	-32.9117	-20.8095	-30.3241	21.1386	18.1711	-48.2953	12.4902	-180.055	316.269
15170	-16.1748	21.8072	28.7082	-11.4345	0.127929	-2.15806	-8.60002	-32.9454	-20.5689	-30.2304	21.1217	18.2939	-50.4083	10.9833	-179.96	315.457
15180	-15.3819	21.3319	29.1734	-10.8128	0.267262	-2.29334	-8.28396	-32.9354	-20.2504	-30.5931	21.1155	18.2939	-50.0258	11.911	-180.103	315.663
15190	-15.6648	21.5344	29.2263	-10.7116	0.294175	-2.35452	-8.35285	-32.6838	-20.2324	-31.1667	21.1386	18.1711	-50.404	12.3848	-180.732	315.119
15200	-15.0939	21.131	29.5191	-11.0092	0.308874	-2.49045	-9.02788	-33.3173	-20.3166	-31.5385	21.1479	18.1419	-50.295	12.2236	-180.208	315.201
15210	-15.1611	21.3003	29.6473	-11.2281	0.218756	-2.42664	-8.96409	-33.779	-20.3978	-31.2901	21.1865	18.2255	-50.658	12.5074	-179.408	314.479
15220	-15.5729	21.6235	29.5423	-11.0154	0.328895	-2.40831	-8.80052	-33.9315	-20.7637	-30.9808	21.1479	18.2009	-50.7809	12.9806	-179.306	314.821
15230	-16.5129	20.8533	29.6807	-11.0348	0.362144	-2.38224	-8.49184	-34.1973	-20.4535	-31.3424	21.1773	18.2553	-51.7145	12.8711	-179.21	314.847
15240	-16.1466	20.8085	29.7002	-11.1462	0.384699	-2.43754	-8.62947	-34.2276	-20.5474	-31.218	21.1565	18.1115	-51.8527	13.1908	-178.705	314.632
15250	-16.5971	19.8324	29.3782	-11.2973	0.51359	-2.86282	-8.67486	-34.4792	-20.2325	-30.3844	21.1082	18.097	-52.3786	12.4653	-178.877	314.719
15260	-15.8696	19.7031	29.4473	-11.046	0.481203	-2.89614	-7.66029	-34.1858	-20.3711	-30.2467	21.1193	18.1522	-52.1538	12.2077	-178.159	314.181
15270	-14.8244	19.7002	30.1333	-11.0155	0.439084	-2.76491	-7.35971	-34.7872	-20.8728	-30.4975	21.0929	18.195	-52.0797	11.9419	-177.649	313.548
15280	-14.2581	20.6453	29.8225	-11.7663	0.417238	-2.64672	-7.14249	-34.9828	-21.1685	-29.5928	21.1471	18.1406	-52.1136	12.0562	-177.898	312.765
15290	-14.5806	21.0925	30.1629	-11.1619	0.38333	-2.6008	-6.65668	-35.1987	-21.2017	-29.396	21.0747	18.2855	-51.8521	11.6287	-178.535	311.958
15300	-15.8445	21.0476	30.3535	-11.3707	0.250029	-2.49583	-6.59201	-36.0435	-20.7082	-30.0592	21.1411	18.02	-51.7695	11.7707	-177.732	311.644
15310	-16.454	21.2465	30.343	-11.0688	0.362904	-2.39542	-6.75997	-36.9101	-21.0729	-30.0796	21.1437	18.1095	-51.8014	11.6814	-177.965	312
15320	-15.8887	21.378	30.4043	-10.9884	0.44329	-2.71031	-7.77699	-35.563	-20.3904	-29.6217	21.1302	18.0948	-51.6107	11.6654	-178.183	312.465
15330	-16.31	21.6216	30.7626	-10.6552	0.475222	-2.74368	-7.93128	-35.2077	-19.9992	-30.2241	21.0808	18.1346	-52.3008	11.3759	-178.211	312.865
15340	-17.0058	21.2785	30.9486	-10.9177	0.546941	-2.76446	-7.645	-34.7429	-20.4355	-29.7723	21.1471	18.1406	-52.2088	11.3726	-178.458	313.887
15350	-16.6465	20.9192	30.2495	-10.7599	0.481152	-2.9973	-8.13956	-33.3939	-20.356	-30.5813	21.1471	18.1406	-52.2057	11.4797	-178.227	313.784
15360	-17.75	20.8615	29.7897	-11.3888	0.556216	-2.88624	-7.18408	-32.6268	-19.8453	-30.2701	21.101	18.0179	-51.8479	11.6359	-178.525	313.881
15370	-17.6566	20.028	29.8788	-11.589	0.467163	-2.84185	-6.50137	-32.7204	-19.8285	-30.7179	21.0868	17.9898	-52.3768	11.3522	-178.642	313.077
15380	-16.9416	20.6305	30.0324	-11.4988	0.405074	-2.91315	-6.62792	-32.6615	-20.1905	-30.6842	21.1532	18.0803	-52.5295	10.8789	-177.979	313.142
15390	-17.2496	20.8038	30.1842	-12.3053	0.260774	-2.66276	-7.10927	-33.4168	-20.6105	-30.5487	21.1125	18.1537	-52.6315	9.75454	-178.299	313.577
15400	-17.154	21.3654	30.5623	-12.3341	0.290121	-2.53485	-7.23238	-33.0609	-20.9696	-30.8457	21.1193	18.0606	-54.5446	11.1128	-178.147	312.788
15410	-16.8366	21.3385	30.1858	-11.7894	0.356974	-2.84104	-7.81023	-33.5483	-20.9997	-31.3932	21.0849	18.1651	-57.2125	12.3761	-178.095	313.048
15420	-16.1011	21.0925	30.0723	-11.1821	0.283532	-2.61078	-7.93222	-33.4488	-20.8113	-31.0971	21.1125	18.0358	-57.2332	10.0421	-178.132	313.108
15430	-15.5539	21.218	29.695	-11.1591	0.174052	-2.5104	-7.85907	-32.6086	-20.6816	-31.4357	21.1326	18.0638	-54.8364	10.409	-177.924	313.228
15440	-15.4082	20.7428	30.2478	-10.9647	0.291388	-2.55891	-8.01374	-32.9754	-20.2533	-31.619	21.1499	18.2682	-56.2179	12.471	-178.079	312.898
15450	-14.6099	20.1853	29.6676	-10.8508	0.332848	-2.44324	-7.95706	-33.2521	-20.1362	-31.7094	21.0445	18.1467	-56.2257	11.6529	-177.813	312.562
15460	-14.1507	20.3931	29.5018	-11.2442	0.125293	-2.12791	-7.36685	-34.1658	-20.121	-31.2978	21.1125	18.1537	-55.4762	11.9913	-177.93	312.468
15470	-14.2298	20.1916	29.8996	-12.4964	-0.0156616	-1.94955	-7.31995	-34.3301	-20.0621	-31.5562	21.0754	18.16	-54.8787	12.0999	-177.661	312.768
15480	-14.5613	20.9064	30.3015	-12.2794	0.151548	-2.14375	-7.10676	-33.7423	-19.8754	-31.5909	21.1302	18.0948	-54.4563	10.8849	-177.613	313.296
15490	-14.7512	21.2653	30.2642	-12.3381	0.125901	-2.11366	-7.09028	-32.9211	-19.9903	-32.0692	21.0888	18.1034	-53.4238	8.76511	-177.016	313.053
15500	-15.2372	21.9529	29.5701	-12.7487	0.199648	-2.20626	-7.23579	-33.3092	-20.1634	-32.2228	21.117	18.0924	-52.152	5.09271	-176.954	313.463
15510	-16.1495	21.3954	29.1678	-12.8648	0.2516	-2.31944	-7.15755	-33.3263	-20.5564	-32.9462	21.1511	17.9561	-50.5488	4.67069	-176.82	313.445
15520	-17.0771	21.1631	29.1951	-13.4072	0.188142	-2.15943	-7.6357	-33.1429	-20.8375	-32.72	21.1291	18.032	-47.9383	3.50777	-176.946	313.43
15530	-16.2467	21.3529	28.7536	-14.1008	-0.16944	-2.11559	-7.6644	-33.0031	-20.87	-32.7071	21.1302	18.0948	-43.6494	3.56077	-177.1	312.755
15540	-15.8111	20.6973	28.3027	-13.9513	-0.143844	-2.04372	-7.34606	-33.7353	-20.7482	-33.017	21.1088	17.9684	-43.725	3.12657	-177.356	312.084
15550	-16.0387	20.7428	28.7488	-14.2808	-0.229805	-1.69435	-7.19075	-33.5251	-20.405	-33.2356	21.1219	18.125	-43.8543	3.32167	-177.73	311.403
15560	-15.4403	21.2465	28.9084	-14.59	-0.135329	-1.90991	-7.09972	-33.942	-20.673	-33.1896	21.0616	18.0573	-44.4513	2.9812	-178.135	311.409
15570	-15.5146	21.1902	28.8422	-14.6906	-0.0175877	-1.98502	-6.96963	-33.8381	-20.9106	-33.1652	21.1302	18.0948	-44.3069	3.20292	-178.018	311.596
15580	-15.9213	20.8648	28.9029	-14.8095	-0.26123	-1.82856	-6.77677	-33.9239	-20.4184	-33.8758	21.142	18.083	-44.2169	3.27352	-177.943	311.493
15590	-15.6431	21.4598	28.8005	-14.1483	-0.126864	-1.96362	-6.30887	-33.8811	-20.1337	-33.6658	21.1361	17.9828	-44.2128	3.32791	-178.095	311.481
15600	-15.6835	22.3416	29.0596	-14.3233	-0.208721	-1.65088	-6.57323	-33.8157	-19.3885	-33.5423	21.1291	18.032	-43.5888	3.64449	-177.878	311.926
15610	-15.6616	22.5168	23.9001	-12.0166	-0.275168	-1.79262	-5.62052	-33.6642	-19.9947	-33.7876	21.156	18.0484	-43.5375	4.13021	-178.226	311.919
15620	-16.071	22.8872	22.735	-13.266	-0.153221	-1.96151	-6.09423	-34.2439	-19.746	-33.1694	21.1088	18.0638	-43.9581	4.96156	-177.323	312.079
15630	-16.4417	22.6813	21.5753	-12.9727	0.0820082	-2.06202	-6.19256	-34.3652	-20.0882	-32.4032	21.0567	18.032	-43.6864	5.37107	-177.426	311.848
15640	-16.5394	22.2325	21.3374	-10.715	-0.0932096	-1.72602	-6.23716	-33.9362	-20.3711	-32.0955	21.1162	18.0668	-44.3642	6.18778	-178.035	311.804
15650	-15.63	22.9793	14.3149	-11.7917	-0.477604	-1.50737	-5.85074	-33.0461	-20.2939	-31.3641	21.0868	17.9898	-44.3802	6.31729	-178.226	311.866
15660	-14.85	22.7991	14.8573	-15.01	-0.542633	-1.38851	-6.11185	-32.8532	-20.228	-30.5724	21.1565	18.1115	-44.4237	6.44927	-178.071	311.372
15670	-15.0891	22.7921	14.0844	-15.3247	-0.208011	-1.91016	-6.04243	-32.9812	-19.4414	-30.5188	21.1162	18.0668	-44.9102	6.62223	-178.238	311.286
15680	-14.6219	22.4713	12.0278	-14.7839	0.131984	-2.20655	-6.14641	-32.8386	-18.9532	-29.9565	21.1147	18.0041	-45.3081	6.81729	-178.284	311.118
15690	-15.1938	22.4063	9.94556	-13.2696	0.0421192	-2.25159	-5.74338	-33.292	-19.1247	-30.2233	21.1147	18.0041	-45.8926	7.36711	-176.346	310.022
15700	-14.9664	22.2049	12.1679	-13.9435	0.257632	-2.45315	-5.8524	-32.9917	-18.5008	-29.7551	21.1291	18.032	-45.7212	7.42519	-176.414	311.045
15710	-15.7274	21.7346	12.3848	-17.7967	0.344353	-2.63083	-5.35039	-32.9714	-18.5973	-29.5932	21.1336	18.0144	-44.8852	6.73215	-176.663	311.472
15720	-15.6969	20.5022	13.9933	-14.5656	0.319721	-2.44281	-5.36946	-32.5285	-18.5075	-29.1282	21.1088	17.9147	-44.577	6.37811	-177.031	311.59
15730	-15.4345	20.1537	15.6232	-15.4306	0.489464	-3.01575	-5.34106	-32.816	-18.6057	-29.0286	21.117	18.0924	-43.1991	6.33562	-177.589	311.542
15740	-15.1823	19.6589	16.7701	-13.3647	0.476996	-2.97929	-5.11882	-32.7525	-18.4299	-29.2957	21.1193	18.0606	-43.4661	6.48469	-177.748	311.601
15750	-14.44	19.6186	16.671	-13.9952	0.467112	-3.01041	-5.23424	-33.2887	-18.542	-29.9489	21.1511	17.9561	-43.5601	6.7195	-177.851	310.587
15760	-14.5697	19.5007	21.0448	-12.9916	0.195745	-2.4292	-5.41181	-33.9061	-18.6044	-29.9511	21.1326	18.0638	-43.6392	8.23554	-178.576	311.201
15770	-13.9277	19.2689	19.4277	-10.4271	0.32489	-2.37626	-6.26658	-34.1226	-18.1268	-29.5205	21.1351	17.9295	-43.7268	8.6317	-178.618	311.277
15780	-14.2631	19.2254	16.8925	-11.2616	0.0653329	-2.23885	-6.29646	-33.869	-18.216	-29.5364	21.1028	17.9624	-45.6865	8.37584	-178.623	310.782
15790	-15.6335	18.8312	14.111	-9.88691	0.29083	-2.53055	-5.62474	-33.1231	-18.3202	-29.7612	21.1162	18.0668	-47.2475	6.9838	-178.189	311.721
15800	-14.795	18.7749	14.9935	-12.4619	0.0522562	-2.27278	-5.26623	-32.3908	-18.1407	-29.7506	21.101	18.0423	-47.2402	6.40658	-177.397	311.603
15810	-14.0802	18.5967	15.5364	-14.8498	0.223875	-2.55553	-4.7358	-31.6027	-19.7955	-29.3971	21.1361	17.9828	-50.753	6.93886	-178.043	312.22
15820	-13.5758	18.0201	16.5718	-16.5094	0.463159	-2.76547	-4.90225	-32.2649	-19.7102	-29.1459	21.1291	18.032	-52.9694	5.3023	-178.723	311.792
15830	-13.4137	18.146	17.1679	-17.3875	0.368479	-2.62298	-4.03837	-33.258	-20.184	-29.2693	21.1511	17.9561	-52.6374	4.72961	-178.119	312.022
15840	-12.9061	18.7122	17.3239	-19.1893	0.39443	-2.73701	-3.80601	-33.3548	-20.1363	-29.0264	21.1684	17.7179	-51.7684	4.76899	-177.991	311.854
15850	-13.2731	19.2603	18.2949	-19.3966	0.391592	-2.69836	-4.26627	-33.4042	-19.9725	-29.6395	21.1147	18.0041	-52.2651	4.33912	-177.767	312.176
15860	-11.5182	19.5961	19.1536	-20.1804	0.379985	-2.71597	-3.51546	-33.6189	-19.3855	-29.0405	21.1125	18.0358	-52.0602	3.82902	-178.149	312.489
15870	-12.1418	19.6133	18.4253	-20.2418	0.343847	-2.67451	-3.84488	-33.5317	-19.7709	-29.0418	21.1147	18.0041	-51.4086	4.18373	-178.244	312.163
15880	-11.8932	19.7851	17.3987	-19.2392	0.413842	-2.70977	-3.94952	-33.9525	-19.6199	-29.3839	21.1361	17.9828	-51.412	3.85359	-177.513	311.733
15890	-11.0415	20.0475	16.009	-18.7697	0.494837	-2.92386	-3.46242	-34.8016	-19.9309	-28.5953	21.1088	17.9147	-51.8911	3.88173	-177.664	312.135
15900	-10.8011	19.7616	15.8532	-18.1549	0.316274	-2.61656	-3.29127	-35.1801	-19.8828	-28.8626	21.1773	17.8872	-54.5237	4.41092	-177.458	312.416
15910	-10.5964	20.4565	15.5923	-19.4751	0.391896	-2.69816	-4.07677	-34.7806	-20.45	-29.6891	21.1361	17.9828	-61.6221	6.79445	-177.455	312.444
15920	-10.9058	19.7258	14.1707	-19.7361	0.373295	-2.60877	-3.75187	-33.9104	-20.0488	-29.1281	21.1291	18.032	-64.4696	4.02698	-177.592	312.492
15930	-10.5217	19.6706	13.0376	-20.3503	0.342934	-2.57059	-3.61804	-33.3716	-19.6241	-28.9153	21.0868	17.9355	-65.7182	1.78515	-176.417	312.838
15940	-9.8603	18.8729	12.7604	-20.7645	0.419215	-2.78838	-3.20853	-34.0161	-19.9935	-29.8962	21.1624	17.9147	-66.0259	1.70157	-176.593	312.486
15950	-10.0369	18.3013	11.8185	-21.2371	0.380289	-2.7157	-3.53614	-33.5863	-19.5742	-29.7054	21.1361	17.9828	-68.708	0.911122	-176.452	312.934
15960	-10.5643	17.5253	11.7859	-22.6517	0.44106	-2.72087	-3.66693	-34.2599	-19.5307	-28.9599	21.0868	17.9898	-68.562	1.01831	-176.953	312.846
15970	-10.9116	18.2671	12.459	-24.8852	0.272837	-2.67878	-4.2161	-34.6173	-20.2487	-28.7552	21.0868	17.9898	-68.605	1.14732	-177.249	312.839
15980	-10.5741	19.5834	14.786	-24.7316	0.471218	-3.01023	-3.57431	-34.2849	-20.2965	-28.3733	21.123	17.9415	-69.5303	0.98011	-177.009	313.549
15990	-11.2764	20.2071	17.7228	-22.7982	0.491289	-2.90418	-3.45254	-35.0682	-20.5011	-27.717	21.123	17.8872	-69.2153	1.33389	-176.973	313.556
16000	-10.08	19.9699	17.5596	-20.6881	0.495192	-3.07544	-3.21227	-35.1933	-20.4716	-28.099	21.1361	17.9828	-70.6781	1.81018	-177.051	313.33
16010	-10.6565	20.9329	18.1207	-18.2784	0.495192	-3.07544	-3.79411	-34.7161	-20.7936	-27.6818	21.1088	17.9147	-73.653	2.80078	-176.909	313.143
16020	-11.2884	22.2049	18.2051	-15.5971	0.44106	-2.75891	-3.79982	-35.2904	-21.0531	-28.04	21.1243	17.9415	-76.3018	5.71342	-176.034	313.362
16030	-11.3205	22.2008	17.606	-13.1325	0.479175	-2.91117	-3.3654	-34.9394	-20.5334	-28.0086	21.1505	18.0101	-79.408	1.08427	-175.915	313.144
16040	-12.3671	21.7565	16.5824	-11.3323	0.504619	-2.89713	-3.5936	-34.7081	-20.519	-27.8501	21.137	18.0452	-78.9053	0.564716	-175.625	312.963
16050	-11.3863	21.694	17.2095	-9.51098	0.264373	-2.46381	-3.38978	-35.117	-20.488	-27.9989	21.1341	17.8983	-78.2211	0.503068	-175.296	313.3
16060	-12.0399	22.3436	20.0631	-9.54917	0.545978	-2.87544	-3.23856	-34.8028	-20.5756	-28.5284	21.1505	17.8372	-78.3497	0.640799	-174.963	313.41
16070	-12.2024	21.7122	22.5781	-13.079	0.247342	-2.55112	-3.08531	-34.9527	-20.8703	-28.4729	21.1028	17.9624	-78.4834	0.360314	-175.068	313.773
16080	-11.5908	20.8166	20.3018	-16.478	0.26199	-2.38728	-2.89413	-35.5194	-21.0012	-29.0223	21.0889	17.8885	-78.331	0.734283	-174.657	313.53
16090	-11.5912	21.2778	18.188	-14.6521	0.300207	-2.46978	-1.90155	-35.2995	-20.8412	-29.3562	21.1147	18.0041	-79.74	-1.73689	-175.032	313.423
16100	-12.2357	21.3091	18.7559	-14.1357	0.447193	-2.79835	-1.06702	-34.9391	-20.684	-29.0153	21.0929	17.9415	-79.8785	-2.45899	-175.164	313.774
16110	-11.5688	21.0786	20.9546	-13.6975	0.475121	-2.78186	-1.40211	-34.2882	-21.7354	-28.8781	21.1243	17.9415	-80.3815	-1.45277	-175.925	313.658
16120	-11.4611	21.6361	20.1589	-10.8542	0.455151	-2.75006	-1.08944	-34.0315	-21.9312	-29.0109	21.1088	17.9684	-80.8477	-0.876555	-176.505	313.392
16130	-11.6287	21.3279	25.3601	-12.072	0.286826	-2.50647	-1.39881	-34.071	-22.2511	-29.0313	21.1361	17.9828	-80.7216	-0.829662	-177.173	313.023
16140	-11.5772	21.0752	23.5725	-11.2515	0.371368	-2.69061	-1.74209	-33.6018	-21.8581	-28.8133	21.0868	17.9898	-81.3826	-1.72045	-177.164	312.818
16150	-11.1289	22.0869	21.6515	-11.9733	0.207707	-2.56488	-1.48585	-33.2364	-21.5436	-28.8934	21.1511	17.9561	-81.4748	-2.63739	-176.842	313.023
16160	-11.1595	21.3717	22.1836	-13.7218	0.268934	-2.61205	-1.31134	-33.7256	-21.184	-29.7573	21.0929	17.9415	-80.3771	-3.0216	-176.196	312.925
16170	-11.0711	21.1374	21.0723	-15.4652	0.280845	-2.5185	-0.385114	-34.1006	-21.4789	-29.7281	21.1088	17.9684	-80.5304	-4.72621	-176.189	313.315
16180	-11.1124	21.262	23.2917	-18.7686	0.461132	-2.78894	-0.760315	-34.4791	-21.893	-29.4326	21.1193	17.9263	-80.2196	-5.06528	-175.634	313.401
16190	-11.7628	20.6713	24.5577	-21.802	0.407051	-2.7529	-0.942806	-35.2278	-22.0493	-29.2088	21.1361	17.9828	-80.3335	-5.38527	-175.707	313.518
16200	-11.9363	21.1039	26.6096	-22.8885	0.360573	-3.05904	-1.08044	-35.1204	-21.9835	-29.3264	21.1132	17.9751	-79.2427	-5.84106	-176.411	313.779
16210	-10.6426	21.3424	26.9961	-22.8694	0.419975	-2.94844	-1.56181	-34.3944	-21.2977	-29.6506	21.0929	17.9415	-79.7143	-5.75079	-176.275	314.404
16220	-10.8787	21.2529	26.8649	-23.0898	0.381303	-3.03782	-0.868892	-34.4628	-21.81	-30.3373	21.1088	17.9147	-80.1047	-4.75017	-176.198	312.96
16230	-10.7426	21.2042	27.3148	-22.8576	0.491188	-3.03937	-0.607743	-34.9427	-21.9162	-30.2602	21.1279	17.7994	-80.1331	-5.32785	-176.584	312.261
16240	-10.3592	21.594	26.6715	-22.9372	0.397826	-2.712	0.0939699	-35.1848	-22.6849	-30.3168	21.0705	17.9629	-79.8966	-5.16986	-176.307	311.517
16250	-11.2218	21.7269	26.8632	-23.1332	0.273597	-2.73849	0.355935	-34.9694	-21.3409	-30.3293	21.0868	17.9898	-79.9003	-4.88705	-176.604	311.367
16260	-11.1	22.162	26.6193	-23.2046	0.377653	-2.68047	0.286486	-34.5935	-21.1418	-30.3619	21.0929	17.9415	-78.9711	-5.31599	-176.391	311.231
16270	-11.7526	22.2253	26.427	-23.1761	0.409889	-2.82416	0.391617	-34.3606	-21.429	-30.6108	21.1066	17.8826	-78.8803	-5.33358	-176.822	311.947
16280	-11.3534	22.7702	26.8924	-23.5643	0.479226	-3.02638	0.806727	-34.5815	-21.1482	-30.8861	21.1207	17.7537	-79.204	-6.57094	-175.688	311.843
16290	-12.4377	23.2225	26.855	-23.1825	0.479226	-2.97057	1.3763	-34.866	-20.7938	-30.4698	21.1361	17.9297	-79.4804	-6.48258	-175.205	312.072
16300	-13.1117	23.2489	27.3773	-22.9565	0.431126	-2.76294	0.515283	-35.564	-20.9301	-30.3279	21.1279	17.8488	-79.0886	-6.80967	-175.332	311.985
16310	-13.8682	22.8027	27.7444	-22.3139	0.18647	-2.45695	0.856778	-35.7721	-21.109	-30.0358	21.1341	17.855	-78.8698	-6.24154	-175.403	311.28
16320	-13.4342	23.8839	27.9229	-23.285	0.23087	-2.75176	0.88359	-36.1722	-20.8279	-29.9073	21.101	17.8652	-78.4451	-6.09765	-175.269	310.884
16330	-13.0492	24.5692	28.2577	-23.2217	0.20056	-2.8083	1.28413	-36.3472	-21.472	-29.6351	21.1243	17.9415	-78.1391	-6.87565	-174.232	310.376
16340	-13.5012	24.7089	28.8375	-22.5755	0.138725	-2.56364	0.836023	-36.6457	-21.622	-29.3104	21.1088	17.9147	-76.7482	-6.80023	-173.949	310.837
16350	-12.3087	24.3752	28.7421	-22.759	0.206693	-2.35224	0.616755	-36.8073	-21.3038	-29.5487	21.1088	17.9684	-77.8429	-5.92174	-174.347	310.898
16360	-13.1084	25.4502	28.5005	-22.9192	0.302842	-2.60064	0.258473	-36.0067	-21.2285	-29.095	21.1088	17.9147	-78.6496	-6.07769	-174.086	310.535
16370	-14.0334	25.5769	28.379	-22.6522	0.0764836	-2.21402	-0.533216	-35.5586	-21.2703	-29.2775	21.1243	17.9415	-78.1205	-6.72094	-174.437	310.993
16380	-14.1854	25.2158	28.3087	-22.8239	0.113585	-2.30343	-0.331905	-35.4124	-21.5084	-29.4434	21.123	17.5855	-76.9061	-6.82729	-173.975	310.981
16390	-13.6061	25.4202	27.9142	-23.1254	-0.0738986	-2.04534	-0.846859	-35.4233	-20.9796	-29.2267	21.1511	17.9561	-76.349	-6.16359	-173.063	311.045
16400	-14.6479	24.9601	27.8032	-23.5652	-0.00993425	-2.06629	-0.618787	-35.4138	-21.2768	-28.9703	21.0889	17.8885	-76.1862	-5.35878	-173.503	310.974
16410	-14.5149	24.2971	27.3444	-23.76	-0.188852	-2.03165	-0.435956	-35.3117	-21.1999	-28.2512	21.1279	17.8488	-77.1605	-5.53565	-174.023	310.695
16420	-14.2235	24.6012	27.4116	-23.8081	0.0976192	-2.20251	-1.34135	-34.0657	-21.1196	-27.701	21.1147	18.0041	-77.5118	-5.66806	-174.179	311.25
16430	-14.6255	24.7751	27.8016	-23.5952	0.0814507	-2.27722	-1.62318	-34.0212	-21.2218	-27.7899	21.123	17.8872	-77.3136	-5.76119	-174.657	310.365
16440	-14.6974	25.904	27.9514	-23.5761	0.0864685	-2.24002	-1.2891	-34.2023	-21.1729	-28.0522	21.0846	17.9353	-77.1003	-5.762	-174.959	310.555
16450	-14.3312	26.3182	28.071	-23.6572	0.0208822	-2.19643	-1.42764	-35.1045	-21.3038	-27.8622	21.101	17.8652	-76.8986	-5.9852	-175.591	310.446
16460	-13.8243	26.825	28.5194	-23.9498	-0.0377096	-2.07575	-1.09459	-34.9227	-22.0994	-27.9306	21.1028	17.7179	-76.9675	-5.88195	-176.153	310.266
16470	-13.7	27.2661	28.19	-23.7813	-0.293162	-1.97821	-1.49284	-34.7641	-21.5665	-28.3889	21.1066	17.8826	-76.7391	-4.87138	-176.464	310.474
16480	-13.6124	27.7605	27.6136	-23.6011	0.131223	-2.31078	-1.14127	-34.5993	-21.8338	-27.6362	21.0909	17.9087	-76.2801	-4.20685	-176.074	309.685
16490	-13.4664	27.2298	27.2639	-23.4507	0.133859	-2.24362	-1.5022	-34.2011	-21.493	-27.6321	21.1088	17.9147	-75.5493	-4.87997	-175.302	310.092
16500	-12.8873	26.5582	27.3466	-22.7992	0.0387233	-2.335	-1.07623	-34.9896	-21.1665	-27.3022	21.0929	17.9415	-75.7128	-5.52216	-174.237	309.867
16510	-12.6649	26.2738	28.2783	-23.1799	0.348966	-2.77292	-1.00324	-35.4561	-20.9055	-27.1926	21.101	17.8652	-75.9572	-4.92324	-173.874	309.075
16520	-12.6205	25.2488	27.9502	-23.529	0.266755	-2.6988	-1.15885	-35.6268	-20.7786	-27.3871	21.1193	17.9263	-80.2062	-0.163246	-174.209	308.542
16530	-13.0957	26.0457	28.6477	-23.7603	0.433204	-2.7824	-0.753016	-35.5739	-21.1347	-27.2867	21.1088	17.9147	-80.0795	1.45032	-174.237	309.141
16540	-12.7987	25.1127	28.2484	-23.4946	0.30933	-2.81428	-1.12564	-36.1313	-21.1496	-27.0921	21.1505	17.8372	-80.112	1.21797	-173.539	308.882
16550	-12.5699	24.9877	28.2507	-23.6824	0.209734	-2.78041	0.59533	-35.4634	-21.4375	-26.1765	21.1103	17.8512	-79.9952	0.827852	-172.614	309.585
16560	-11.3402	25.2748	28.1872	-24.3541	0.138725	-2.56364	0.248787	-35.9797	-21.7242	-26.4272	21.1088	17.9147	-79.5982	0.0986379	-173.124	309.759
16570	-11.8274	25.7488	28.1749	-24.2737	0.236597	-2.5493	0.10251	-35.2228	-22.6996	-26.0421	21.1088	17.9147	-80.7573	0.232046	-173.469	309.658
16580	-11.9057	24.8236	28.1908	-24.6817	0.375677	-2.82956	-0.204093	-35.2821	-22.8813	-26.3163	21.1499	17.8713	-79.6535	0.223257	-173.253	310.27
16590	-12.1433	24.09	27.3943	-24.8368	0.375373	-2.72454	0.0328742	-34.9728	-22.8431	-26.7186	21.123	17.8872	-79.8509	0.695767	-173.616	309.955
16600	-12.3123	24.3524	27.4116	-24.6585	0.393568	-2.72222	-0.133484	-35.1552	-22.8535	-26.8296	21.1028	17.7179	-80.693	2.14761	-173.072	309.764
16610	-12.4875	24.2591	27.2681	-24.6857	0.461182	-2.7516	0.829479	-35.2245	-22.7424	-27.3819	21.1088	17.9147	-80.954	2.82691	-173.044	309.814
16620	-11.968	24.3098	27.4921	-24.719	0.481152	-3.19964	0.648336	-35.6639	-22.9217	-27.4326	21.1266	17.8133	-88.6376	5.17571	-172.931	309.489
16630	-11.5838	24.3138	27.5894	-24.5749	0.445064	-3.09148	0.743264	-35.8506	-22.9567	-26.7077	21.0579	17.758	-88.659	4.77803	-172.972	309.151
16640	-11.6694	25.0181	27.307	-24.2018	0.527732	-3.23566	1.05021	-36.0807	-22.4823	-26.9807	21.0696	17.7056	-88.6064	4.63962	-172.869	309.741
16650	-12.4685	25.1186	27.3821	-23.9578	0.449322	-3.16738	0.737202	-36.8587	-23.2181	-26.9363	21.0849	17.6583	-84.9247	3.88635	-173.091	309.514
16660	-12.5031	24.1424	26.6289	-23.9594	0.395038	-3.04738	0.364967	-37.3435	-23.0585	-27.2896	21.1193	17.9263	-88.4171	4.72835	-172.875	309.36
16670	-11.6512	24.2021	27.5107	-23.4365	0.279021	-3.31983	0.315919	-37.8661	-22.9871	-27.4534	21.1207	17.6166	-88.4898	4.9227	-172.599	308.842
16680	-11.6449	24.6519	27.8051	-23.2198	0.493823	-3.51069	0.315919	-37.9448	-22.8372	-26.9334	21.0908	17.8488	-88.9966	4.74853	-173.09	308.771
16690	-11.9327	25.3538	27.9312	-22.8015	0.36777	-3.04424	0.0935542	-38.4815	-24.2896	-26.6406	21.0754	17.7114	-89.088	4.96101	-172.654	309.279
16700	-11.3855	26.1096	27.2772	-22.7259	0.421192	-3.08172	1.38556	-38.1916	-24.3205	-27.6873	21.0462	17.758	-88.8753	4.87182	-172.862	310.037
16710	-11.157	26.0647	27.0943	-23.1609	0.406595	-2.96986	0.576009	-38.8175	-24.053	-27.027	21.0653	17.7824	-88.9164	4.93687	-172.987	310.173
16720	-11.8274	25.7488	27.0815	-23.0548	0.369747	-3.11776	0.432885	-38.55	-23.8862	-27.6914	21.1243	17.9415	-89.16	5.24199	-173.199	309.919
16730	-12.5635	25.5579	26.7507	-23.9922	0.41886	-3.27829	0.60124	-39.0275	-23.0571	-27.4781	21.1207	17.6166	-89.1008	5.26172	-173.409	309.992
16740	-13.0429	25.9413	26.2219	-23.7432	0.557281	-3.36594	1.04141	-38.6367	-22.4445	-27.9811	21.123	17.8872	-89.0612	5.2319	-172.828	310.094
16750	-13.0577	26.0647	26.2235	-23.6235	0.539896	-3.11322	0.929992	-38.7125	-23.3068	-27.4771	21.123	17.7424	-89.0091	5.1819	-172.858	309.671
16760	-12.3539	25.7817	27.0558	-23.9213	0.26199	-3.02963	1.09772	-38.6863	-23.1638	-27.4761	21.0985	17.7388	-89.0212	5.20346	-173.562	309.057
16770	-13.0492	24.9008	26.232	-23.8523	0.26199	-3.02687	1.52507	-39.0507	-23.0629	-27.4542	21.1254	17.7675	-88.9804	5.2401	-173.277	309.433
16780	-13.4263	24.8236	26.1836	-23.5458	0.350284	-2.73972	1.98917	-38.9074	-22.9957	-28.0179	21.1088	17.9147	-88.9184	5.38872	-173.622	309.148
16790	-14.0737	24.1336	26.2696	-23.6251	0.242274	-2.74135	2.07014	-39.0835	-22.8857	-27.7292	21.1207	17.8372	-88.9007	5.44473	-174.117	308.559
16800	-14.0786	23.5634	25.9068	-23.6473	-0.104816	-2.49874	2.12324	-39.2176	-23.5632	-27.882	21.1066	17.8826	-88.9046	5.54762	-174.626	308.001
16810	-13.4408	22.9369	24.678	-22.9646	0.043437	-2.2804	2.05228	-39.7895	-23.7124	-28.6675	21.1312	17.6478	-88.9952	5.19087	-175.003	308.494
16820	-13.0385	23.4581	24.047	-23.2955	0.201625	-2.45969	1.61554	-39.6807	-23.2692	-28.2534	21.0967	17.7342	-89.5362	5.08433	-175.152	308.608
16830	-12.0463	23.3188	24.2445	-22.807	-0.280338	-2.05302	1.39297	-39.6278	-23.6685	-28.3801	21.1982	17.7716	-89.4538	4.95037	-173.969	308.19
16840	-12.1517	22.7639	24.1804	-22.4142	-0.0757233	-2.40029	1.52507	-39.4251	-23.5623	-27.8876	21.1207	17.7716	-89.1397	4.99753	-174.731	307.957
16850	-12.3671	21.8165	24.2826	-22.5645	0.209684	-2.60049	1.04472	-39.4549	-23.2931	-28.1649	21.1088	17.7597	-89.1448	5.13872	-174.813	308.437
16860	-12.127	22.4101	24.0366	-22.137	0.180286	-2.50128	0.6327	-39.4844	-23.087	-27.9215	21.137	17.8379	-89.3177	5.42569	-175.489	308.227
16870	-12.7884	21.8585	23.8853	-22.4791	0.182466	-2.56395	-0.223845	-39.179	-23.2298	-27.4614	21.1082	17.8494	-89.3306	5.49151	-175.193	308.608
16880	-11.995	21.4902	23.7105	-22.4019	0.0584397	-2.41286	-0.187686	-38.7547	-22.8193	-27.7087	21.1266	17.7358	-89.1444	5.30047	-174.6	309.119
16890	-13.1337	21.3003	23.8821	-22.5082	0.0295493	-2.4269	-0.266273	-39.1952	-23.3039	-28.1278	21.0747	17.845	-89.2797	5.17026	-174.455	309.49
16900	-13.5669	21.0925	24.0325	-22.5322	-0.0338068	-2.48888	0.312609	-39.859	-23.3683	-27.5152	21.0808	17.8389	-89.4902	5.32596	-174.857	309.636
16910	-14.4867	21.6808	23.7323	-22.1827	0.124584	-2.49422	-0.273749	-39.9452	-23.008	-27.595	21.091	17.8263	-89.5112	4.84899	-174.963	309.791
16920	-14.8244	21.7854	24.1435	-23.2171	0.0909288	-2.68032	-0.293618	-39.7564	-23.433	-27.6646	21.1025	17.6996	-89.5288	4.84392	-175.181	309.91
16930	-14.0296	21.9424	22.8159	-22.3699	0.0501274	-2.64472	-0.827046	-39.4799	-23.371	-27.9131	21.1682	17.6576	-89.7373	4.60897	-174.355	310.608
16940	-14.2905	22.2179	23.3512	-21.9022	0.172126	-2.85655	-0.627758	-39.2543	-23.0857	-28.6605	21.0229	17.7172	-89.7445	4.61233	-174.573	310.897
16950	-14.3024	21.174	24.2912	-22.407	0.206744	-2.72621	-0.330633	-39.1706	-22.7426	-28.6193	21.1025	17.6996	-89.6109	4.78454	-175.057	310.771
16960	-15.3819	21.3319	23.7534	-21.7868	0.451299	-3.09016	-0.701023	-38.7937	-23.0026	-28.6062	21.0812	17.7638	-89.7091	5.84284	-175.051	310.517
16970	-14.7366	20.8759	23.9342	-21.9074	0.36924	-3.21023	-0.391085	-38.4691	-22.9153	-29.1263	21.072	17.728	-89.3098	5.4199	-175.101	309.891
16980	-15.0614	21.4631	23.8738	-21.9512	0.378312	-3.11013	-0.56389	-39.2572	-22.7774	-29.1761	21.1302	17.5879	-89.4655	5.55511	-175.376	309.909
16990	-15.5879	22.3436	23.805	-22.5515	0.445064	-3.04138	-0.517934	-39.3252	-22.3472	-29.3315	21.117	17.5855	-89.4825	5.56766	-176.385	310.023
17000	-15.668	22.7322	23.7069	-22.1786	0.359407	-2.82629	-0.902526	-39.2323	-22.8435	-29.7251	21.0849	17.6583	-89.4731	5.48291	-177.335	309.523
17010	-15.4562	22.8729	24.0174	-22.2902	0.456975	-2.98811	-0.747147	-39.4785	-23.7432	-29.6374	21.1207	17.6166	-89.434	5.39784	-176.877	309.824
17020	-15.3349	22.2967	23.258	-22.2443	0.110899	-2.6753	-2.19833	-39.4077	-23.3029	-29.9197	21.1532	17.7243	-89.5955	5.51432	-176.685	310.086
17030	-15.4082	22.8302	23.4098	-22.3501	0.123975	-2.50072	-2.10388	-39.2663	-23.2935	-29.5045	21.0653	17.6822	-89.4341	5.39846	-177.167	310.483
17040	-14.9424	23.6058	22.9927	-22.0726	0.179171	-2.80247	-2.72518	-39.3402	-24.2202	-29.3334	21.1045	17.7638	-89.4482	5.4241	-177.196	310.295
17050	-15.8381	23.8128	24.1593	-21.8425	0.296152	-2.90706	-2.96061	-38.8052	-24.1529	-29.1679	21.1743	17.8253	-89.4612	5.50056	-177.364	310.158
17060	-15.795	23.6172	24.3139	-21.8557	0.463159	-3.10166	-2.49659	-38.7559	-24.4839	-28.5141	21.1302	17.7058	-89.4933	5.51748	-177.777	310.459
17070	-16.019	23.3225	24.6155	-20.9074	0.493164	-3.1155	-2.70504	-36.8323	-24.829	-28.2108	21.1592	17.6881	-89.549	5.5597	-177.398	310.429
17080	-16.3155	23.4178	24.9335	-20.3437	0.445064	-3.2918	-2.82521	-36.9468	-25.3276	-28.0061	21.1007	17.7588	-89.4134	5.55268	-177.205	309.984
17090	-14.7697	23.7543	24.8763	-20.3652	0.463159	-3.32959	-3.13677	-37.296	-25.0105	-27.6491	21.0967	17.7342	-88.7848	5.5015	-177.491	310.78
17100	-14.9493	22.8729	24.0002	-20.2404	0.556216	-3.41289	-3.389	-37.5136	-25.0762	-27.319	21.0754	17.7114	-88.8847	5.63199	-177.313	310.496
17110	-14.7064	22.9587	24.1999	-20.407	0.650186	-3.60213	-2.63612	-37.7877	-24.8387	-27.3809	21.1219	17.6182	-89.4194	5.27584	-177.613	310.097
17120	-13.7409	22.6168	24.2385	-20.2246	0.520129	-3.31262	-2.88088	-37.5037	-25.9463	-27.6534	21.1007	17.7294	-89.2209	5.56159	-177.618	310.723
17130	-14.0193	23.3067	24.1124	-20.3152	0.481101	-3.14158	-3.0167	-37.7687	-25.6805	-27.4366	21.1162	17.5599	-88.9779	6.47437	-178.747	310.555
17140	-14.339	24.1554	24.237	-20.7452	0.520382	-3.44343	-3.18595	-38.1291	-25.2393	-27.6518	21.1219	17.6765	-89.2917	6.23784	-177.966	311.421
17150	-15.2502	24.0439	23.7946	-20.6351	0.382975	-3.31785	-3.66693	-38.7169	-25.0452	-27.6945	21.0929	17.6706	-89.3367	6.02263	-177.338	311.283
17160	-15.4015	25.2132	23.2227	-20.3583	0.536399	-3.4703	-3.94162	-38.5698	-24.7702	-27.224	21.1025	17.642	-89.1264	6.6128	-177.711	311.042
17170	-15.3161	25.7356	23.1834	-20.7769	0.523221	-3.33988	-3.41422	-38.471	-24.7524	-27.3094	21.1291	17.5252	-89.5113	6.06947	-177.383	311.403
17180	-15.632	26.1437	23.5515	-20.6887	0.222558	-3.10025	-4.06232	-38.8608	-25.1476	-27.1766	21.0849	17.6583	-88.6868	6.21286	-177.606	312.006
17190	-15.8426	26.7756	23.8652	-20.8532	0.164625	-2.89515	-4.55381	-37.7422	-25.639	-27.0896	21.1511	17.6706	-89.3484	5.92343	-177.653	312.098
17200	-15.9551	25.858	23.7191	-21.1985	0.350284	-2.89021	-4.32628	-37.0538	-26.0122	-26.3831	21.1499	17.3645	-86.8166	5.93312	-177.46	312.124
17210	-16.6373	25.3108	23.8634	-20.9834	0.385003	-2.90316	-3.62955	-36.8014	-25.8702	-26.3716	21.2075	17.2356	-89.581	5.94048	-178.525	311.757
17220	-16.9288	26.6606	24.0379	-21.4322	0.420279	-3.03258	-3.94489	-36.8073	-25.5323	-26.4161	21.1361	17.4759	-89.2348	6.0905	-178.401	311.505
17230	-16.8498	26.0055	23.956	-21.4854	0.355149	-3.069	-3.39659	-36.8455	-25.5412	-25.9737	21.1302	17.5879	-89.1976	6.14951	-177.229	312.252
17240	-16.7042	26.4304	24.6822	-21.0951	0.457229	-3.23272	-3.53152	-36.783	-25.4009	-25.2824	21.1028	17.5987	-88.8905	5.94744	-177.545	312.742
17250	-16.3949	25.4227	24.1879	-20.9366	0.461132	-3.18962	-3.28139	-37.428	-25.4433	-25.0467	21.0595	17.694	-90.1261	5.92198	-177.881	313.547
17260	-16.266	25.7333	24.318	-21.7298	0.519014	-3.17152	-3.06755	-37.893	-25.0952	-24.6617	21.1028	17.5748	-89.7316	5.81162	-178.039	313.429
17270	-17.104	25.7081	24.5715	-21.7049	0.306745	-3.10403	-2.53176	-38.3273	-25.4205	-24.6772	21.105	17.6278	-89.6345	5.69348	-177.549	312.899
17280	-16.9742	25.8373	23.8152	-22.1146	0.274053	-2.9766	-2.3366	-39.4803	-25.4654	-24.6145	21.0948	17.6881	-89.9043	5.70704	-177.543	312.922
17290	-16.8147	25.8176	23.8529	-21.8553	0.433204	-3.19345	-2.21157	-39.7878	-25.2811	-25.0228	21.1028	17.5748	-89.8523	5.67424	-176.828	313.208
17300	-17.1692	25.7268	24.7144	-22.2877	0.20867	-2.89515	-1.88381	-39.0917	-25.2324	-25.0646	21.067	17.6762	-88.9325	5.75294	-176.776	313.185
17310	-17.4811	24.1803	24.3533	-22.8931	0.205832	-2.82933	-1.83735	-39.4019	-24.7463	-25.509	21.1302	17.6469	-88.156	5.91195	-176.373	313.243
17320	-18.4426	24.6118	24.3515	-22.3267	0.375677	-2.88918	-1.42764	-38.818	-24.7787	-25.7425	21.1125	17.6469	-88.9386	4.85914	-175.328	312.828
17330	-18.2255	24.4652	24.2042	-22.8177	0.0884452	-2.65848	-0.737532	-39.2429	-24.2324	-25.2907	21.1028	17.5987	-89.0445	5.3503	-175.445	313.092
17340	-17.9825	24.8443	24.4759	-22.8619	0.361384	-2.83227	-1.04016	-39.8633	-24.4129	-25.0536	21.1291	17.5252	-89.5566	7.11066	-175.878	312.212
17350	-17.4836	25.4072	24.3286	-22.2185	0.49286	-3.24262	-0.747147	-40.2618	-24.587	-25.0999	21.1207	17.6166	-89.1662	7.36167	-176.165	311.985
17360	-16.6457	24.9984	24.1533	-22.1744	0.392453	-3.13385	-0.951204	-40.4198	-24.8051	-25.5321	21.1045	17.5599	-89.1845	7.1756	-175.655	312.474
17370	-16.3298	23.8267	24.4017	-21.8287	0.562147	-3.23867	-1.24687	-41.2825	-24.522	-24.9879	21.1302	17.6469	-89.0621	7.77553	-175.223	311.565
17380	-16.6457	24.1163	24.6113	-22.0423	0.267566	-2.76643	-0.944706	-41.094	-24.9513	-25.37	21.1291	17.5252	-89.5372	8.11557	-175.263	311.11
17390	-16.8366	24.8404	24.7465	-22.2607	0.114092	-2.41787	-1.94541	-43.059	-24.9535	-25.1585	21.0849	17.6583	-89.4647	8.10071	-175.879	311.147
17400	-15.5216	24.3908	25.3693	-21.4173	0.0835288	-2.67254	-0.164944	-41.0258	-24.9251	-25.9147	21.0754	17.6532	-89.2848	7.61858	-174.409	310.608
17410	-15.8696	23.8099	25.6738	-21.361	0.0414603	-2.67834	-0.688327	-40.9859	-24.1629	-25.5558	21.101	17.511	-89.5326	7.82385	-174.397	310.963
17420	-15.4214	23.8135	24.8248	-21.955	0.12656	-2.59464	-0.516986	-41.3811	-24.2873	-26.1026	21.1361	17.4759	-89.933	8.325	-175.086	311.051
17430	-14.8614	23.7372	24.7248	-22.0993	-0.146936	-2.41073	-0.424866	-40.7204	-23.8568	-26.5723	21.1219	17.6765	-91.377	11.0327	-175.198	311.288
17440	-14.9335	23.7807	24.5548	-22.3385	-0.0495699	-2.33939	0.592684	-40.7948	-24.398	-26.2398	21.0849	17.6583	-90.4901	14.2863	-175.535	311.166
17450	-13.6118	23.7615	24.973	-22.2537	0.104563	-2.67677	0.0742534	-41.2899	-24.8631	-26.405	21.0582	17.4927	-91.8258	11.2551	-175.02	310.992
17460	-12.8875	22.2329	24.989	-21.9749	0.0592507	-2.60906	0.302665	-41.0748	-24.663	-26.2402	21.101	17.5354	-90.8168	14.3104	-174.804	311.164
17470	-12.8106	21.7565	25.4979	-21.4037	0.191285	-2.83498	0.767532	-41.929	-24.6177	-26.1733	21.1207	17.6166	-89.5454	14.5082	-174.938	311.729
17480	-13.3808	22.2033	25.5616	-22.1859	0.172988	-2.67254	1.04411	-41.7415	-24.9261	-25.4809	21.0849	17.5927	-89.5077	14.7428	-174.914	311.32
17490	-12.4711	21.802	25.6326	-22.4206	0.35074	-2.87936	1.13233	-41.3168	-25.0409	-25.5957	21.1147	17.4973	-90.0944	15.7139	-174.662	311.568
17500	-12.5917	20.4124	26.004	-22.6583	0.372838	-3.21439	1.60304	-40.9015	-24.9499	-25.8751	21.1361	17.4759	-90.581	16.4394	-175.009	311.941
17510	-12.038	20.9041	25.5027	-22.5822	0.26787	-3.01545	2.01101	-40.6488	-24.4909	-26.6183	21.1302	17.5879	-91.025	15.7321	-174.808	310.986
17520	-12.834	21.203	24.8376	-22.938	-0.00253425	-2.65447	2.15448	-40.7005	-24.0985	-26.469	21.0868	17.483	-91.9294	16.2772	-173.998	311.703
17530	-12.1137	20.9295	25.89	-22.3143	0.0174356	-2.61314	2.07277	-41.0411	-24.014	-26.4442	21.101	17.511	-91.7238	15.1759	-173.743	310.85
17540	-11.7256	20.3611	26.2751	-22.9169	0.0331986	-2.45141	2.04121	-40.5682	-23.4826	-26.0604	21.1147	17.4973	-91.9385	15.6064	-173.907	311.345
17550	-11.1757	19.5678	26.6585	-22.8994	0.0707055	-2.68017	3.12283	-40.1055	-23.4835	-26.213	21.1125	17.6469	-91.7275	16.2131	-174.034	311.594
17560	-10.7426	19.4887	26.5012	-23.6513	0.321799	-2.87696	3.8536	-39.7158	-23.7243	-26.828	21.0644	17.6148	-91.1826	16.1761	-173.643	310.667
17570	-10.1383	18.7479	26.45	-23.065	0.301423	-3.12194	2.99984	-39.9493	-23.9898	-27.4006	21.0908	17.5645	-91.4316	16.2975	-173.829	310.776
17580	-11.0243	18.1987	25.9929	-23.1123	0.233505	-2.7714	3.20131	-39.6835	-23.3569	-27.5441	21.0908	17.5645	-91.0077	16.19	-173.881	311.002
17590	-10.5386	18.4299	26.2976	-22.677	0.109175	-2.79168	3.37715	-39.7559	-22.6045	-26.8962	21.0948	17.6292	-90.4212	16.3748	-173.853	311.379
17600	-10.6312	17.2455	26.8251	-22.5616	0.250434	-2.8196	3.40736	-39.39	-22.7513	-27.041	21.0747	17.5855	-89.5574	16.2505	-174.035	311.934
17610	-10.2476	17.1192	26.5947	-22.8636	0.146378	-2.90604	3.07505	-39.4504	-23.2558	-27.2741	21.0723	17.5212	-89.8742	16.2975	-173.844	312.373
17620	-9.09566	16.665	26.6104	-23.0401	0.359458	-3.05171	2.24063	-40.0479	-23.6471	-27.0096	21.0868	17.5071	-89.7676	16.5306	-174.365	312.516
17630	-9.10147	16.6271	27.0932	-22.6729	0.238321	-2.81626	1.99893	-39.8106	-23.7996	-26.9803	21.1125	17.529	-89.9444	16.8799	-173.881	312.436
17640	-9.69816	17.2494	27.8786	-22.3169	0.292249	-3.13187	1.90317	-39.6611	-23.5247	-27.948	21.1361	17.4759	-90.3638	17.6371	-174.079	312.849
17650	-9.3845	17.6172	27.5654	-22.713	0.184848	-2.83751	2.09665	-39.5445	-23.5645	-27.7532	21.0582	17.4927	-90.7804	17.7136	-173.681	313.014
17660	-9.70121	17.2245	27.9221	-22.3966	-0.0202233	-2.52771	1.94179	-40.0676	-23.1442	-27.2347	21.1088	17.4615	-91.4378	17.459	-173.5	312.978
17670	-9.54144	16.3269	28.7654	-22.675	0.387182	-3.03456	2.21829	-40.3318	-23.0777	-27.2924	21.1511	17.4493	-91.4708	17.3184	-173.445	312.884
17680	-10.013	16.508	28.9363	-22.7881	0.345823	-3.11974	2.27618	-40.1318	-23.3174	-27.9303	21.1291	17.5252	-91.2943	17.4466	-174.057	313.816
17690	-10.1537	16.6207	28.5535	-23.188	0.313841	-3.15154	2.36386	-40.4213	-23.1541	-28.5129	21.1147	17.4973	-90.5698	17.0948	-173.175	313.338
17700	-10.2878	16.779	28.2563	-23.0632	0.275574	-3.16553	2.70488	-39.8418	-23.1728	-29.1527	21.0889	17.5702	-90.4366	17.3289	-172.818	312.792
17710	-11.3534	17.0073	28.1332	-22.9822	0.255148	-2.93954	2.41815	-38.939	-22.9414	-29.4036	21.101	17.511	-90.3534	17.1945	-172.902	312.227
17720	-10.6669	16.672	28.7341	-23.3109	0.229958	-2.98129	2.34332	-38.6188	-23.4693	-29.7951	21.1147	17.4973	-90.5715	16.7122	-172.55	311.29
17730	-10.9387	15.2432	28.4854	-23.4917	0.370862	-3.14365	2.90215	-39.8106	-23.398	-29.7291	21.1066	17.4936	-90.6137	16.3358	-172.678	311.256
17740	-10.9404	15.1581	28.1029	-23.2788	0.308215	-3.02285	2.6085	-39.1483	-22.8715	-29.9039	21.1219	17.6182	-91.1874	16.726	-173.641	310.453
17750	-10.233	15.5476	28.7904	-23.134	0.26047	-2.93121	-6.28017	-44.3035	-23.6034	-30.6665	21.1147	17.4973	-90.4594	16.5275	-173.274	310.447
17760	-10.3864	16.0345	28.9452	-23.3356	0.229552	-2.82685	-4.00265	-50.6315	-22.8958	-30.0863	21.1162	17.5599	-97.6152	20.9063	-173.394	310.36
17770	-10.4437	16.7335	28.7873	-22.9759	-0.0121644	-2.68808	-2.9786	-55.9773	-22.6019	-30.1118	21.1291	17.5252	-99.9524	18.119	-173.467	310.476
17780	-10.5964	17.5075	28.819	-22.4991	0.30639	-2.98876	-0.0921351	-54.3008	-22.2489	-30.4939	21.0868	17.5071	-103.23	15.7561	-173.202	310.287
17790	-7.05854	17.3416	28.8102	-22.616	0.204767	-2.90906	0.130493	-50.6348	-21.7219	-30.316	21.123	17.489	-99.5988	12.3339	-173.097	310.273
17800	-7.08418	15.6223	28.8005	-22.9629	0.309178	-2.93902	-2.55859	-53.6232	-22.1805	-30.7854	21.101	17.511	-98.8043	13.2017	-173.008	310.041
17810	-7.40261	14.7061	28.7031	-22.7414	0.248762	-2.92538	-4.96376	-56.2373	-21.9241	-30.4294	21.0909	17.539	-96.9732	14.8906	-172.839	310.028
17820	-8.11486	16.066	28.4297	-22.4942	-0.0279781	-2.50323	-1.85392	-57.9234	-21.4565	-30.6997	21.0989	17.5433	-97.3603	15.5058	-172.852	309.23
17830	-8.39236	16.528	28.2897	-22.3883	0.129247	-2.697	-3.8222	-57.0865	-21.6415	-30.8697	21.0909	17.539	-97.7371	14.5239	-172.481	309.676
17840	-9.00291	16.4979	28.3414	-22.5132	0.131274	-2.67733	-1.87718	-57.3912	-21.7011	-30.553	21.1193	17.4194	-98.3384	14.8356	-171.89	310.184
17850	-9.23621	16.672	27.8103	-22.4482	0.0592507	-2.68627	-3.05631	-59.5684	-22.0076	-30.1286	21.1361	17.3934	-98.4108	15.06	-172.585	310.911
17860	-9.4351	16.6335	27.5633	-22.5153	0.247089	-2.81165	-4.28823	-56.8033	-22.5736	-30.2407	21.1361	17.4759	-99.4321	14.9308	-171.86	310.453
17870	-10.0408	16.0967	27.1563	-22.8177	0.212725	-2.80512	-2.16863	-56.0915	-22.3827	-29.7997	21.1624	17.4615	-100.127	14.7184	-171.035	311.076
17880	-10.3975	15.5492	27.6931	-23.0496	0.243389	-2.87436	-2.40472	-58.1309	-22.478	-29.8312	21.1088	17.4615	-99.8272	14.3208	-171.114	311.346
17890	-10.8466	15.8722	27.2241	-22.766	0.320937	-2.83101	-3.10856	-57.5601	-22.7626	-29.8502	21.0868	17.483	-99.3825	13.9259	-170.84	311.583
17900	-10.9621	15.53	27.0115	-22.6191	0.150129	-2.68914	-2.25861	-55.7905	-22.4887	-29.0623	21.1351	17.3924	-100.188	13.7082	-171.234	311.935
17910	-12.3671	16.628	27.5596	-22.6668	0.0448055	-2.70708	-1.04352	-58.4858	-22.6296	-29.562	21.1088	17.4615	-100.605	13.3227	-171.303	311.277
17920	-12.0567	16.4346	26.7877	-22.4476	0.27826	-2.98063	-1.64934	-56.9766	-23.0416	-29.8129	21.1386	17.4078	-99.7642	13.6605	-172.393	313.503
17930	-11.7563	16.1357	27.2231	-22.7651	0.0330466	-2.69119	-0.153236	-60.3562	-23.02	-30.0013	21.0868	17.483	-100.159	13.9046	-172.035	312.951
17940	-11.6978	16.1422	27.0911	-22.9683	0.0965041	-2.71683	0.297282	-61.3211	-22.5353	-29.6065	21.1351	17.4467	-100.186	14.0979	-170.551	312.461
17950	-10.5932	16.3436	27.0322	-22.6004	0.129855	-2.66805	-2.57804	-63.0915	-22.7013	-30.1421	21.0849	17.5152	-100.361	14.0981	-172.038	312.608
17960	-10.5542	16.0382	27.2947	-21.9251	0.334419	-2.99269	-0.85507	-63.3684	-22.806	-30.5091	21.1088	17.4615	-100.118	13.4865	-172.101	311.841
17970	-10.7696	16.1523	27.2728	-21.9115	0.357379	-3.13159	0.430467	-62.3633	-22.8813	-30.9934	21.1511	17.4493	-99.8976	13.6373	-173.374	311.376
17980	-10.8787	16.6848	27.3014	-21.9826	0.457279	-3.26112	2.2952	-59.6128	-22.4157	-30.7432	21.1773	17.4052	-100.493	13.3424	-173.48	310.842
17990	-11.195	16.7324	26.7983	-22.058	0.439388	-3.2248	0.0493316	-61.194	-23.7338	-30.6042	21.1088	17.4615	-100.953	13.5718	-173.658	310.801
18000	-11.3205	16.7505	26.6827	-21.9881	0.393873	-3.14956	-2.48793	-60.6133	-23.6158	-30.6708	21.1207	17.2647	-100.736	13.9323	-173.968	310.72
18010	-11.1585	15.8628	26.786	-22.679	0.326563	-3.16144	-2.9083	-64.4518	-24.1784	-31.2015	21.1088	17.4615	-103.074	16.7592	-174.354	310.248
18020	-11.1297	15.9804	26.8193	-23.0996	0.409889	-3.21464	0.74113	-64.7067	-24.7634	-31.2786	21.1103	17.4026	-105.857	21.1769	-174.013	310.061
18030	-10.9636	16.5905	26.0932	-23.5185	0.389058	-3.19764	3.70633	-62.8665	-24.5396	-31.2808	21.1279	17.4409	-106.991	21.5889	-174.083	309.882
18040	-11.1823	15.9014	26.362	-23.7032	0.405074	-2.99533	2.63513	-60.5259	-25.0003	-31.6842	21.123	17.3804	-108.635	21.5714	-174.016	310.164
18050	-10.9453	16.9744	27.0359	-23.6449	0.445318	-3.33963	2.7955	-60.7906	-24.6074	-31.5248	21.1499	17.3645	-111.439	25.9348	-173.883	309.454
18060	-11.3989	17.2208	27.5362	-23.7174	0.449373	-3.22057	5.91573	-61.0106	-24.3571	-31.0269	21.1088	17.4615	-115.474	22.1101	-174.214	309.612
18070	-10.9099	17.1949	27.0912	-23.9605	0.429605	-3.11405	7.07737	-57.3188	-24.4452	-30.7021	21.1624	17.4615	-115.487	20.5305	-173.941	308.462
18080	-10.4167	17.7306	27.8701	-24.3982	0.568533	-3.42186	6.33989	-54.8288	-24.8719	-30.649	21.1243	17.4347	-113.245	19.5386	-174.138	308.299
18090	-9.63014	17.2836	27.866	-23.6887	0.494938	-3.25093	7.13142	-52.856	-25.1899	-29.8571	21.1743	17.3184	-112.915	19.7936	-173.727	309.286
18100	-10.3265	17.1652	28.0645	-24.1893	0.5809	-3.54267	5.83751	-55.5035	-25.6827	-29.6834	21.0868	17.483	-111.892	21.984	-173.965	309.882
18110	-11.1237	18.1849	28.1949	-23.4416	0.375474	-3.4634	4.97427	-56.6239	-26.0458	-29.926	21.1773	17.4347	-110.713	22.991	-173.81	309.568
18120	-10.524	18.2711	28.4758	-23.1261	0.492303	-3.27773	3.68474	-56.6868	-26.1872	-30.0387	21.0868	17.483	-110.754	23.6476	-173.481	309.376
18130	-11.5468	18.462	28.9702	-22.9386	0.511918	-3.42052	4.71959	-59.8611	-26.2433	-29.5728	21.1361	17.4759	-110.979	25.1125	-173.555	309.762
18140	-11.8047	19.0869	29.358	-23.444	0.491188	-3.29381	5.52445	-63.6964	-26.1957	-30.0979	21.1184	17.529	-113.761	26.2778	-172.732	309.899
18150	-12.0187	18.7724	29.1422	-22.681	0.4292	-3.27529	7.08798	-65.5982	-26.5016	-30.8817	21.1982	17.2647	-114.466	25.9775	-172.562	309.717
18160	-11.764	19.7965	29.1267	-22.6163	0.399803	-3.18519	10.7728	-63.924	-26.1027	-30.6118	21.1499	17.3645	-114.455	25.3455	-172.575	309.849
18170	-13.1274	20.5544	29.3513	-22.7659	0.250181	-2.95432	17.0568	-63.1645	-26.6697	-31.3031	21.1511	17.4493	-115.441	24.4193	-172.394	309.338
18180	-13.1306	20.0403	30.0878	-22.9045	0.407456	-3.27281	17.0652	-59.4949	-26.5441	-31.7233	21.1088	17.4078	-116.264	24.552	-172.515	309.229
18190	-14.5895	20.9313	29.8155	-22.8424	0.251296	-3.03869	19.2926	-62.9071	-26.7776	-32.3252	21.0868	17.483	-115.858	24.5609	-173.45	309.523
18200	-14.3112	20.5796	29.9097	-22.7036	0.380999	-3.29782	19.1609	-63.7443	-26.5527	-32.3611	21.1088	17.4078	-116.013	24.3513	-173.705	309.692
18210	-14.1344	19.6958	29.782	-22.6398	0.395849	-3.19312	18.6952	-63.9087	-26.8455	-32.4382	21.123	17.3804	-115.827	23.4961	-172.981	309.436
18220	-13.6639	19.9035	29.2748	-22.3646	-0.131375	-2.32494	18.8901	-62.3459	-26.4733	-32.1347	21.1243	17.4347	-114.434	23.2255	-173.527	308.923
18230	-13.6667	20.7948	29.2711	-22.7923	-0.152156	-2.34295	19.1806	-61.6722	-26.6622	-31.5142	21.1088	17.4615	-114.234	22.5936	-173.686	308.449
18240	-14.848	20.8428	28.9527	-23.1164	0.252107	-2.90303	21.3227	-61.149	-26.3124	-31.2366	21.1088	17.4078	-114.377	22.0297	-173.376	308.633
18250	-14.8559	20.7103	28.2179	-22.7948	0.465136	-3.26576	21.2555	-60.8498	-26.0191	-30.931	21.1088	17.4615	-113.272	22.485	-173.75	308.982
18260	-14.7538	20.3418	28.6319	-23.4794	0.425044	-3.25575	20.8433	-60.8254	-25.9635	-31.2689	21.1147	17.4973	-112.946	22.1599	-173.516	309.5
18270	-14.0566	21.5616	30.9232	-22.1434	0.340856	-3.18646	21.3502	-60.3185	-25.6928	-31.4309	21.1232	17.2154	-111.81	22.841	-173.13	309.015
18280	-14.609	21.3016	27.3765	-20.0406	0.391592	-3.29665	21.8295	-59.9949	-25.7185	-31.4321	21.142	17.3758	-111.745	22.8828	-173.285	308.521
18290	-13.7382	21.6655	28.279	-19.0219	0.316882	-3.12554	21.735	-60.5876	-25.8101	-31.3703	21.1511	17.4493	-112.151	22.9541	-174.403	309.081
18300	-14.3345	22.0633	28.6585	-19.3206	0.239233	-2.85292	22.9263	-60.0651	-25.2258	-30.6598	21.0868	17.483	-111.896	23.4518	-174.752	309.109
18310	-14.9647	21.2497	28.9232	-19.0412	0.382266	-3.17125	22.7656	-59.9786	-26.0052	-30.4645	21.1243	17.4347	-112.064	23.1011	-173.977	309.762
18320	-15.1548	21.5681	29.1227	-18.6056	0.237611	-3.09768	21.9113	-60.1194	-26.1536	-30.8186	21.1479	17.1872	-112.496	22.7198	-173.262	309.516
18330	-14.4017	21.4317	29.1438	-18.878	0.243034	-2.97589	22.2773	-60.4669	-26.6877	-31.5016	21.1088	17.4615	-112.826	23.007	-173.206	309.978
18340	-14.7064	20.9313	29.4339	-19.1851	0.206744	-2.83795	22.2492	-60.3185	-27.4389	-31.4534	21.1088	17.4615	-112.1	23.6871	-173.421	310.291
18350	-14.9014	20.8028	29.7711	-19.0681	0.314044	-3.14358	21.1297	-60.1276	-27.3127	-31.4049	21.1088	17.4078	-112.176	23.5929	-173.282	309.934
18360	-14.2661	21.4693	29.9572	-18.4105	0.319467	-3.1336	20.7483	-60.1411	-26.6798	-31.4694	21.1499	17.3645	-111.955	24.1057	-174.632	310.379
18370	-15.1067	21.4068	29.4209	-18.1541	0.138573	-3.06943	21.9333	-59.6346	-25.8132	-31.4983	21.1351	17.3924	-112.489	23.7574	-174.59	310.226
18380	-15.7006	21.3926	29.2271	-17.7409	0.26716	-2.92979	21.347	-59.7804	-25.741	-31.5549	21.1505	17.4198	-112.491	23.7093	-174.075	310.625
18390	-15.6616	21.0872	29.0789	-18.7339	0.350942	-3.14155	21.2142	-59.0205	-25.4977	-31.6941	21.0929	17.4347	-112.117	23.9709	-174.173	311.139
18400	-15.8702	21.394	29.2009	-18.2573	0.228589	-2.8673	21.7665	-58.4963	-25.7463	-31.013	21.1025	17.2907	-112.448	23.843	-174.781	310.837
18410	-15.4602	22.0879	28.3857	-17.7735	0.204767	-2.82161	21.8852	-59.4425	-26.2226	-31.1509	21.1088	17.4615	-112.829	23.8872	-175.001	310.579
18420	-15.0554	22.3885	28.3154	-17.5448	-0.065637	-2.50103	22.1611	-59.6089	-26.4591	-30.7184	21.0929	17.4347	-112.868	23.7426	-175.296	310.482
18430	-15.3603	20.6401	28.6854	-18.4837	-0.468329	-2.1574	22.8707	-60.8857	-26.3129	-30.7316	21.1511	17.4493	-113.086	23.9829	-176.214	310.828
18440	-15.4482	20.2226	28.3996	-19.3199	-0.416985	-2.23607	23.3494	-61.6013	-26.6295	-30.3295	21.1207	17.3482	-112.966	23.8504	-175.664	310.322
18450	-14.6946	18.8621	29.4801	-19.4763	-0.0495699	-2.46658	23.8386	-61.8269	-25.6795	-30.0312	21.1243	17.4347	-112.982	24.2537	-175.38	310.053
18460	-14.6479	18.462	28.5806	-19.97	0.0483027	-2.54879	24.6447	-61.8391	-25.7529	-29.8151	21.1628	17.391	-112.95	24.1368	-175.545	310.002
18470	-14.592	18.9294	28.0953	-19.247	-0.071263	-2.40409	25.463	-61.5704	-25.5902	-30.0486	21.1386	17.4078	-112.94	24.0411	-176.025	311.126
18480	-14.5346	19.3823	27.1279	-18.7107	-0.166956	-2.436	25.8213	-62.5511	-25.2247	-30.0312	21.1351	17.3924	-113.015	24.2539	-175.968	310.99
18490	-13.8877	19.1622	27.3076	-18.0922	-0.039737	-2.62482	25.9943	-62.3813	-25.4676	-30.5082	21.1386	17.4078	-112.976	24.408	-176.591	310.96
18500	-14.0737	18.5582	26.9089	-18.2747	0.255756	-2.91278	27.3273	-64.5402	-25.3139	-30.3531	21.1088	17.4615	-113.089	24.6288	-177.158	310.537
18510	-13.9958	19.2662	27.2684	-18.8755	0.403756	-3.1654	27.985	-65.3992	-25.4394	-30.0512	21.1361	17.3286	-113.339	24.504	-176.895	310.577
18520	-14.0566	19.7055	27.3922	-19.8138	0.243997	-3.14761	27.8766	-65.071	-26.4689	-30.4254	21.1255	17.3713	-113.277	24.457	-176.725	310.391
18530	-13.7409	19.0689	27.422	-19.4057	0.378718	-3.16921	26.9822	-65.9118	-25.4567	-30.036	21.1176	17.3407	-113.175	24.4826	-176.141	310.017
18540	-14.0851	19.1071	27.2991	-19.8986	0.378059	-3.21533	25.9393	-66.2175	-25.9543	-30.2004	21.1511	17.4201	-113.325	24.8294	-176.194	310.127
18550	-15.1808	17.4028	27.0707	-19.8289	0.407963	-3.49863	26.0492	-65.8145	-25.6572	-30.5095	21.123	17.3804	-113.211	24.7923	-175.943	310.296
18560	-14.4867	18.6726	26.8991	-19.5254	0.415616	-3.30993	26.4889	-66.6816	-25.8986	-30.1162	21.1088	17.4078	-113.229	24.8447	-175.997	310.222
18570	-14.0891	18.6829	26.6911	-19.0287	0.449068	-3.56589	25.7758	-67.2846	-26.1296	-30.1486	21.1243	17.3993	-113.275	24.8432	-176.18	310.176
18580	-15.6616	19.1209	26.987	-19.4661	0.3034	-3.20478	25.9427	-66.7901	-26.2823	-30.4438	21.1219	17.4026	-113.472	24.8807	-176.542	309.392
18590	-15.8229	18.8043	26.6141	-19.5742	0.441415	-3.34285	25.347	-67.0419	-26.1239	-30.6901	21.1125	17.3758	-113.513	25.0829	-176.509	309.422
18600	-15.6835	18.7936	26.8729	-19.3628	0.377653	-3.13963	25.4813	-65.7168	-25.9213	-31.5468	21.1088	17.4078	-113.335	24.9802	-176.846	309.133
18610	-15.6616	17.1949	26.5109	-18.9367	0.282974	-3.13372	25.9149	-64.9718	-26.5627	-31.8588	21.1088	17.4615	-113.472	25.1232	-177.191	308.748
18620	-15.428	17.106	26.0239	-18.958	0.169845	-2.84624	26.3441	-64.9935	-27.9737	-31.6215	21.1505	17.4496	-113.425	24.9989	-176.881	308.865
18630	-15.0939	17.0762	26.019	-19.0038	0.176384	-2.90724	25.121	-64.6176	-28.1116	-31.0833	21.1243	17.4347	-113.428	24.9608	-176.996	309.767
18640	-14.4077	16.2108	25.5646	-19.3335	0.161026	-2.85356	25.6584	-65.7228	-27.2684	-30.9688	21.0705	17.4561	-113.436	25.0984	-176.672	309.345
18650	-13.7641	17.1949	25.7793	-19.3771	0.227525	-2.89021	24.6748	-64.9405	-27.1374	-31.0987	21.1543	17.2849	-113.532	25.2559	-176.568	309.409
18660	-12.5762	17.7904	25.5697	-19.1186	0.273344	-2.96755	24.8664	-64.8358	-26.8594	-31.24	21.0929	17.4347	-113.408	25.089	-177.012	309.086
18670	-12.025	19.7735	25.5391	-19.6519	0.332544	-3.1749	25.3507	-65.1879	-27.2976	-32.2989	21.1479	17.3345	-113.481	25.0061	-177.417	309.701
18680	-11.9327	20.6539	26.3778	-19.5013	0.557433	-3.72519	26.3912	-65.0939	-26.652	-32.3724	21.1511	17.3036	-113.748	24.723	-177.256	310.314
18690	-11.204	20.2619	26.5585	-19.6814	0.188903	-2.98063	27.4598	-64.9535	-27.0353	-32.5374	21.1071	17.4072	-113.602	24.9584	-177.433	310.485
18700	-11.6742	19.7901	26.5956	-19.8209	0.296152	-2.97267	27.9173	-66.7199	-27.1359	-32.6961	21.1351	17.3924	-113.654	25.0447	-177.638	310.343
18710	-11.3021	21.2785	27.1805	-20.001	0.246481	-2.92295	27.356	-67.0847	-26.881	-32.89	21.1386	17.3005	-113.609	25.1199	-178.019	310.578
18720	-10.8846	21.294	27.4501	-19.9316	0.210697	-2.94446	28.0297	-66.7024	-27.5796	-33.5268	21.1471	17.3321	-113.674	25.1512	-179.176	310.74
18730	-10.233	21.7098	26.9587	-20.0052	-0.0179425	-2.83476	28.9035	-66.7469	-27.3398	-33.1515	21.1411	17.3539	-113.664	25.0921	-179.722	310.193
18740	-10.7832	22.2634	27.2778	-20.2134	0.283684	-2.85179	29.143	-66.1473	-27.6151	-33.0259	21.123	17.4347	-113.676	25.0193	-180.438	310.583
18750	-10.7119	21.702	27.355	-20.5271	0.114548	-2.76491	28.9467	-66.7469	-28.0697	-33.0679	21.1386	17.4078	-113.623	24.9952	-181.113	311.376
18760	-10.2911	21.5517	27.3034	-20.7896	0.0354795	-2.84268	29.4356	-66.5154	-28.4456	-33.4519	21.123	17.3804	-113.635	25.0645	-180.75	311.598
18770	-10.053	21.4831	27.2048	-20.9793	0.333558	-3.27136	28.5759	-66.6542	-27.942	-33.4008	21.0968	17.3601	-113.565	25.0463	-180.545	312.259
18780	-9.73827	21.4558	27.324	-21.1605	0.237611	-3.2673	28.7613	-66.6603	-27.7346	-33.111	21.1066	17.3758	-113.457	25.1167	-180.485	312.304
18790	-9.49273	21.2096	27.1914	-21.2727	0.359914	-3.18854	28.901	-66.2725	-27.7096	-32.4889	21.1361	17.3934	-113.469	25.2352	-180.464	313.155
18800	-9.09506	22.2858	27.1926	-21.1217	0.180033	-2.83673	28.0237	-66.8835	-28.4588	-32.4728	21.1088	17.4078	-113.617	25.1074	-181.074	313.084
18810	-8.24084	23.4395	27.7676	-20.9283	0.350942	-3.16961	28.0279	-66.7872	-28.2385	-32.7555	21.1071	17.4072	-113.726	25.0345	-180.604	313.14
18820	-8.02555	23.0703	28.3004	-20.5813	0.111355	-2.82161	28.3254	-66.9498	-28.5502	-32.4681	21.1207	17.4496	-113.923	25.1351	-180.187	313.043
18830	-8.17761	22.7349	27.657	-19.9855	0.0844918	-3.07855	28.1156	-66.6253	-28.4649	-32.3735	21.0812	17.356	-113.845	25.2298	-179.819	312.454
18840	-8.87765	22.6337	27.6797	-20.0869	0.157073	-3.05218	28.6079	-65.5214	-28.6413	-32.5474	21.1386	17.3005	-113.724	25.1689	-179.721	312.559
18850	-9.01259	22.0099	27.508	-20.18	0.200864	-2.97404	28.1071	-64.3611	-28.1063	-32.6784	21.1511	17.4493	-113.629	25.1935	-179.931	312.457
18860	-8.31233	21.6431	27.1015	-20.1201	0.239841	-3.01079	27.4167	-65.1618	-28.2799	-32.585	21.1351	17.3924	-113.586	25.2038	-179.395	312.003
18870	-8.17761	21.7212	27.5286	-20.208	0.0371521	-2.7216	27.4324	-65.0038	-28.3332	-33.044	21.1517	17.3578	-113.493	25.129	-179.048	311.659
18880	-6.71479	23.3059	27.5053	-19.8274	-0.217236	-2.42183	27.488	-64.4722	-28.5648	-32.5867	21.0967	17.2273	-113.538	25.157	-178.726	311.982
18890	-6.06037	21.9586	27.316	-20.2059	-0.273344	-2.46055	27.5392	-64.1413	-27.9895	-32.9504	21.1653	17.3924	-113.467	25.039	-178.735	312.027
18900	-5.81807	21.8032	26.9137	-20.0359	-0.302082	-2.37053	27.0324	-64.6481	-27.6141	-32.7912	21.1088	17.4078	-113.501	24.9252	-178.602	312.781
18910	-5.16076	21.3536	27.7206	-19.6816	-0.465034	-2.25431	26.7637	-65.1366	-27.4892	-33.3704	21.1266	17.3482	-113.674	24.9562	-178.82	312.981
18920	-5.16726	21.2042	28.0252	-20.1473	-0.915725	-1.93234	26.8685	-65.387	-27.6746	-33.3236	21.1028	17.2946	-113.745	24.9232	-179.176	312.723
18930	-5.29827	20.8205	27.3058	-19.7583	-1.13007	-1.80974	27.4981	-64.6925	-28.0497	-33.6451	21.1125	17.3168	-113.727	24.9149	-179.4	312.233
18940	-5.61589	19.4824	27.4435	-19.9099	-0.632396	-2.04207	26.4844	-64.8489	-28.1421	-33.5631	21.1505	17.3005	-113.892	24.9303	-179.386	312.348
18950	-5.29827	18.3268	27.6308	-19.4375	-0.575984	-2.15545	27.2102	-65.6436	-27.6201	-33.9445	21.1162	17.2512	-113.936	25.0734	-180.134	311.97
18960	-4.30886	18.6865	27.886	-19.4734	-0.693674	-2.04841	26.4461	-65.6252	-27.7272	-34.6507	21.0696	17.2453	-114.064	24.8696	-179.853	312.906
18970	-4.54061	18.8898	28.3236	-20.0138	-0.736401	-2.11828	26.0169	-66.2338	-28.5138	-35.3737	21.0506	17.2216	-113.906	24.8432	-179.489	312.027
18980	-3.8588	18.3539	28.7488	-20.4938	-0.566556	-2.08979	25.2999	-66.5676	-27.9608	-35.4264	21.0506	17.2899	-113.73	25.0362	-179.212	312.385
18990	-4.79216	18.587	29.3681	-20.8411	-0.768586	-1.92765	24.8706	-66.7244	-28.3817	-35.1443	21.1485	17.2331	-113.748	25.0921	-179.394	311.592
19000	-4.13589	17.5699	29.1954	-21.3351	-0.664733	-2.05173	24.5612	-67.1819	-28.4594	-35.6265	21.123	17.3804	-113.867	25.1623	-179.539	311.511
19010	-3.85466	17.6562	29.284	-21.3703	-0.812986	-1.91749	24.9012	-67.9526	-28.5633	-35.1768	21.123	17.3804	-113.823	24.9709	-179.288	310.999
19020	-4.69679	17.6713	29.9881	-20.5218	-0.516986	-2.21871	24.676	-67.1641	-28.258	-34.8142	21.1686	17.2104	-113.713	25.2815	-178.651	310.953
19030	-4.42226	17.5687	29.9499	-20.6736	-0.650693	-2.05137	25.3205	-67.161	-28.2332	-35.4433	21.1511	17.2395	-113.39	25.2685	-178.349	311.475
19040	-4.75769	17.9885	30.2537	-20.5513	-0.548563	-2.22324	24.7386	-68.0965	-27.6748	-35.6482	21.1395	17.1113	-113.662	24.9416	-178.663	311.425
19050	-5.29827	17.2726	30.8269	-19.9231	-0.47137	-2.2012	25.5101	-67.2475	-27.6715	-36.2086	21.1499	17.3645	-113.721	25.1694	-178.639	310.984
19060	-4.20198	17.5663	30.9505	-20.6227	-0.313993	-2.29887	25.8273	-66.6542	-27.5561	-36.938	21.123	17.3804	-113.77	24.9343	-179.39	310.951
19070	-4.88946	17.7708	30.6862	-21.1501	-0.0497726	-2.70483	25.2628	-67.1239	-27.5762	-37.0509	21.1891	17.2343	-113.816	24.9407	-179.805	310.679
19080	-4.52698	17.6279	31.0941	-20.804	-0.089763	-2.69279	24.9622	-67.0969	-27.8156	-37.1755	21.0794	17.2734	-113.791	24.8784	-179.649	310.204
19090	-4.7973	17.6392	31.7076	-20.9102	-0.384952	-2.41855	24.87	-66.6698	-28.3005	-37.2838	21.1592	17.0666	-113.785	24.8675	-179.185	309.543
19100	-4.54994	16.831	31.8283	-20.4586	-0.604874	-2.13385	24.3611	-66.5516	-28.5395	-37.2313	21.1982	17.217	-113.814	24.8951	-178.771	309.712
19110	-4.42226	17.0618	31.3563	-20.3991	-0.554493	-2.16952	24.1253	-66.2568	-28.5616	-37.5447	21.1684	17.2111	-113.742	24.9272	-178.502	309.373
19120	-5.79162	16.7928	31.3365	-19.9879	-0.472941	-2.27895	24.3026	-65.5961	-29.1266	-38.3727	21.1361	17.2402	-113.811	25.002	-178.177	309.52
19130	-5.51133	17.555	31.4331	-20.0184	-0.313689	-2.4923	24.7761	-66.0879	-28.9783	-38.4951	21.1479	17.1872	-113.767	24.9087	-178.015	309.364
19140	-6.31235	17.3524	31.715	-19.9586	-0.0396863	-2.85615	25.2555	-66.1928	-28.929	-38.247	21.1773	17.3049	-113.594	25.0544	-178.025	309.474
19150	-6.74743	17.1632	31.5878	-20.5744	0.0931589	-3.21089	25.3958	-66.4313	-28.4556	-38.4657	21.1198	17.2446	-113.77	25.0272	-178.382	310.278
19160	-6.63138	17.3585	31.5397	-21.1084	0.0976192	-3.13341	25.3518	-64.8614	-28.8862	-38.4951	21.1712	17.2778	-113.686	24.9357	-178.514	310.208
19170	-6.66831	17.6367	31.6313	-21.8212	-0.134568	-2.9638	25.5645	-64.6361	-29.2739	-37.8686	21.079	17.2647	-113.789	25.0303	-179	310.557
19180	-6.34048	18.344	32.1252	-22.2224	-0.0641164	-3.00298	25.3432	-65.0842	-29.1491	-37.8646	21.0754	17.2046	-113.698	25.3143	-179.502	309.51
19190	-6.10062	18.7779	31.9414	-21.9302	-0.0478973	-2.78544	25.9087	-63.268	-29.4059	-37.5329	21.1291	17.1692	-113.904	25.2725	-180.091	309.535
19200	-6.00264	19.11	32.1855	-22.0895	-0.138674	-2.76185	25.7489	-63.4924	-29.052	-37.4586	21.1485	17.2331	-114.071	25.4147	-179.523	309.235
19210	-5.29072	19.0988	31.6732	-21.8313	-0.161584	-2.78022	25.4668	-63.7923	-29.1066	-38.0769	21.1232	17.2496	-114.389	25.4886	-179.529	309.994
19220	-4.71892	19.1898	31.7626	-21.5686	-0.229755	-2.62842	25.4977	-65.591	-28.876	-38.1796	21.1479	17.1872	-114.472	25.5217	-180.49	309.442
19230	-5.12828	18.7219	31.966	-21.2388	-0.351145	-2.5959	26.5137	-66.0713	-29.1253	-37.9817	21.1684	17.2111	-114.564	25.5094	-181.014	309.487
19240	-4.67457	18.7956	32.3225	-21.3871	-0.388297	-2.54456	26.841	-66.1473	-29.7151	-38.386	21.1605	17.0348	-114.654	25.497	-181.564	310.097
19250	-4.52698	17.6279	32.4685	-21.3	-0.0156616	-2.79897	26.4278	-65.8633	-30.0963	-37.9567	21.1207	17.1992	-115.059	25.6565	-181.737	310.415
19260	-4.54626	17.0762	32.875	-20.9662	-0.0986836	-2.88494	26.8843	-65.3281	-29.6304	-37.0921	21.1538	17.252	-115.499	25.631	-181.657	310.488
19270	-4.52698	16.2806	32.6482	-20.1589	-0.072226	-3.00503	27.3104	-64.5673	-29.3896	-37.0246	21.1863	17.2647	-114.528	25.1454	-181.952	311.107
19280	-4.14415	16.0811	32.119	-19.8467	-0.0558041	-3.02638	27.1065	-64.4216	-29.3448	-37.0843	21.1565	17.217	-113.582	25.0056	-182.582	311.243
19290	-3.58378	16.9476	32.0205	-19.6276	0.229045	-3.46303	27.8629	-64.5504	-29.3166	-36.5622	21.142	17.2225	-113.493	26.2831	-182.042	311.333
19300	-3.3815	16.7162	32.242	-19.4253	0.358545	-3.33056	28.1156	-64.5979	-29.1729	-37.185	21.1588	17.2245	-115.263	26.1027	-181.713	310.351
19310	-2.56585	17.027	32.4738	-20.1261	0.282366	-3.40921	27.8568	-64.3163	-28.2561	-37.2114	21.123	17.0787	-115.376	25.173	-181.595	310.383
19320	-3.4339	18.5253	32.3345	-19.9752	0.294834	-3.44095	28.4242	-64.098	-28.3488	-36.9732	21.1207	17.1097	-113.829	24.7404	-181.369	310.142
19330	-2.95873	17.9108	32.6106	-20.2443	0.3145	-3.48337	28.9529	-64.3733	-28.5889	-37.0577	21.1479	17.1872	-113.918	24.9456	-180.36	309.77
19340	-2.43159	18.1761	32.8078	-19.9122	0.273749	-3.48748	29.386	-64.7262	-27.9721	-36.6245	21.1395	17.1113	-113.787	24.7888	-180.35	308.995
19350	-2.73699	17.7617	33.116	-20.0615	0.26787	-3.38819	30.2136	-65.5217	-27.8548	-36.8556	21.1479	17.1872	-113.638	25.1873	-180.474	308.707
19360	-2.08533	17.3035	33.3725	-20.4641	0.192653	-3.43203	29.9391	-65.9672	-27.6448	-36.8586	21.1361	17.1813	-113.704	25.9697	-179.935	309.394
19370	-1.49801	16.4471	33.8364	-20.1473	0.100762	-3.13329	30.3419	-65.7142	-27.7731	-37.131	21.1655	17.1282	-115.181	25.8337	-178.282	308.782
19380	-1.48588	17.2686	33.5629	-20.6686	0.0404466	-3.18362	30.4516	-65.1993	-27.6693	-37.4746	21.1302	17.0811	-113.848	24.8963	-177.525	308.559
19390	-1.43185	17.8474	33.6143	-20.3838	0.151649	-3.15975	30.6353	-64.8985	-27.1298	-37.5213	21.1109	17.1692	-114.452	26.5589	-177.42	308.181
19400	-1.60838	17.5023	33.4246	-20.9674	-0.0063863	-3.02285	31.5062	-63.9742	-27.653	-37.5645	21.1028	17.1514	-114.493	24.6709	-178.132	308.151
19410	-1.23697	16.2908	33.8326	-20.4101	0.28343	-3.3636	31.3276	-63.6037	-27.6523	-37.5067	21.1479	17.1872	-114.369	26.4702	-177.924	308.06
19420	-0.123773	15.9607	33.4246	-20.423	0.212775	-3.15983	31.9533	-64.292	-27.2487	-37.4768	21.117	17.2295	-114.059	24.8261	-178.037	308.282
19430	-0.30411	15.2182	33.1786	-20.511	0.398992	-3.70449	30.8735	-64.0985	-27.9722	-37.056	21.1479	17.1282	-113.912	25.0056	-177.844	309.061
19440	-0.709589	15.6743	32.6465	-21.3354	0.348611	-4.00999	31.4583	-64.2963	-27.9219	-37.2966	21.1219	17.1113	-113.95	24.7931	-177.786	308.908
19450	-1.10306	14.7606	32.4531	-21.5263	0.38404	-3.55707	30.9021	-64.9052	-28.6532	-37.2421	21.1445	17.217	-113.592	25.1592	-177.527	309.343
19460	-0.742504	16.2437	32.8236	-21.4414	0.229653	-3.32116	30.6699	-64.6584	-27.8642	-36.8598	21.1219	17.1696	-113.41	25.3932	-177.686	309.59
19470	-0.601884	16.669	33.2395	-21.2597	-0.11764	-3.00182	31.0835	-64.1355	-28.3333	-36.984	21.1565	17.1574	-113.486	26.2136	-177.805	309.979
19480	-0.772945	16.688	33.4185	-21.8412	-0.291084	-2.66096	31.099	-64.245	-28.8713	-37.2355	21.0929	17.1209	-113.856	26.4504	-177.51	310.474
19490	-1.72329	16.2412	33.4912	-21.9521	-0.454137	-2.49497	31.8344	-64.1105	-30.0561	-37.6665	21.1125	17.14	-114.08	26.4281	-177.471	310.541
19500	-2.29513	15.6158	33.2347	-21.5957	-0.624084	-2.45786	32.0703	-64.1962	-29.6972	-38.1342	21.1302	17.14	-115.19	25.1017	-177.659	310.179
19510	-3.4413	15.388	32.9623	-20.6711	-0.517949	-2.66927	32.9459	-65.4859	-29.9331	-37.8681	21.1266	16.9964	-113.697	25.0632	-177.429	310.138
19520	-1.86901	14.4262	32.6141	-20.8634	-0.548563	-2.57702	32.4383	-66.4336	-29.9253	-37.4788	21.1193	17.1385	-113.964	26.3657	-176.953	309.679
19530	-2.09542	14.1185	32.1575	-20.8695	-0.526262	-2.33455	32.6893	-66.7126	-29.0991	-37.8941	21.1471	17.127	-115.314	25.9026	-176.624	309.706
19540	-1.05189	13.3211	32.0235	-21.0184	-0.760781	-2.27185	31.994	-67.0312	-30.0995	-38.0848	21.1243	17.1282	-114.932	24.7837	-175.92	309.192
19550	-0.904544	13.3285	31.9041	-20.6267	-0.508015	-2.57175	32.4245	-67.0602	-30.0198	-38.2035	21.1302	17.0811	-115.365	25.0829	-175.637	309.717
19560	-0.934149	12.938	32.3902	-20.2654	-0.745677	-2.49388	32.4103	-67.1127	-29.7471	-37.9202	21.1395	17.0007	-113.787	24.7766	-175.336	310.297
19570	-0.556216	13	32.8511	-19.2022	-0.696918	-2.55207	31.8889	-66.5676	-29.9866	-38.3954	21.1207	17.1097	-114.609	26.4757	-174.875	310.305
19580	-0.696411	13.1104	32.8074	-19.4984	-0.538426	-2.66307	31.6973	-67.2661	-29.7176	-38.2179	21.137	17.0315	-114.992	26.2696	-174.724	310.711
19590	-0.439692	13.7819	33.0466	-19.2856	-0.0037	-3.09044	32.0785	-67.9696	-29.4537	-37.8513	21.1302	17.0811	-115.272	25.6953	-174.842	310.628
19600	0.169389	14.2083	33.1404	-19.5154	0.0288904	-3.10037	32.4977	-69.0664	-29.3981	-37.9736	21.1471	17.127	-115.364	25.5009	-175.255	310.479
19610	0.450842	13.6469	33.2461	-19.8187	0.30411	-3.63923	32.7986	-69.2201	-29.1478	-37.7225	21.1361	16.9691	-115.143	25.336	-174.987	310.584
19620	0.477351	13.3037	33.4454	-19.9979	0.137255	-3.417	33.8618	-68.6722	-29.96	-37.4481	21.0929	17.1209	-114.498	24.6403	-175.165	310.247
19630	1.11507	13.7229	33.5896	-20.2107	0.256821	-3.72728	33.0421	-68.7473	-29.7776	-37.3729	21.1219	17.1696	-113.543	25.9412	-174.731	309.474
19640	1.72068	12.5877	33.0999	-20.3641	0.274814	-3.9021	33.3939	-69.3996	-30.0445	-37.6301	21.1219	17.1696	-113.729	26.2311	-174.878	309.607
19650	2.20986	12.765	32.8427	-19.9676	0.196658	-3.49749	32.6368	-69.7262	-29.8083	-37.7904	21.1184	17.0221	-115.07	26.014	-175.124	309.75
19660	2.52646	12.4448	33.6484	-19.7035	0.140853	-3.70583	33.156	-69.7447	-29.865	-38.4769	21.1471	17.127	-115.231	25.0827	-175.582	309.648
19670	1.59938	12.2421	34.1735	-19.0582	0.30411	-3.69508	33.0571	-70.2948	-30.9349	-38.1581	21.1162	17.0531	-113.605	25.0476	-175.119	309.833
19680	1.82466	12.5332	33.9316	-19.8604	0.266045	-4.24246	33.5455	-69.6952	-29.9721	-37.9716	21.1326	17.0501	-113.685	26.2111	-175.133	309.605
19690	1.63861	11.9692	33.863	-20.2051	-0.29154	-5.67904	33.136	-71.05	-29.7314	-37.712	21.1291	17.0183	-114.268	26.2967	-175.142	310.021
19700	0.810959	13.3573	33.4661	-19.7704	-0.538984	-6.42609	33.2611	-70.2021	-29.8031	-37.9695	21.1386	17.1395	-114.414	26.4044	-174.951	309.758
19710	1.44923	13.7064	33.4584	-20.6013	-0.678316	-6.62896	33.8313	-70.7089	-29.8692	-37.9817	21.137	17.1813	-115.298	25.6381	-174.659	310.074
19720	1.06438	13.9003	33.5999	-20.3681	-0.425297	-6.27201	34.0276	-71.2962	-29.5708	-37.3344	21.1326	17.0501	-113.638	25.0306	-174.83	310.229
19730	1.07401	14.0222	33.5184	-20.3151	0.0148507	-5.98085	34.1671	-71.3362	-30.5377	-37.0806	21.1193	17.0469	-113.592	25.6711	-174.4	309.834
19740	0.692478	13.1236	34.2818	-20.2463	0.0989877	-5.87805	34.3404	-71.4632	-30.8874	-37.1714	21.1511	17.0589	-113.761	25.8918	-174.676	310.161
19750	1.77671	12.736	34.4488	-19.7632	0.504619	-5.22742	33.2739	-70.911	-31.0635	-36.8884	21.1538	17.028	-115.288	25.2751	-174.207	310.066
19760	1.9647	12.98	33.9062	-20.0672	0.416884	-5.24059	32.7992	-70.6544	-30.8789	-36.7737	21.1162	17.0531	-113.846	24.8146	-174.214	309.821
19770	0.764278	12.4865	33.6761	-19.9205	0.42844	-4.56874	33.5628	-69.8763	-30.6761	-37.5839	21.1302	17.0811	-113.627	25.2943	-174.227	309.758
19780	1.35072	13.0775	33.4578	-19.6007	0.564833	-4.81857	33.632	-69.8436	-30.2356	-37.9005	21.1302	17.0811	-113.758	26.1605	-174.215	309.698
19790	2.36359	14.157	33.5422	-19.9408	0.518152	-4.40926	32.723	-70.7058	-30.8498	-37.7203	21.1302	17.0811	-115.402	25.3086	-174.137	310.016
19800	2.62295	14.2995	34.8058	-20.124	0.431481	-4.42616	33.3487	-70.7308	-29.9778	-38.1494	21.1361	16.9691	-113.566	25.0418	-173.739	310.005
19810	2.54692	14.1474	34.6033	-20.2931	0.379934	-4.37408	33.5526	-70.0564	-30.115	-38.2028	21.1302	17.0811	-114.278	26.4127	-173.234	309.532
19820	2.4085	14.1826	35.4829	-20.3878	0.323015	-4.15902	33.3971	-69.5469	-29.8119	-38.0246	21.1511	17.1638	-114.358	26.4813	-173.192	309.765
19830	2.12243	13.7356	35.3469	-20.5783	0.228488	-3.80302	32.8313	-69.2173	-30.3082	-38.1402	21.1219	17.1113	-115.272	25.6814	-172.283	309.442
19840	2.91535	14.1249	35.2769	-20.7561	0.270201	-4.17625	32.3108	-70.2021	-29.7232	-38.1143	21.1125	17.14	-113.616	25.1181	-171.983	309.76
19850	3.84536	14.3672	35.1862	-19.8478	0.264525	-4.07915	32.9788	-70.8212	-29.7271	-38.0227	21.1361	16.9691	-114.891	26.5422	-172.095	309.433
19860	3.32547	14.0649	35.0865	-19.6837	0.368479	-4.0666	32.4852	-69.2165	-30.1963	-37.1438	21.137	17.0315	-114.959	26.1153	-172.596	309.219
19870	3.53292	14.1319	34.9145	-19.328	0.524285	-3.99853	32.3425	-68.8843	-30.0636	-36.5439	21.1193	17.1385	-115.222	26.109	-172.52	309.445
19880	3.37729	14.157	34.8884	-19.6298	0.439793	-4.12314	33.7185	-69.3924	-30.1661	-36.4524	21.1302	17.0811	-115.266	25.4684	-171.672	308.98
19890	2.90335	15.226	34.9638	-19.7199	0.479834	-4.03287	34.3861	-70.165	-30.1526	-36.3746	21.1326	17.0501	-115.231	25.7273	-170.996	309.439
19900	2.53947	15.7588	34.3345	-19.2704	0.486423	-4.22077	34.5344	-69.6025	-29.9246	-36.908	21.1291	17.0183	-115.184	25.1999	-170.937	309.336
19910	2.09709	15.82	33.8007	-18.9359	0.45216	-4.39286	33.8187	-69.011	-29.6422	-36.6208	21.1147	17.056	-114.772	24.8882	-170.771	308.759
19920	1.99359	16.5581	33.5943	-18.8213	0.425956	-4.17632	34.594	-68.6158	-29.809	-37.0537	21.1302	17.0811	-114.859	24.9857	-171.02	309.139
19930	2.22193	17.3867	34.5191	-18.618	0.473499	-4.22819	35.3075	-68.6372	-29.6604	-37.1355	21.1147	16.9905	-114.711	25.0377	-171.342	308.223
19940	2.39486	16.1812	34.8446	-18.6098	0.458749	-4.25024	36.2188	-68.2741	-29.802	-37.2128	21.1505	16.9964	-114.801	24.9286	-171.29	308.664
19950	3.34521	16.688	34.5537	-18.704	0.570763	-4.37656	35.9297	-68.6235	-29.2366	-36.5978	21.1773	16.9821	-114.838	24.9746	-171.229	308.723
19960	4.65131	16.5451	34.5372	-18.8348	0.465136	-4.11321	35.6346	-68.2489	-29.525	-36.7127	21.1302	17.0811	-114.87	24.9433	-170.409	308.845
19970	4.26554	16.2545	34.8572	-18.8653	0.488653	-4.15044	35.713	-68.5612	-29.6949	-35.9879	21.1291	17.0183	-114.939	24.8753	-170.805	308.469
19980	3.85205	15.7702	35.341	-18.6852	0.40624	-3.9109	35.7697	-68.0175	-30.4013	-36.435	21.1207	17.1097	-115.472	25.3706	-170.589	307.681
[truncated: 251 more rows]

## Sheet: Fig1B_inset
Time (s)	x1	y1	x2	y2	x3	y3	x4	y4	x5	y5	x6	y6	x7	y7	x8	y8
0	0	0	0	0	0	0	0	0	0	0	0	0	0	0	0	0
10	-0.175959	0.0830582	-0.0761062	0.0619555	0.0177397	0.179668	0.124538	-0.171233	-0.108562	0.178678	-0.114781	0.13401	-0.0958904	0.212329	-0.0136986	0.376712
20	0.0913253	-0.194062	-0.125572	-0.256411	0.0177397	0.238712	-0.0169007	-0.0744486	-0.105582	0.328767	-0.131027	0.0311336	0	0	-0.328767	0.650685
30	-0.0913219	-0.148401	0.304418	-0.559558	0	0.0733836	0.26464	0.0311336	0.131027	0.311332	-0.527979	0.0856164	-0.0136986	-0.0342466	-0.118527	0.737616
40	0.182647	0.114158	0.269075	-0.553216	0.0611644	-0.159003	0.26464	0.373599	0.411233	0.311332	-0.613596	-0.171233	0.424658	0.0616438	0.342466	0.856164
50	0.0391438	0.159818	0.171233	-0.455366	0.281301	0.0733836	0.124538	0.342466	0.442363	0.684932	-0.710377	-0.372247	0.269075	0	0.342466	0.756281
60	0.109363	0.143248	0.171233	-0.724449	0.237089	-0.203226	-0.0466952	-0.242579	0.457247	0.476476	-0.784829	-0.513699	0.171233	-0.0978425	0.171233	0.856164
70	0.449932	0.425524	0.16489	-1.02886	0.513699	-0.440315	-0.0847432	-0.507356	0.412568	0.416914	-0.753699	-0.373599	-0.269075	0	0.0285274	0.827623
80	0.166507	-0.105887	-0.247997	-1.20862	0.749897	-0.458031	-0.358031	-0.716065	0.0998973	0.62537	-0.784829	-0.684932	-0.342466	0	0.0888014	0.653219
90	-0.067387	-0.243408	-0.207928	-1.12807	0.608185	-0.127373	-0.375462	-0.479452	0.27113	0.513699	-1.14099	-0.821918	-0.109589	0.253425	-0.285377	0.556507
100	0.233305	-0.311072	0	-0.895682	0.684932	-0.342466	-0.389161	-0.099887	0.516815	0.714712	-1.52932	-0.833829	-0.28976	0.381986	0	0.684932
110	0.745154	-0.21217	0.0944692	-0.58274	0.582192	0.100781	-0.635736	0.30137	0.485171	0.799086	-1.79853	-0.479452	-0.380514	0.678589	-0.136986	1.00685
120	0.792397	-1.13328	0.0733904	-0.895682	0.684932	-0.342466	-0.762757	-0.373599	0.54226	0.342466	-1.82711	-1.16141	-0.507363	0.0190205	-0.205479	0.5
130	0.863253	-1.06243	-0.136986	-0.71075	0.645411	0.126068	-0.731627	0.242579	0.457247	0.550921	-1.71233	-1.0274	-0.547945	0.0205479	-0.237089	0.684932
140	0.794295	-0.71844	-0.247997	-0.523692	0.615171	1.02467	-0.631729	0.342466	0.472158	0.75938	-1.81223	-1.0274	-0.711267	0.302945	-0.202945	0.76738
150	0.612637	-0.531455	-0.513699	-0.724449	0.711267	0.70563	-0.672072	0.342466	0.606164	0.550921	-1.81223	-1.0274	-0.671233	0.376712	0	0.57326
160	0.449932	-0.790818	-0.758322	-0.895682	0.513699	0.587082	-0.580942	0.136986	0.710377	0.372247	-2.16839	-0.821918	-0.803459	0.0526849	0.171233	0.619068
170	0.319634	-1.07306	-0.795014	-0.61437	0.408322	0.455366	-0.420291	-0.0311336	0.844384	0.342466	-2.25459	-1.0274	-0.821918	0.157534	0.21074	0.803479
180	0.525113	-0.91324	-0.574849	-0.834527	0.223904	0.969065	-0.389161	0.171233	1.06205	0.63601	-2.15469	-1.0274	-0.513699	0.513699	0	0.915726
190	0.525113	-1.16438	-0.821918	-0.71075	0.0978767	0.929548	-0.622038	0.60274	0.784829	0.585045	-2.36315	-1.35498	-0.479452	0.5	0.0595548	0.856164
200	0.838493	-1.18243	-0.590462	-0.925205	-0.234658	0.732945	-0.762757	0.716065	1.22719	0.684932	-2.29168	-1.17808	-0.59613	0.310753	0.282911	0.856164
210	0.856164	-1.43835	-0.657534	-1.13541	-0.0456507	0.91813	-0.762757	0.996264	1.32966	0.825031	-2.49716	-1.3103	-0.479452	0.157534	0.684932	0.915726
220	1.01524	-1.23766	-0.468038	-1.28381	-0.296815	0.883887	-0.660291	1.09874	1.41021	0.8785	-2.46603	-1.05853	-0.585034	0.513699	0.643836	1.10274
230	0.849541	-1.35918	-0.856164	-1.40938	-0.312945	1.19525	-0.700497	1.05853	1.54315	0.856164	-2.18582	-0.996264	-0.442363	0.513699	0.460993	0.737616
240	0.821918	-1.38128	-0.887877	-1.09228	-0.348836	1.06273	-0.717928	1.23288	1.69808	0.72774	-2.12356	-1.05853	0.0273973	0.582192	0.632226	0.645411
250	0.816014	-1.41671	-0.856164	-0.724449	-0.133185	0.923205	-0.700497	1.401	1.91212	0.684932	-1.98346	-1.05593	0.0136986	0.650685	0.684932	0.560394
260	0.768408	-1.38128	-0.91324	-0.895682	0.0122603	0.415849	-0.560394	1.19863	1.73777	0.655151	-1.94921	-1.0411	-0.0944863	0.371986	0.671233	0.650685
270	0.745154	-1.23957	-0.989349	-0.889339	0.157534	0.278863	-0.762757	1.05853	1.71884	0.856164	-1.81223	-1.08696	0.282911	0.171233	0.653801	0.887295
280	0.606497	-1.33709	-0.929555	-0.761144	-0.0456507	0.290277	-0.937106	1.0411	1.84336	1.05853	-1.79853	-1.16438	0.21074	-0.118548	0.585034	0.856164
290	0.496027	-0.839962	-0.415856	-0.553216	-0.308219	0.402151	-1.10522	0.996264	1.45488	1.16141	-1.84336	-0.996264	0.205479	-0.184932	0.328767	0.993151
300	0.525113	-0.570774	-0.200753	-0.476455	-0.0611644	0.305771	-1.38916	0.493151	1.33277	1.17808	-1.81223	-0.980695	0.342466	0	0.0998973	0.856164
310	0.551267	-0.453305	-0.304418	-0.559558	-0.10274	0.388452	-1.32776	0.532726	1.09616	0.716065	-1.81223	-1.26998	0.570788	-0.0951267	0.0136986	0.993151
320	0.577295	-0.525113	-0.456623	-0.31349	-0.0456507	0.575664	-1.2263	0.824455	1.09616	0.373599	-2.12356	-1.05853	0.501473	-0.171233	0.223938	0.974712
330	0.554366	-0.418092	-0.684932	-0.540983	0.0489041	0.941781	-1.16998	0.726027	1.15842	0.716065	-2.49716	-1.08696	0.220171	0.0489212	0.416918	1.16886
340	0.19775	-0.32074	-0.513699	-0.455366	0.39137	0.880627	-1.1783	0.938062	1.04575	0.472928	-2.82592	-1.23288	0.328767	-0.0342466	0.205479	1.21233
350	-0.205479	-0.622959	-0.742007	-0.244997	0.40363	0.648236	-1.21108	0.876712	1.0339	0.280199	-2.87075	-1.05853	0.223938	0.395151	0.431267	1.74404
360	-0.168784	-0.415034	-0.608825	-0.28051	0.608185	0.959072	-1.07409	0.967836	0.847089	0.249068	-2.79293	-0.871733	0.114144	0.47089	0.37226	1.61554
370	-0.155764	-0.221312	-0.304418	-0.686397	0.608185	0.900024	-1.04296	0.716065	0.784829	0.171233	-3.01086	-1.12079	0.0395068	0.566384	0.299658	1.7694
380	0.120411	-0.210264	-0.200753	-0.748068	0.678562	0.720264	-1.07409	0.784818	1.00877	-0.223918	-2.83962	-1.26998	0.105377	0.474178	0.328767	1.74658
390	0.166507	0.0830582	0.0380479	-0.902024	0.539075	0.555373	-1.13365	0.8785	1.06774	-0.193568	-2.83962	-1.26998	0.328767	0.376712	0.242568	1.5411
400	-0.159818	0.114158	-0.110082	-0.638832	0.551747	0.58074	-1.03128	0.74201	0.753699	-0.653798	-2.49716	-1.42942	0.342466	0.342466	0.479452	1.55479
410	-0.10274	0.216895	0.110082	-0.149596	0.636027	0.538161	-1.07409	1.0274	0.918836	-0.610483	-2.5624	-1.76125	0.27661	0.237096	0.570788	1.15582
420	-0.205479	0.159818	0	-0.21075	0.805411	0.517322	-1.13118	1.32705	1.09616	-0.373599	-2.46603	-1.6812	0.304418	0.348808	0.824452	1.28741
430	-0.205479	-0.0848014	-0.259795	-0.299318	0.995651	0.504637	-1.16343	1.47409	1.09616	-0.373599	-2.49716	-1.46975	0.342466	0.271116	1.07207	1.27308
440	-0.199575	0.0240137	-0.342466	-0.553216	1.0274	0.758315	-1.08779	1.84932	0.898973	-0.47089	-2.46603	-1.74346	0.247979	0.312945	1.36986	1.36986
450	-0.177856	0.143248	-0.200753	-0.476455	0.981747	0.975209	-1.07409	1.81222	0.798527	-0.547945	-2.52695	-1.63788	0.481986	0.260017	1.60695	1.27766
460	-0.0913219	0.125572	-0.403616	-0.528753	1.08856	0.929548	-1.24533	1.65006	0.841918	-0.214041	-2.32592	-1.36986	0.513699	0.342466	1.49315	1.4589
470	0.0602226	0.130296	-0.0944692	-0.523692	1.41877	0.880627	-0.854914	1.63014	0.59125	0.0595616	-2.49716	-1.36986	0.299658	0.456623	1.54795	1.26712
480	0.107466	0.236579	0.125572	-0.598877	1.37623	1.06273	-0.831524	1.52683	0.442363	-0.342466	-2.52829	-0.996264	0.342466	0.613582	1.36986	1.36986
490	0.153562	0.187435	0.237096	-0.4215	1.23973	1.16927	-0.772723	1.61644	0.844384	-0.193568	-2.6113	-0.984589	0.474192	0.487353	1.29853	1.46975
500	0.083476	0.331051	0.207928	-0.663295	1.36986	1.10078	-0.80012	1.54795	0.799712	-0.13401	-2.4376	-1.0274	0.342466	0.413815	1.12729	1.5411
510	0.136986	0.502284	0.342466	-0.553216	1.46774	0.929548	-0.974195	1.71233	0.77113	-0.136986	-2.25459	-0.684932	0.28976	0.381986	1.0137	1.06164
520	-0.0121575	0.529901	0.590462	-0.58274	1.39938	0.805548	-1.07409	1.81222	0.815959	-0.0311336	-2.45435	-0.913243	0.27661	0.447836	1.0411	1.33562
530	0.109363	0.651423	0.742007	-0.68164	1.66668	0.883887	-0.868613	1.72603	0.893801	-0.0467021	-2.32592	-0.99886	0.328767	0.376712	0.967842	1.19863
540	0.182647	0.456623	0.65639	-0.752986	1.8224	0.623777	-0.90286	1.71233	1.15842	-0.0778356	-2.49716	-0.684932	0.328767	0.308219	1.0274	1.13907
550	0.194062	0.74201	0.513699	-0.724449	1.68058	0.479267	-0.700497	1.74346	1.12729	0.0595616	-2.49716	-0.684932	0.260274	0.239726	1.06545	1.02105
560	0.295993	1.15052	0.513699	-0.724449	1.78908	0.557558	-0.90286	1.5411	1.0314	0.0410959	-2.52829	-0.653798	0.589041	-0.226027	1.0274	0.856164
570	0.0913253	0.890411	0.856164	-0.651065	1.9099	0.270959	-0.964503	1.45205	0.935514	0.205479	-2.80983	-0.268017	0.632226	0.0263459	1.16438	0.842466
580	0.136986	0.942596	0.520041	-0.420034	2.30822	0.799411	-0.90286	1.61893	1.15842	0.373599	-2.49716	-0.242579	0.342466	0.0713493	0.952945	0.885938
590	0.479452	0.84475	0.395151	-0.171233	2.30212	0.517322	-0.831524	1.71233	1.15842	0.311332	-2.52568	-0.513699	0.627842	0.214041	1.0274	0.684932
600	0.739062	0.894464	0.468038	-0.165089	2.17336	0.547565	-0.876524	2.00211	1.15842	0.311332	-2.51086	-0.547945	0.315068	0.239726	0.816658	0.566384
610	1.11872	1.23288	0.468038	-0.256411	2.3361	0.525928	-0.90286	2.12818	1.43863	0.373599	-2.60137	-0.0893356	0.342466	0.0713493	0.684932	0.413815
620	0.745154	1.15769	0.468038	-0.256411	2.44291	0.290277	-0.937106	2.0411	1.35562	0.385274	-2.74178	0.212003	0.402021	0.171233	0.8825	0.223918
630	0.451829	0.861321	0.317099	-0.179041	2.00914	0.541421	-0.788716	2.44007	1.29853	0.237089	-2.39726	0	0.342466	0	0.737637	0.381986
640	0.650685	0.949699	0.452548	-0.345288	2.12455	0.339743	-0.560394	2.50264	1.39531	0.372247	-2.49716	0.0595616	0.402021	-0.171233	0.887877	0.424914
650	0.6625	1.08684	0.489233	-0.443137	1.92161	0.238274	-0.762757	2.02366	1.15582	0.713469	-2.87075	0.373599	0	-0.0713493	0.856164	0.408329
660	0.794295	1.17065	0.0410959	-0.477873	2.02055	0.402151	-1.2081	1.72722	1.12729	0.684932	-2.90486	0.0489212	0.342466	-0.342466	0.8825	0.461014
670	0.821918	1.28506	-0.171233	-0.308599	1.8224	0.623777	-1.41656	1.65277	0.798527	0.547945	-2.83962	-0.171233	0.223938	-0.289781	0.671233	0.376712
680	0.898682	1.15769	-0.216894	-0.507555	1.82014	0.834421	-1.55354	1.52055	1.05284	0.372247	-2.88243	0.114154	-0.177568	-0.209281	0.566404	0.289781
690	0.449932	1.11046	0.171233	-0.651065	1.95692	0.587082	-1.41656	1.19863	1.09616	0.373599	-2.80849	0.0311336	-0.253664	0.0317123	0.37226	-0.0967877
700	0.407637	1.25902	0.202945	-0.749818	2.02527	0.628418	-1.55354	1.35616	0.918836	0.178678	-2.76517	0.0297808	-0.481986	-0.0824486	0.413801	-0.0998836
710	0.47311	1.05404	-0.0395205	-0.829825	1.61445	0.587082	-1.52193	1.10643	0.815959	0.0311336	-2.59055	0.171233	-0.526866	-0.0131678	0.513699	-0.440308
720	0.683825	1.12646	-0.342466	-0.895682	1.33562	0.429548	-1.43026	0.890411	0.918836	-0.178678	-2.52829	0.373599	-0.223938	0.0526849	0.442363	-0.513699
730	0.776257	1.19863	-0.202945	-0.978127	1.32421	0.290277	-1.357	1.0274	1.0339	-0.513699	-2.83962	0.402027	0.228322	0.0951267	0.744486	-0.513699
740	0.61399	1.35845	-0.171233	-0.651065	1.19863	0.244616	-1.54828	0.974712	0.827637	-0.228312	-2.98851	0.402027	0.342466	0	0.402021	-0.513699
750	0.272791	1.12227	-0.403616	-0.528753	0.997877	0.167856	-1.75902	0.967836	0.844384	-0.342466	-3.09647	0.428082	0.474192	-0.118548	0.342466	-0.271116
760	0.402688	1.21674	-0.611541	-0.553216	1.0274	-0.195699	-1.81858	1.0274	0.815959	-0.373599	-2.70914	0.0815411	1.0274	0	0.513699	-0.342466
770	0.525113	1.14155	-0.583459	-0.648342	1.19863	-0.452548	-1.86861	1.28767	0.753699	-0.311332	-2.83962	0.0595616	1.38356	0.376712	0.342466	-0.613582
780	0.591637	0.933318	-0.579562	-0.763966	1.12527	-0.440315	-2.06039	1.35616	0.784829	0	-3.04808	0.163788	1.5411	0.513699	0.0595548	-0.513699
790	0.525113	1.14155	-0.799089	-0.635661	1.03377	-0.573497	-1.72789	1.33873	1.0274	0	-2.80849	0.0311336	1.36986	0.684932	0.0273973	-0.787671
800	0.451829	0.828179	-0.901825	-0.941342	1.10983	-0.751072	-1.74414	1.39964	0.798527	-0.205479	-2.73065	-0.0467021	1.20606	0.379692	-0.164897	-0.894212
810	0.270171	1.18087	-0.925925	-0.990808	1.07305	-0.828442	-1.40286	1.16438	0.54226	-0.684932	-3.04808	-0.014887	1.2118	0.289781	-0.0527055	-0.724452
820	0.136986	0.901827	-0.795014	-1.17699	1.36986	-0.748534	-1.45937	0.841894	0.784829	-0.684932	-2.97363	0.670045	0.996267	0.140103	0.0297945	-0.93061
830	0.10274	1.0274	-0.461014	-1.29083	1.41877	-1.07633	-1.55354	1.0411	0.579349	-0.69863	-2.86942	0.461582	0.824452	0.0824486	0.0998973	-0.856164
840	0.0228288	0.867581	-0.513699	-1.06691	1.3049	-0.918586	-1.51646	1.0274	0.921815	-1.0411	-2.89918	0.342466	0.625377	0.171233	0.184401	-0.737616
850	0.241938	0.596185	-0.125572	-0.850021	1.16058	-0.903277	-1.62204	0.835616	0.993288	-1.04228	-3.06795	0.299658	0.645425	-0.065863	0.171233	-0.513699
860	0.107466	0.579045	-0.125572	-0.941342	1.33812	-0.865226	-1.21108	1.0137	1.37637	-0.96513	-3.15229	0.610483	0.856164	0.065863	0.297798	-0.245678
870	0.109363	0.993889	-0.118548	-0.882507	1.37623	-0.992065	-1.10522	1.05853	1.29853	-1.12079	-2.83962	0.282904	0.460993	0.0526849	0.0744521	-0.201007
880	0.234829	1.18722	-0.171233	-0.724449	1.40161	-0.865226	-1.08779	1.16438	1.43863	-1.33873	-2.83962	0.684932	0.481986	0.0824486	0	-0.230795
890	0.295993	0.881442	-0.171233	-0.496137	1.57914	-0.789123	-0.774435	1.25571	1.12729	-1.36986	-2.66839	0.934	0.684932	0	0.0273973	-0.445205
900	0.0342466	1.13014	-0.159818	-0.541798	1.84685	-0.709397	-0.731627	1.3103	1.39531	-0.997616	-2.80849	0.996264	0.711267	0.0395205	-0.0285274	-0.342466
910	0.109363	1.20379	0	-0.553216	2.05479	-0.684932	-0.937106	1.0137	1.09616	-1.05853	-3.0332	0.967836	0.632226	-0.0395205	-0.342466	-0.684932
920	0.0913253	1.14155	-0.247997	-0.523692	2.40363	-0.649599	-0.761421	0.75938	0.898973	-1.32094	-3.25654	0.655151	0.849829	0.209281	-0.59613	-0.995685
930	-0.10274	0.901827	-0.188949	-0.275699	2.69408	-0.394654	-0.791182	0.684932	1.33277	-1.35616	-3.19579	0.479452	0.724438	0.171233	-0.553205	-1.36986
940	0.0913253	0.547945	-0.367832	-0.242459	2.46702	-0.535442	-0.862106	0.424007	1.29853	-1.12079	-2.90812	0.513699	1.0137	0.0342466	-0.373596	-1.22976
950	0.107466	0.579045	-0.125572	-0.165089	2.05479	-0.684932	-0.688818	0.45662	1.29853	-1.0274	-3.01086	0.342466	0.952945	-0.141459	-1.07409	-1.08966
960	0.136986	0.502284	0.154658	-0.238366	2.08432	-0.021089	-0.731627	0.242579	1.33277	-1.35616	-3.50967	0.476476	0.856164	-0.281315	-1.16438	-1.18493
970	0.402688	0.531807	0.304418	-0.204408	1.97945	0.0322877	-0.701832	0.268017	1.15842	-1.401	-3.35332	0.435863	0.716062	-0.140103	-1.33873	-1.1675
980	0.36937	0.881442	0.139521	-0.356613	1.97236	0.212908	-0.731627	0.242579	1.04168	-1.62671	-3.21469	0.538161	0.756267	-0.442349	-1.32092	-1.13339
990	0.270171	0.495942	0.171233	-0.381983	1.77818	0.244616	-0.627414	0.431801	1.12729	-1.42942	-3.35332	0.934	0.824452	-0.260017	-1.35616	-0.993151
1000	0.136986	0.445208	0.513699	-0.651065	1.36986	0.244616	-0.418955	0.610483	1.09616	-1.33873	-3.49342	0.996264	0.655137	-0.0967877	-1.40099	-0.825034
1010	0.182647	0.205479	0.216894	-0.644538	1.39938	0.463082	-0.745325	0.547945	0.921815	-1.38356	-3.52455	1.12728	0.646884	0.00634247	-1.23288	-0.527397
1020	0.153562	0.187435	0.276603	-0.790305	1.32421	0.541421	-1.04296	0.716065	1.09616	-1.401	-3.35332	1.19863	0.579555	0.250264	-0.856164	-0.684932
1030	0.204438	-0.0425479	0.304418	-0.889339	1.60695	0.481705	-0.731627	0.784818	0.956062	-1.34133	-3.73301	1.20608	0.452534	0.281315	-1.0411	-0.719178
1040	0.205479	-0.0114144	0.342466	-0.883449	1.61445	0.587082	-1.14259	0.767123	0.579349	-1.35616	-3.83589	1.6812	0.545411	0.602483	-1.21918	-1.06164
1050	0.182647	0.205479	0.403616	-1.21368	1.75798	0.541421	-1.38676	0.416914	0.984589	-1.12728	-3.90983	1.94064	0.69863	0.376712	-1.27397	-0.815068
1060	0.0541301	0.209532	0.468038	-1.62627	1.68281	0.510322	-1.24533	0.421497	1.15582	-1.19863	-4.00712	2.17933	0.625377	0.513699	-1.12329	-0.554795
1070	0.0913253	0.114158	0.507356	-1.44743	1.35212	0.522134	-1.13365	0.684932	1.32087	-0.967836	-4.13503	2.08457	0.513699	0.0978425	-1.23288	-0.842466
1080	0.0541301	0.110105	0.645411	-1.40938	1.25979	0.550387	-1.13365	0.684932	0.784829	-0.744493	-4.17836	2.08592	0.59613	0.0317123	-0.821918	-0.5
1090	-0.222055	0.187435	0.810503	-1.53495	1.0274	0.684932	-1.06039	0.821918	0.77113	-0.821918	-4.17836	2.08592	0.821918	0.184932	-0.90887	-0.395151
1100	-0.0831678	-0.0848014	0.810503	-1.5692	1.33034	0.70563	-1.21108	1.0137	0.918836	-0.521144	-4.03825	2.49066	0.625377	0.171233	-0.780822	-0.130137
1110	0.0366096	0.0948699	0.773716	-1.89137	1.46774	0.587082	-1.27385	1.12728	0.844384	-0.684932	-3.94147	2.7695	0.202945	0.260017	-0.684932	0
1120	0.433791	0.114158	0.998856	-1.78038	1.37623	0.453901	-1.62204	1.0137	0.753699	-0.716065	-3.94147	2.70995	0.228322	0.47089	-0.684932	-0.0713493
1130	0.445205	0.273975	0.961534	-2.02846	1.68058	0.441219	-1.72789	0.653798	0.753699	-0.716065	-4.30938	2.88242	0.474192	0.566384	-0.69863	-0.0342466
1140	0.525113	0.456623	1.09082	-2.11968	2.25048	0.281312	-1.47611	0.684932	0.753699	-0.716065	-4.30288	2.56849	0.438356	0.472603	-0.566404	-0.289781
1150	0.171233	0.61644	1.19863	-1.98423	1.91897	0.238712	-1.6405	0.803479	0.613596	-0.513699	-4.4775	2.36749	0.684932	0.684932	-0.479452	-0.363014
1160	-0.045661	0.559361	1.58676	-1.96874	1.80747	-0.16761	-1.58779	0.684932	0.755034	-0.610483	-4.25618	2.16376	0.722979	0.691274	-0.402021	-0.513699
1170	-0.177856	0.518855	1.78843	-2.10699	1.5411	0.0338664	-1.49875	0.561644	0.753699	-0.653798	-4.20949	2.3377	0.790308	0.684932	-0.232877	-0.59589
1180	-0.107637	0.722442	1.76501	-2.22603	1.43483	0.226901	-1.34211	0.372247	0.442363	-0.585045	-4.17836	2.42839	0.90887	0.632247	0.171233	-0.513699
1190	0.153562	0.529901	1.7377	-2.19578	1.36349	0.0353322	-1.31666	0.342466	0.57637	-0.670045	-4.26904	2.05479	0.589041	0.554795	0.342466	-0.230795
1200	0.166507	0.579045	1.75038	-2.2592	1.37623	-0.307134	-1.14854	0.372247	0.473493	-0.373599	-4.24062	2.08592	0.585034	0.513699	0.566404	-0.289781
1210	0.136986	0.257664	1.85404	-2.3423	1.46774	-0.0978493	-1.14543	0.613586	0.473493	-0.311332	-4.20949	2.05479	0.513699	0.440308	0.821918	-0.184932
1220	0.308219	0.437336	1.88356	-2.36339	1.46774	-0.0978493	-1.07409	0.744493	0.59125	-0.282904	-4.68894	2.41096	0.342466	0.684932	0.684932	-0.271116
1230	0.479452	0.404438	1.87722	-2.13236	1.44661	-0.127373	-1.10522	0.716065	0.784829	-0.099887	-4.395	2.15468	0.342466	0.915726	0.684932	-0.0713493
1240	0.234829	0.502284	1.88356	-1.67846	1.71233	0.146767	-1.08779	0.890411	0.753699	0.311332	-4.72318	2.22603	0.487363	0.803479	0.890411	0.184932
1250	0.153562	0.474668	2.18163	-1.5489	1.37623	0.453901	-1.21108	0.671233	0.956062	0.591534	-4.56753	2.1482	0.479452	0.842466	0.984589	0.28539
1260	-0.00888014	0.533993	2.19178	-1.39568	1.19863	0.587082	-1.28255	0.670045	0.784829	0.62537	-4.84548	2.33202	0.585034	0.856164	1.0274	0.454137
1270	-0.365298	0.810503	1.92922	-1.53495	1.56647	0.479267	-1.71622	0.799086	0.784829	0.856164	-4.88072	2.53425	0.545411	0.577116	0.790308	0.395151
1280	-0.376712	0.84475	2.23744	-1.62627	1.51572	0.618791	-1.68769	0.613586	0.918836	0.699818	-4.68038	2.62557	0.625377	0.513699	0.849315	0.445205
1290	-0.343572	0.90551	1.9814	-1.58061	1.23404	0.592986	-1.68769	0.385274	1.0274	0.684932	-4.68894	2.89041	0.380514	0.348808	0.856164	0.342466
1300	0.0602226	1.21674	1.9249	-1.55109	0.944966	0.555373	-1.69947	0.342466	1.12729	0.784818	-4.64129	2.9184	0.460993	0.289781	0.684932	0.413815
1310	-0.471182	1.50016	1.71233	-1.58061	1.03377	0.111435	-1.93026	0	1.27	0.92751	-4.55195	2.73973	0.370993	0.199774	0.547945	0.157534
1320	-0.199137	1.3965	1.5411	-1.75185	1.0274	0.0733836	-1.81858	0	1.43997	0.952949	-4.70264	2.53425	0.0285274	0.485158	0.714726	0.0967877
1330	-0.353092	1.57101	1.85404	-1.50385	0.990685	0.207921	-1.89601	0.0136986	1.43863	0.716065	-4.87953	2.53127	0.171233	0.485158	1.0137	0.0342466
1340	-0.41214	1.53559	1.88356	-1.336	1.16058	0.0353322	-1.90791	0.0595616	1.15709	0.75938	-4.92555	2.36613	0.136986	0.157534	0.98789	0.408329
1350	-0.450103	1.52968	2.05479	-1.40938	1.03377	0.111435	-2.06344	0.177575	1.29853	0.934	-5.06565	2.39726	0.0297945	-0.245678	1	0.445205
1360	-0.41214	1.86624	2.16016	-1.36986	1.12527	0.244616	-1.85892	0	1.01315	1.07021	-4.99432	2.39726	-0.0527055	-0.0263459	0.856164	0.342466
1370	-0.135719	1.96728	2.09284	-1.2318	1.36986	0.342466	-1.74533	-0.205479	0.956062	1.36986	-5.06565	2.56849	-0.114144	0.0428082	1.0274	0.271116
1380	-0.0953973	1.83546	2.07926	-1.64177	1.43572	0.244616	-1.74474	-0.242579	0.815959	1.33873	-4.95397	2.20369	-0.0998973	0.171233	0.684932	0.171233
1390	-0.205479	1.96999	1.88356	-1.67846	1.23668	0.238274	-1.75902	-0.402027	0.699212	1.11301	-5.27113	2.15753	0.356164	0.0342466	0.653801	0.202363
1400	0.228308	2.02055	2.06661	-1.89355	1.68281	0.167856	-1.89601	-0.0136986	0.442363	1.0741	-5.29644	2.39726	0.431267	0.0317123	0.442363	0.171233
1410	0.131082	2.07881	1.88356	-1.67846	1.75798	0.290277	-1.77272	-0.136986	0.411233	0.996264	-5.57935	2.05479	0.246575	-0.212329	0.342466	0.454137
1420	0.166507	2.13785	2.09284	-1.58696	1.95966	0.403168	-1.75902	-0.242579	0.442363	1.26998	-5.61048	2.36613	0.342466	0	0.342466	0.684932
1430	0.234829	2.21461	2.01675	-1.58696	2.12455	0.339743	-1.80012	-0.232877	0.47089	1.19863	-5.57935	2.39726	0.443938	-0.0190205	0.373596	0.825034
1440	0.182647	1.91781	1.84687	-1.69069	2.09151	0.403616	-1.83348	-0.297798	0.412568	1.10185	-5.84736	2.70995	0.370993	0.199774	0.27113	0.927514
1450	0.00244863	2.04338	1.8138	-1.90405	2.08432	0.167856	-2.03015	-0.413812	0.473493	1.05853	-5.85658	2.6908	0.342466	0.342466	0.342466	1.09875
1460	0.0762226	2.01024	1.80111	-1.61232	2.08654	-0.0154041	-2.0717	-0.610483	0.753699	1.05853	-5.65068	2.66838	0.513699	0.513699	0.356164	1.06164
1470	-0.159818	1.91781	1.5411	-1.40938	2.05479	0	-2.03923	-0.435863	0.73589	1.09263	-5.89068	2.7086	0.342466	0.230795	0.784829	1.19863
1480	-0.340017	1.70091	1.63894	-1.23815	2.36774	-0.021089	-2.00159	-0.342466	0.725274	0.833829	-5.82842	2.56849	0.311336	0.140103	0.684932	1.09875
1490	-0.486795	1.6153	1.64647	-1.47524	2.56849	-0.0856164	-1.93659	-0.380517	0.472158	1.10185	-5.90812	2.60274	0.0527055	0.302945	0.653801	0.887295
1500	-0.205479	1.62753	1.57281	-1.43475	2.53308	-0.0919452	-1.78755	-0.656394	0.716336	1.19178	-5.78781	2.38236	-0.0733904	0	0.684932	0.956048
1510	-0.486795	1.81099	1.71233	-1.58061	2.56849	-0.440315	-2.10149	-0.731634	0.756301	1.19863	-5.72824	2.3377	-0.105377	0.210753	0.547945	1.18493
1520	-0.413408	1.70091	1.63622	-1.51085	2.26712	-0.364973	-2.10149	-0.856164	0.57637	1.20608	-5.60914	2.12924	0.171233	0.171233	0.653801	0.887295
1530	-0.547945	1.7743	1.87722	-1.37133	2.1037	-0.428082	-2.03563	-0.869339	0.686986	1.2394	-5.89068	2.08592	0.118527	-0.0526849	0.684932	1.09875
1540	-0.593606	1.57534	1.82241	-1.51946	2.15267	-0.293545	-2.0717	-0.75938	0.815959	1.33873	-5.54822	1.6812	0	-0.342466	0.684932	1.09875
1550	-1.25059	1.8072	1.96918	-1.51946	1.77349	-0.525932	-2.13128	-0.610483	0.956062	1.5411	-5.40812	1.71233	-0.171233	-0.485158	0.716062	0.887295
1560	-1.49858	1.84262	1.94064	-1.92308	1.74185	-0.363555	-2.19029	-0.887873	1.33277	1.69863	-5.46082	1.93625	-0.253664	-0.374178	0.967842	0.513699
1570	-1.46118	1.99772	1.60605	-1.5629	1.81021	-0.440315	-2.13128	-0.610483	1.29853	1.19863	-5.54822	1.74346	-0.269075	-0.342466	1.07021	0.114158
1580	-1.28995	1.87215	1.51158	-1.50385	1.97805	-0.410791	-1.45937	-0.913243	1.15842	0.996264	-5.54822	1.33873	0	0	1.36986	0.342466
1590	-1.16106	1.80034	1.29376	-1.65037	2.06116	-0.231031	-1.41656	-0.684932	1.35562	0.72774	-5.25058	1.16438	-0.415856	-0.342466	1.22815	0.265702
1600	-1.43954	1.59463	1.36986	-1.58061	1.59377	0.0338664	-1.29803	-0.803479	1.15842	0.311332	-5.11235	1.24533	0.101473	-0.361486	1.34134	0.199774
1610	-1.52968	1.57534	1.51158	-1.50385	1.68281	-0.021089	-1.26587	-0.945205	1.46976	-0.0595616	-5.23688	1.0274	0.202945	-0.0443973	1.0137	-0.0342466
1620	-1.21004	1.64384	1.19863	-1.67846	1.81271	-0.0329007	-1.21108	-1.21918	1.72289	-0.104229	-5.45481	1.15193	0.452534	-0.281315	0.890411	-0.157534
1630	-1.23922	1.3965	1.05594	-1.72331	2.08654	0.327062	-1.38676	-1.29541	1.57397	-0.119116	-5.26801	1.33873	0.485171	-0.271116	0.818938	-0.156336
1640	-1.15611	1.50016	1.19863	-1.40938	1.92308	0.310473	-1.53509	-1.48841	1.78243	-0.268017	-5.40812	1.19863	0.136986	-0.527397	0.996267	0.202363
1650	-0.890411	1.43184	1.33182	-1.2318	1.83089	0.270959	-1.62502	-1.29541	2.18582	-0.311332	-5.54822	1.05853	-0.0297945	-0.588144	0.9275	0.171233
1660	-0.890411	1.43184	1.13748	-1.2993	2.00914	0.541421	-1.72789	-1.33873	2.49716	-0.513699	-5.57935	1.36986	0	-0.413815	0.570788	-0.0428082
1670	-0.671938	1.21674	1.0274	-1.23815	1.89726	0.621329	-1.93026	-1.34133	2.20139	-0.871733	-5.62604	1.36986	0	-0.413815	0.996267	-0.202363
1680	-0.792568	1.18722	0.713473	-1.43792	2.05479	0.758315	-1.87755	-1.59378	2.32592	-0.684932	-5.61048	1.401	0.0998973	-0.513699	0.684932	-0.0713493
1690	-0.577466	1.11046	0.726027	-1.65596	1.91096	0.772014	-1.89601	-1.38356	2.20139	-0.575966	-5.47038	1.69677	0.402021	-0.513699	0.684932	-0.0713493
1700	-0.471182	0.874272	0.373596	-1.72071	2.22603	0.587082	-1.81858	-1.36986	1.94271	-0.60339	-5.14349	2.03923	0.342466	-0.271116	0.856164	-0.199774
1710	-0.53137	0.817134	0.171233	-2.09431	2.45842	0.990702	-1.83687	-1.61893	1.7811	-0.311332	-4.92555	2.42839	0.342466	-0.413815	0.69863	-0.376712
1720	-0.282243	0.815228	0.232384	-2.20439	2.63435	0.824171	-2.08779	-2.19178	2.15469	-0.342466	-4.94111	2.50623	0.118527	-0.395151	1.09589	-0.253425
1730	-0.450103	0.84475	0.269075	-1.92308	2.81647	0.900024	-1.81858	-2.05479	2.46603	-0.311332	-5.23688	2.73973	0.205479	-0.321918	1.23288	-0.157534
1740	-0.564521	0.872366	0	-1.92308	3.01723	0.911832	-2.29507	-2.3377	2.49716	-0.342466	-5.30212	2.6908	0.285377	-0.214041	1.0274	-0.230795
1750	-0.547945	0.942596	0.232384	-1.98423	3.11394	1.29104	-2.0717	-2.12924	2.18582	-0.716065	-5.43257	2.70711	0.479452	0.0205479	0.821918	-0.184932
1760	-0.340017	1.01598	0.342466	-1.92308	3.25342	1.1403	-2.07036	-2.02366	2.08024	-0.714712	-5.62604	2.63076	0.69863	-0.0342466	1.08695	-0.171233
1770	-0.624709	1.21674	0.395151	-1.88356	3.15356	1.44325	-2.13262	-2.08593	2.12356	-0.716065	-5.40812	2.71118	0.856164	0.142692	1.38356	-0.0342466
1780	-1.07387	1.05267	0.289781	-1.9626	3.21538	1.26567	-2.23848	-2.06849	2.02068	-0.670045	-5.23688	2.73973	0.627842	0.128425	1.31031	-0.171233
1790	-1.13503	0.84475	0.205479	-2.08061	3.15894	0.959072	-2.44396	-2.05479	1.70325	-0.638229	-4.94336	2.80497	0.759384	0.201007	1.5411	0
1800	-0.82926	0.783596	0.0380479	-2.27189	3.15195	0.682209	-2.43026	-2.26027	1.81223	-0.342466	-4.95397	3.23109	0.974692	0.0395205	1.08695	0.171233
1810	-0.908127	0.779801	0.171233	-2.09431	3.42466	0.489233	-2.47509	-2.02366	1.84336	-0.311332	-5.16243	3.05242	0.856164	0.171233	0.818938	0.498801
1820	-1.15611	0.472762	0.195699	-2.37562	3.19226	0.892853	-2.65241	-1.87612	2.11188	-0.228312	-5.3225	2.99658	1.16438	-0.157534	0.996267	0.482568
1830	-1.47497	0.319241	0.276603	-2.02846	3.55479	0.689822	-2.32483	-2.02501	1.98346	0	-5.13699	2.73973	1.33873	-0.202363	0.726027	0.267123
1840	-1.15611	0.472762	0.171233	-2.09431	3.32678	0.587082	-2.43026	-1.91781	1.67822	0.014887	-5.20575	3.05106	1.25134	-0.395151	0.856164	0
1850	-0.605021	0.399545	-0.0856164	-1.86192	3.34791	0.557558	-2.13262	-2.02366	1.62541	0.0778356	-5.40812	3.25342	1.36986	-0.613582	0.9275	0.171233
1860	-0.754606	0.153914	-0.0410959	-1.65596	3.42466	0.489233	-2.48505	-2.15068	1.50089	-0.0311336	-5.23688	3.02263	1.36986	-0.684932	0.671233	0.308219
1870	-0.890411	0.257664	-0.242582	-1.75185	3.18757	0.824171	-2.47509	-2.42839	1.11241	0.208455	-5.23688	3.02263	1.36986	-0.684932	0.744486	0.513699
1880	-0.936072	0.205479	-0.232384	-1.86192	3.08219	1.0274	-2.14259	-2.30137	1.15842	0.0311336	-4.86329	3.05106	1.19863	-1.10523	0.684932	0.171233
1890	-1.12279	0.783596	-0.177575	-2.05626	3.11171	1.00631	-2.41283	-2.70859	1.0975	0.268017	-4.64534	3.00436	1.36986	-0.956048	0.784829	0.171233
1900	-0.936072	0.547945	-0.540045	-2.147	3.14336	1.01516	-2.2355	-2.72484	1.37637	0.513699	-4.59662	3.15664	1.68253	-0.93061	0.996267	0.202363
1910	-0.967175	0.76799	-0.456623	-2.26554	3.17849	1.12218	-2.11519	-2.53425	1.29853	0.342466	-4.55195	3.02263	1.45866	-1.05911	0.9275	0.171233
1920	-1.00049	1.15052	-0.436935	-2.23602	3.45418	0.852788	-2.13262	-2.42839	1.50089	0.311332	-4.61151	3.23109	1.63788	-0.82639	0.876712	-0.0342466
1930	-1.13656	0.641411	-0.237096	-2.4236	3.45229	0.57051	-2.23848	-2.41096	1.48464	0.476476	-4.95397	3.08219	1.57281	-1.04642	1.13277	0.0922021
1940	-0.624709	0.531807	-0.497123	-2.23793	3.41877	0.793743	-2.30697	-2.41096	1.56966	0.342466	-4.78027	3.03938	1.57281	-1.45231	1.17229	-0.118548
1950	-0.582192	0.662103	-0.0944692	-1.89355	3.63541	1.10078	-2.23322	-2.68704	1.52932	0	-4.6661	3.125	1.57281	-1.69331	1.26027	0.0205479
1960	-0.795284	0.774988	-0.125572	-1.62627	3.85274	0.990702	-2.44396	-2.73973	1.55538	-0.0856164	-4.70084	3.11197	1.69863	-1.67808	1.05853	-0.202363
1970	-0.518425	0.579045	-0.371007	-1.72331	4.03284	1.24249	-2.27272	-2.56849	1.61654	-0.0326199	-4.58175	3.4991	1.59818	-1.41267	1.17229	-0.118548
1980	-0.530229	0.815228	-0.513699	-1.40938	4.10959	1.51663	-2.2442	-2.63984	0.956062	0	-4.58308	3.45579	1.71233	-1.60066	1.12729	-0.328199
1990	-0.577466	0.92151	-0.513699	-0.961538	3.93836	1.61448	-2.17283	-2.66838	1.09616	-0.311332	-4.61151	3.08219	1.05853	-1.57223	1.26997	-0.171233
2000	-0.593606	1.14155	-0.645411	-0.724449	3.86986	1.47064	-2.13128	-3.00774	0.918836	-0.506253	-4.58308	3.05106	0.917808	-1.5	1.12729	-0.171233
2010	-0.44013	1.04135	-0.543219	-0.818921	3.79664	1.19525	-2.05868	-2.85388	0.971644	-0.731634	-4.58175	3.15664	1.33873	-2.1949	0.996267	-0.202363
2020	-0.343572	1.12646	-0.657534	-0.998421	3.72147	1.31767	-1.96748	-3.09708	0.993288	-0.699818	-4.61151	3.23109	1.31031	-2.22603	0.856164	0
2030	-0.282243	0.874272	-0.513699	-1.06691	3.64856	1.2325	-2.32981	-3.03938	0.815959	-0.653798	-4.47411	2.77086	1.19863	-1.98893	0.856164	0.142692
2040	-0.624709	1.15769	-0.684932	-0.895682	3.32678	1.27201	-2.04193	-3.08219	1.06774	-0.684932	-4.65185	2.73973	1.19863	-1.9121	0.967842	0.171233
2050	-0.41214	1.25216	-0.917315	-0.834527	3.73288	1.11448	-1.75902	-3.02263	1.12729	-0.684932	-4.78545	2.78642	1.38356	-2.08904	0.890411	0.184932
2060	-0.282243	1.5592	-0.932928	-0.866158	3.47733	0.982233	-1.69947	-3.08219	1.04168	-0.770548	-4.68243	2.98435	1.56164	-2.02055	0.90887	0.395151
2070	-0.41214	1.64187	-0.938613	-0.92739	3.39514	1.00631	-2.07296	-3.11073	1.09616	-0.716065	-4.92295	3.25342	1.42695	-1.92637	1.19863	0.171233
2080	-0.513699	1.64384	-0.932928	-0.925205	3.53003	1.03492	-2.10149	-3.25342	1.29853	-0.513699	-4.92555	3.45579	1.52055	-1.67808	0.890411	0.184932
2090	-0.518425	1.26398	-0.856164	-0.724449	3.26712	1.23777	-2.10149	-3.18208	1.43863	-0.373599	-4.61151	3.42466	1.71233	-1.71233	0.653801	0.544829
2100	-0.707363	1.4293	-0.814829	-0.523692	2.95822	1.24249	-2.30125	-3.18208	1.12729	-0.0595616	-4.52082	3.39353	1.50938	-1.79478	0.816658	0.684932
2110	-0.795284	1.45992	-0.862507	-0.7625	2.39726	1.0274	-2.14616	-3.15664	1.2613	0.163788	-4.58308	3.45579	1.35616	-1.67808	0.642123	0.627856
2120	-0.795284	1.45992	-0.671233	-0.929928	2.67856	1.01516	-2.42907	-3.29065	1.15709	0.0744486	-4.38815	3.29065	1.46976	-1.88356	0.547945	0.321918
2130	-0.547945	1.43184	-0.856164	-0.993531	2.60654	0.923205	-2.43026	-3.28767	1.1701	0.228312	-4.55195	3.02263	1.43836	-2.19863	0.856164	0.171233
2140	-0.593606	1.57534	-0.726027	-0.971024	2.69408	0.975209	-2.10149	-3.08219	1.12729	0.342466	-4.79452	3.08219	1.61243	-1.88356	1.19863	0
2150	-0.520322	1.72301	-0.779401	-0.866158	2.66298	1.24249	-2.10149	-2.78253	1.22719	0.342466	-5.06565	3.25342	2.02627	-1.9121	1.23288	0.157534
2160	-0.388127	1.66667	-0.671764	-0.829825	2.53045	1.15152	-2.07409	-2.93151	1.46976	0.513699	-5.0433	3.3651	1.93627	-2.10748	1.29541	0.201007
2170	-0.211822	1.73897	-0.684932	-0.895682	2.49514	1.27201	-2.10149	-3.02263	1.73777	0.297798	-4.92555	3.11332	1.6838	-1.9121	1.33873	0.202363
2180	0.0913253	1.57534	-0.684932	-1.23815	2.36774	1.53772	-2.00159	-3.08219	1.15842	0.311332	-5.17733	3.08219	1.81223	-2.22603	1.05719	0.0967877
2190	0.136986	1.52968	-0.646884	-1.02886	2.5	1.75832	-1.79015	-3.11333	1.12729	0.342466	-5.27969	3.19635	1.9549	-2.22603	1.30137	0.19863
2200	0.402688	1.50016	-0.464777	-1.18923	2.43678	2.07549	-1.83348	-2.70995	1.0975	0.0744486	-5.19408	3.19635	1.74346	-1.91469	1.34007	-0.0521096
2210	0.163332	1.30576	-0.596147	-0.92739	2.36774	1.97466	-1.93026	-2.56849	1.15709	0.268017	-5.20575	3.11332	1.71233	-1.71233	1.05719	0.0967877
2220	0.16461	1.51311	-0.538164	-1.1403	2.36551	2.15355	-2.44396	-2.45682	1.43863	0.311332	-4.92555	3.05106	1.5411	-1.5411	0.997603	0.0967877
2230	0.208801	1.60149	-0.415856	-0.895682	2.56849	2.28718	-2.21563	-2.35445	1.43863	0.653798	-5.10288	2.72483	1.57534	-1.39041	1.13747	0.403616
2240	0.270171	1.53602	-0.313925	-1.03838	2.39726	2.64188	-2.51529	-2.31164	1.07836	0.407699	-5.20428	2.88649	1.71233	-1.09875	0.856164	0.342466
2250	0.402688	1.5592	-0.202945	-0.851291	2.39726	2.88649	-2.44396	-2.45682	1.12729	0.099887	-5.40812	2.73973	1.80822	-0.89726	1.0274	0.342466
2260	0.0366096	1.59463	-0.171233	-1.06691	2.39726	2.88649	-2.25955	-2.51581	1.2613	0.014887	-5.40812	2.76827	1.71233	-0.756281	1.0274	0.413815
2270	-0.10274	1.58676	0	-1.23815	1.89781	2.81311	-2.27272	-2.91096	1.18685	0	-5.61048	2.77086	1.16438	-0.869863	0.848733	0.379692
2280	0.136986	1.58676	-0.171233	-1.48276	2.35161	2.68754	-2.85776	-3.01085	1.12729	0.099887	-5.60788	2.91096	1.0411	-1.06164	0.653801	0.202363
2290	0.343647	1.8072	-0.171233	-1.48276	2.73973	2.81311	-2.75529	-3.05106	0.844384	0	-5.85955	2.49066	1.0274	-0.956048	0.311336	0.202363
2300	0.270171	1.87849	-0.202945	-1.32059	2.87291	2.63553	-2.71509	-3.01085	0.918836	-0.178678	-5.6538	2.42703	0.856164	-1.12524	0.373596	-0.202363
2310	0.234829	1.87215	-0.293545	-1.48276	2.84979	2.33611	-2.84351	-3.03938	0.815959	-0.0311336	-5.6389	2.39726	0.737637	-1.33034	0.273973	-0.0890411
2320	0.194062	1.97489	-0.171233	-1.48276	2.78538	2.25375	-2.64372	-2.9823	0.993288	0.014887	-5.82842	2.22603	0.250274	-1.67281	0.0428082	0.0570753
2330	0.201942	2.1969	-0.139521	-1.21912	2.91096	2.29941	-2.61519	-3.08219	0.815959	-0.0311336	-5.77911	1.95491	-0.0136986	-2.02055	-0.0297945	-0.0967877
2340	0.308219	2.04338	-0.513699	-0.993531	2.81647	2.26989	-2.48676	-2.85388	0.815959	-0.0311336	-5.57935	2.05479	-0.0311301	-1.85243	0	0
2350	0.131082	2.00795	-0.436935	-1.26767	2.66997	2.05207	-2.58094	-3.06849	0.755034	-0.268017	-5.66154	1.82192	-0.415856	-2.05479	0.150685	0.0342466
2360	0.182647	1.91781	-0.611541	-0.895682	2.87144	2.12818	-2.64943	-3.06849	0.713493	-0.413812	-5.96462	1.94064	-0.479452	-1.89726	0.171233	0.171233
2370	-0.175959	2.13785	-0.468038	-1.19249	2.77147	2.10281	-2.3844	-2.93329	0.884726	-0.485161	-5.86226	2.20369	-0.315068	-2.03425	0.223938	0.0526849
2380	-0.0709418	2.04338	-0.545411	-1.1557	3.34932	2.16927	-2.27272	-3.25342	0.833767	-0.750164	-5.71336	2.0399	-0.171233	-2.22603	0.171233	-0.199774
2390	0.130644	2.08143	-0.583459	-1.33327	3.29147	2.29307	-2.0717	-3.15664	0.738134	-0.918432	-5.46521	1.9121	-0.0595548	-2.56849	-0.0998973	-0.513699
2400	-0.0696747	1.66549	-0.684932	-1.58061	2.94901	2.30575	-2.27272	-2.91096	0.551336	-0.731634	-5.57935	2.05479	0	-2.46861	0.0998973	-0.513699
2410	0.247068	1.83546	-0.684932	-1.58061	2.98432	2.29941	-2.45765	-2.87671	0.385274	-0.72774	-5.57935	2.39726	-0.0136986	-2.43151	-0.136986	-0.527397
2420	0.402688	1.84262	-0.317099	-1.61232	3.16462	2.61017	-2.61519	-2.91096	0.753699	-0.716065	-5.57935	2.05479	-0.184401	-2.44995	-0.442363	-0.713473
2430	0.234829	1.87215	-0.16489	-1.44743	3.08219	2.47064	-2.47509	-2.70859	0.870445	-0.770548	-5.31134	2.02502	-0.0428082	-2.45434	-0.328767	-0.719178
2440	0.21375	2.18509	0	-0.895682	3.68469	2.2677	-2.42907	-2.60572	0.956062	-0.934	-5.45481	1.83687	-0.202945	-2.47971	-0.566404	-0.632247
2450	0.21375	1.90167	-0.0410959	-0.834038	3.76075	2.43259	-2.47375	-3.15664	0.815959	-0.716065	-5.26801	1.6812	0	-2.39726	-0.744486	-0.513699
2460	0.119271	1.59463	0.0380479	-0.902024	3.50709	2.2677	-2.71509	-3.01085	1.18685	-0.342466	-5.26801	1.6812	-0.21074	-2.27871	-0.967842	-0.32013
2470	0.198137	1.59084	0.171233	-0.724449	3.47733	2.3521	-2.53735	-2.91096	0.784829	0	-5.26801	2.02366	0	-2.73973	-0.856164	-0.264637
2480	0.171233	1.52968	0.0944692	-0.58274	3.62127	1.98865	-2.47509	-3.11333	0.753699	0.0311336	-5.23688	2.05479	0	-3.15354	-1.0274	-0.230795
2490	0.485356	1.39388	0.110082	-0.492062	3.5274	2.15558	-2.54385	-3.42466	1.09616	-0.0311336	-5.33027	1.88356	-0.0998973	-2.91096	-1.16438	-0.157534
2500	0.107466	1.60644	0.232384	-0.492062	3.5274	2.49804	-2.72687	-3.42466	1.04168	0.256849	-5.19408	1.94064	-0.311336	-2.94209	-1.36986	-0.271116
2510	0.107466	1.60644	0.106277	-0.228466	3.66175	2.5365	-2.61519	-3.42466	1.15842	-0.0311336	-5.29644	2.20369	-0.313938	-3.28197	-1.39966	-0.0967877
2520	0.271524	1.70091	0.171233	-0.381983	3.39291	2.55943	-3.19738	-3.50685	0.978408	0.0595616	-5.31473	1.80573	-0.202945	-3.16464	-1.6812	0.140103
2530	-0.175959	1.79539	0.0380479	-0.546873	3.32192	2.55284	-3.26587	-3.41096	0.799712	0.13401	-5.23688	2.05479	-0.30137	-3.00685	-1.74212	0.245678
2540	-0.171233	2.02968	0	-0.553216	3.3676	2.64188	-3.12889	-3.66724	0.978408	0.282904	-5.36736	2.13634	0.0136986	-2.77397	-1.36986	0.454137
2550	0.0602226	1.90167	-0.461014	-0.842997	3.84955	2.61017	-3.06933	-3.61823	1.07836	0.277233	-5.57935	2.05479	-0.136986	-2.92466	-1.36986	0.271116
2560	-0.179134	1.7536	-0.356164	-0.861435	3.77349	2.85116	-2.95765	-3.59589	0.956062	0.171233	-5.61048	1.74346	-0.342466	-3.25342	-1.23288	0.157534
2570	-0.205479	1.62753	-0.183459	-0.724449	3.73288	2.45695	-2.90057	-3.62443	1.04575	-0.212003	-5.54822	2.02366	-0.0998973	-3.25342	-1.05853	0.202363
2580	-0.235	1.57101	0.415856	-0.895682	4.19202	2.33112	-2.75529	-3.45579	1.0339	-0.171233	-5.33027	1.88356	0	-2.91096	-1.36986	0
2590	-0.303322	1.52968	0.547945	-0.916229	4.26764	2.36527	-2.50351	-3.61823	1.12729	-0.099887	-5.57935	2.11436	0.136986	-2.76027	-1.56164	0.376712
2600	-0.194065	1.51827	0.553219	-1.1196	4.45842	2.09013	-2.88632	-3.76712	0.831524	-0.186801	-5.40812	2.02625	0.0297945	-2.83651	-1.42942	0.513699
2610	0.194062	1.18722	0.574849	-0.956836	4.4863	2.14188	-2.78642	-3.86701	0.815959	-0.311332	-5.28582	2.2831	0.342466	-2.62805	-1.25572	0.898973
2620	0.136986	1.28506	0.110082	-0.834527	4.78815	2.09013	-2.61519	-3.76712	0.956062	-0.371003	-5.31134	2.08457	0.191781	-2.5411	-1.71233	0.613582
2630	0.00118151	1.46473	0.313925	-0.752986	4.765	2.03371	-2.86861	-3.53425	1.0274	-0.684932	-5.54822	2.02366	0.136986	-2.21233	-1.5411	0.619068
2640	-0.0831678	1.7743	0.342466	-0.895682	4.79452	2.39726	-2.78642	-4.0097	0.893801	-0.669363	-5.57935	2.05479	0.0527055	-2.09432	-1.74346	0.887295
2650	-0.0696747	1.8072	0.131712	-1.04057	4.80089	2.5087	-2.54385	-4.10959	1.12729	-0.585045	-5.57935	1.81221	0.0136986	-2.08904	-1.84932	0.760274
2660	-0.159818	1.57534	0.43125	-0.92739	4.74887	2.59622	-2.68652	-4.45205	1.19253	-0.293545	-5.57935	1.81221	0	-2.22603	-1.6812	0.887295
2670	-0.471182	1.50016	0.611541	-1.23815	5.16651	2.90758	-2.50104	-4.83733	1.09616	-0.311332	-5.48596	1.5411	0.0958904	-2.26712	-1.5411	1.0274
2680	-0.175959	1.5474	0.513699	-1.40938	4.92771	2.99068	-2.20139	-5.13699	1.09616	-0.311332	-5.61048	1.401	0.27113	-2.15468	-1.84932	1.00685
2690	-0.282243	1.5592	0.158065	-1.52793	5.09747	3.12923	-2.13262	-5.16812	1.22719	0	-5.40812	1.46326	0.191781	-2.08904	-2.05479	1.0274
2700	-0.25114	1.23288	0.342466	-1.92308	5.01842	3.02386	-2.10149	-5.19655	1.11171	-0.0933973	-5.20575	1.401	0.653801	-1.91469	-2.08592	0.887295
2710	0.257479	1.28235	0.171233	-1.82523	5.0038	2.99068	-2.13262	-4.76339	1.12729	0.342466	-5.18795	1.4351	0.513699	-2.22603	-1.72603	0.650685
2720	0.120411	1.21483	0.247997	-1.9526	5.30822	2.8679	-2.10149	-4.69463	1.09616	0.311332	-5.20709	1.29541	0.47089	-2.16895	-1.74346	0.544829
2730	0.10488	1.30494	0.0944692	-1.89355	5.04839	2.89577	-2.033	-4.71233	1.20175	0.0297808	-5.13699	1.17009	0.356164	-2.36301	-1.66952	0.627856
2740	-0.135719	1.28235	-0.0136986	-1.88883	5.27281	2.70683	-2.10149	-4.73496	1.09616	0.0311336	-5.31134	1.34008	0.282911	-2.22603	-1.61243	0.856164
2750	0.0758356	1.24837	0.065863	-1.8177	5.16651	2.90758	-1.75902	-4.51162	1.18685	-0.148897	-5.06565	1.43836	0.479452	-2.23973	-1.5411	0.684932
2760	0.0545377	0.990616	-0.171233	-1.40938	5.40271	3.35633	-2.10149	-4.35217	1.50089	-0.0311336	-5.20575	1.33873	0.342466	-2.39726	-1.68253	0.93061
2770	0.166507	1.11046	0.177575	-1.44743	5.30822	3.15558	-2.13128	-4.03514	1.50089	-0.311332	-5.20575	1.33873	0.585034	-2.24029	-1.36986	0.956048
2780	0.136986	1.13014	0.0733904	-1.23815	5.43993	3.20826	-1.93026	-3.79566	1.36986	-0.342466	-4.89442	1.12728	0.383562	-2.13014	-1.0137	1.06164
2790	0.107466	1.11046	-0.0253664	-1.4728	5.38432	3.0541	-2.07036	-4.07846	1.44123	-0.171233	-5.10288	1.19118	0.513699	-1.88356	-1.12729	0.856164
2800	0.136986	1.08937	0.202945	-0.978127	5.48582	3.11752	-2.10149	-4.10959	0.878219	0.171233	-4.86329	1.05853	0.342466	-1.78368	-1.0137	0.719178
2810	0.14289	1.05141	0.0126884	-0.940072	5.88308	3.38796	-1.85491	-3.72603	0.990308	0.328767	-4.97661	1.13699	0.481986	-1.62988	-0.821918	0.527397
2820	0.216897	0.913243	0.246575	-1.02582	5.96459	3.4695	-1.44769	-3.45579	0.684932	0.342466	-5.51979	1.0274	0.566404	-1.76501	-0.585034	0.513699
2830	0.21375	0.815228	0.171233	-0.993531	5.61116	3.60342	-1.38543	-3.79826	0.800411	0.435863	-5.54822	1.33873	0.442363	-1.88356	-0.342466	0.454137
2840	0.14289	0.366479	0.171233	-0.993531	5.47945	3.42466	-1.41656	-3.86701	0.784829	0	-5.30212	0.978476	0.299658	-1.94064	-0.342466	0.342466
2850	-0.41214	0.224767	0.171233	-0.838603	5.4338	3.71493	-1.66683	-3.8725	0.844384	-0.342466	-5.46082	0.803479	0.237089	-2.26555	0	0.413815
2860	-0.175959	-0.105887	0.110082	-0.492062	5.47945	3.32681	-1.69947	-3.91602	0.784829	-0.442353	-5.23688	0.92751	0.311336	-2.25716	0	0.684932
2870	0.136986	0.102742	0.240993	-0.572243	5.81555	3.19363	-1.93026	-3.86052	0.613596	-0.171233	-5.25177	0.818942	0.313938	-2.19749	0.0595548	0.513699
2880	0.402688	0.189341	0.484178	-0.476455	5.77301	3.27789	-1.79015	-3.73599	0.308356	-0.357353	-5.29397	0.72774	0.28976	-2.09432	0	0.613582
2890	0.433791	0.205479	0.237096	-0.763966	5.85144	3.25005	-1.69053	-4.08219	0.165137	-0.293545	-5.26801	0.653798	0.342466	-1.88356	-0.311336	0.544829
2900	0.308219	0.367743	0.253682	-0.92739	5.96459	3.12704	-2.22002	-4.33351	0.0254452	-0.312685	-5.20575	0.716065	0.313938	-1.9121	-0.208459	0.528596
2910	0.38161	0.159818	0.0821918	-0.792942	5.82192	2.73973	-1.93711	-4.38356	0	-0.342466	-5.47514	0.431801	0.223938	-2.00211	0.0311301	0.482568
2920	0.433791	0.205479	0	-0.895682	5.85144	2.62416	-2.10149	-4.10959	-0.149178	-0.171233	-5.47945	0.342466	0.313938	-2.19749	-0.0311301	0.482568
2930	0.556216	0.106677	0.141712	-0.972442	5.85144	2.31713	-1.93711	-4.0411	0.0403425	-0.342466	-5.23688	0.967836	0.481986	-2.13724	0.0136986	0.308219
2940	0.559363	0.262558	0.0285411	-1.09545	5.88777	2.45747	-1.58036	-3.90113	-0.160377	-0.191781	-5.20575	0.996264	0.328767	-2.08904	0	0.413815
2950	0.745154	0.472762	-0.101473	-1.33327	6.12767	2.29941	-1.68457	-3.81179	0.0687671	-0.0311336	-4.81288	0.472928	-0.057089	-1.92637	0	0.342466
2960	0.612637	0.838408	-0.436935	-0.925205	6.40897	2.29941	-1.81858	-4.10959	0.0998973	0	-4.92555	0.311332	0	-1.78368	-0.202945	0.424914
2970	0.399541	0.570777	-0.313925	-1.09545	6.37514	2.47064	-2.07036	-4.07846	0.0850137	0.208455	-4.89442	0.342466	0.122295	-2.10372	-0.142705	0.413815
2980	0.479452	0.257664	-0.418572	-1.30791	6.29757	2.63553	-1.86861	-4.0274	0.131027	0.373599	-5.23688	0.0595616	0.282911	-1.88356	0.0136986	0.376712
2990	0.216897	0.570777	-0.583459	-1.33327	6.26226	2.64188	-1.68457	-4.13937	0.0998973	0.513699	-5.68832	0.389168	0.171233	-1.88356	0.0744521	0.483925
3000	0.0880651	0.795825	-0.452548	-1.2993	6.47733	2.71864	-1.41656	-4.10959	0.0142808	0.428082	-5.89068	0.653798	0.0888014	-2.08651	0.0395068	0.276603
3010	-0.25114	0.547945	-0.276603	-1.34352	6.22555	2.70303	-1.51646	-4.45205	0.00650685	0.404733	-5.89202	0.610483	0.190253	-2.12455	0.242568	0.171233
3020	-0.49087	0.605024	-0.315068	-1.68335	6.16438	2.54403	-1.21108	-4.43836	-0.466507	0.461014	-5.87901	0.570777	0.0131678	-2.16016	0.171233	0
3030	-0.471182	0.531807	-0.596147	-1.89137	6.19202	2.6253	-1.38543	-4.42092	-0.242568	0.585045	-5.96851	0.793897	0.0136986	-2.43151	0.402021	0.32013
3040	-0.624709	0.815228	-0.737616	-1.9626	6.16438	2.73973	-1.07409	-4.39249	-0.242568	0.402027	-5.79339	0.913243	0.253664	-2.42897	0.585034	0.513699
3050	-0.695558	0.708945	-0.590462	-1.9526	6.13486	2.90758	-1.0443	-4.18404	-0.214041	0.513699	-5.61048	0.716065	0.171233	-2.56849	0.653801	0.887295
3060	-0.644264	1.05879	-0.538164	-2.14323	6.13486	3.25005	-0.731627	-4.28082	0.0998973	0.684932	-5.33678	0.684932	0.183459	-2.22603	0.773733	0.716644
3070	-0.896315	1.05141	-0.513699	-2.51016	6.08764	3.29728	-0.666387	-4.15851	-0.211438	0.373599	-5.3225	0.770548	0.342466	-2.28559	0.442363	0.513699
3080	-1.22697	0.980555	-0.171233	-2.36339	6.08764	3.35633	-0.688818	-3.99543	-0.211438	0.311332	-5.34586	0.980695	0.342466	-2.32591	0.684932	0.342466
3090	-1.2624	1.11046	-0.253682	-2.23384	6.17075	3.19363	-0.217928	-3.76712	-0.211438	0.0311336	-5.57935	0.896935	0.585034	-2.21176	0.72774	0.0570753
3100	-1.30964	1.21674	-0.232384	-1.86192	5.82192	3.22896	-0.375462	-3.63014	-0.0713356	0	-5.61048	0.996264	0.784829	-2.22603	1.10959	0.0616438
3110	-1.37874	1.49797	-0.223918	-1.87039	6.09462	3.42193	-0.417688	-3.25342	-0.242568	-0.0595616	-5.86226	0.684932	0.821918	-2.23973	1.16438	-0.0205479
3120	-1.4775	1.52968	-0.436935	-1.89355	6.06651	3.66927	-0.183682	-3.23288	-0.291507	-0.0652329	-5.54822	0.716065	0.956062	-2.15468	1.0411	-0.0342466
3130	-1.36741	1.35845	-0.513699	-2.09431	5.99315	3.49804	-0.146592	-3.08219	-0.553904	-0.0311336	-5.69349	0.72774	1.0274	-2.39726	1.12329	0.130137
3140	-1.52968	1.51827	-0.605901	-2.08114	5.89866	3.63975	-0.0155651	-3.05106	-0.00969178	0.260274	-5.57935	0.92751	1.19863	-2.39726	1.0274	0
3150	-1.40411	1.52968	-0.574849	-2.20439	6.05901	3.77465	0.0128596	-3.23109	0.27113	0.171233	-5.54822	0.996264	1.05592	-2.53995	0.913253	0.0428082
3160	-1.46997	1.63505	-0.513699	-2.36339	6.33562	3.84051	0.236216	-3.42466	0.442363	0.099887	-5.25177	1.16141	1.35616	-2.43151	0.759384	0.201007
3170	-1.51419	1.78653	-0.799089	-2.39397	6.31024	4.04345	0.195873	-3.42466	0.670685	0.142695	-5.31134	1.34008	0.99887	-2.59703	0.534247	0.650685
3180	-1.30964	1.21674	-0.621514	-2.23384	6.37366	4.01808	0.467003	-3.59589	0.691438	0.171233	-5.40812	1.27647	1.19863	-2.73973	0.268014	0.722158
3190	-0.965325	1.0802	-0.60274	-2.1628	6.57271	3.88002	0.295771	-3.42466	0.411233	0.0311336	-5.54822	1.05853	1.0411	-2.70548	0.342466	0.613582
3200	-1.15297	0.913243	-0.513699	-2.36339	6.51911	3.49804	-0.0778253	-3.39352	0.131027	-0.0311336	-5.57935	1.36986	0.890411	-2.23973	0.136986	0.5
3210	-1.09707	0.779801	-0.722979	-2.27189	6.51322	3.80246	-0.0933904	-3.19116	0.377123	-0.0489212	-5.26801	1.05853	0.513699	-2.22603	0	0.413815
3220	-0.86089	0.76799	-0.643836	-2.34089	6.4301	3.98222	-0.731627	-2.91096	0.0220548	-0.591534	-5.00339	1.0741	0.474192	-2.27871	-0.0998973	0.513699
3230	-0.719178	0.331051	-0.632247	-2.2392	6.13486	3.74603	-0.560394	-2.91096	0.159452	-0.684932	-5.26801	1.05853	0.625377	-2.22603	-0.282911	0.513699
3240	-0.853716	0.269897	-0.611541	-2.60801	6.33562	3.73903	-0.560394	-2.91096	0.0998973	-0.513699	-5.23688	1.65277	0.438356	-2.26712	-0.28976	0.368812
3250	-0.795284	0.0900565	-0.746082	-2.57132	6.41171	3.73903	-0.389161	-3.18208	0.305377	-0.671233	-5.17164	1.66341	0.513699	-2.22603	0	0.342466
3260	-1.13503	0.502284	-0.726027	-2.53267	6.73075	4.05126	-0.0778253	-3.11333	0.367911	-0.655151	-5.15127	1.62671	0.72774	-2.29738	0.431267	0.310753
3270	-0.924658	0.61644	-0.761038	-2.3353	6.92466	3.8816	0.145086	-3.21918	0.131027	-0.716065	-5.09418	1.46975	0.342466	-2.28559	0.547945	0.157534
3280	-0.988253	0.84475	-0.784815	-1.75185	7.0939	4.35421	-0.0155651	-3.39352	0.0142808	-0.941781	-4.86329	1.74346	0.513699	-2.22603	0.714726	0.439253
3290	-1.09707	0.850654	-0.342466	-1.58061	6.94154	4.42006	-0.0155651	-3.39352	0.0998973	-0.744493	-4.9093	1.92079	0.413801	-2.15468	0.653801	0.202363
3300	-1.13503	1.18722	-0.16489	-1.71379	7.12592	4.48592	-0.0466952	-3.3651	0.412568	-1.29541	-5.14349	1.5411	0.0733904	-2.05479	0.653801	0.202363
3310	-1.23878	1.32302	-0.0273973	-1.68335	7.18627	4.60277	-0.0329966	-3.28767	0.473493	-1.33873	-5.13699	1.71233	-0.0136986	-2.08904	0.513699	0
3320	-1.63649	1.46853	-0.304418	-1.57427	6.95938	4.32974	-0.0778253	-3.45579	0.473493	-1.33873	-4.8088	1.79795	-0.205479	-2.23973	0.311336	-0.140103
3330	-1.57534	1.43184	-0.342466	-1.69228	7.0939	4.35421	0.0185445	-3.37574	0.472158	-1.29541	-4.86329	2.02366	-0.0595548	-2.22603	0.312671	-0.245678
3340	-1.57534	1.43184	-0.200753	-1.50385	7.02055	4.28286	-0.0466952	-3.48422	0.613596	-1.12079	-4.89442	2.05479	0.313938	-2.25457	0.205479	-0.5
3350	-1.40411	1.52968	-0.134538	-1.69069	6.84932	4.25636	0.326901	-3.39352	0.621027	-0.893387	-4.89442	1.88356	0.311336	-2.25716	0.171233	-0.342466
3360	-1.36459	1.7536	-0.184401	-1.87039	6.50685	4.10959	0.480171	-3.30611	0.473493	-0.996264	-4.97596	1.92433	0.223938	-2.00211	0.0998973	-0.171233
3370	-1.20336	1.79539	-0.302945	-1.75185	6.40897	4.01174	0.467003	-3.25342	0.699212	-0.941781	-4.81997	2.02502	0.171233	-1.88356	0.208459	-0.18613
3380	-1.65211	1.5592	-0.415856	-1.58061	6.33562	3.66927	0.538339	-3.08219	0.489058	-0.918432	-4.70084	2.3377	0.299658	-1.65525	0.223938	0.0526849
3390	-1.51419	1.59084	-0.684932	-1.58061	6.41171	3.73903	0.50125	-3.09589	0.710377	-1.23585	-4.86329	2.36613	-0.0136986	-1.67808	-0.0311301	0.140103
3400	-1.30964	1.84262	-0.824452	-1.32059	6.08195	4.04345	0.161764	-2.75461	0.784829	-1.36986	-4.64534	2.22603	-0.21074	-1.59378	-0.109589	0.0890411
3410	-1.48678	1.78358	-0.961534	-1.26449	6.16438	3.57142	0.385106	-2.97796	0.800411	-1.46326	-5.06565	2.1482	-0.342466	-1.78368	-0.0998973	0.513699
3420	-1.52968	1.57534	-0.761038	-1.16839	6.1939	3.59251	0.608442	-3.00774	0.784829	-1.42942	-4.89442	2.05479	-0.671233	-2.02055	0.171233	0.684932
3430	-1.39041	1.56393	-0.424658	-1.1902	6.26976	3.77465	0.585531	-2.95048	0.710377	-1.41453	-5.20575	2.02366	-0.69863	-1.67808	0	0.271116
3440	-1.15611	1.5592	-0.177575	-1.02886	6.03267	3.84051	0.578682	-2.39726	0.684932	-1.71233	-5.06565	2.02625	-0.487363	-1.59378	-0.163801	0.379692
3450	-1.00049	1.49299	-0.171233	-0.993531	6.08764	3.98222	0.295771	-2.49715	1.11241	-1.50387	-5.28582	2.12003	-0.342466	-1.64098	-0.150685	0.308219
3460	-0.547945	1.43184	-0.279048	-0.863973	5.77627	3.96608	-0.0466952	-2.56849	1.44123	-1.5411	-5.23688	2.11436	-0.438356	-1.5	-0.171233	0.171233
3470	-0.890411	1.28506	-0.152212	-0.965442	5.76075	3.95059	-0.0466952	-2.45682	1.43863	-2.02366	-5.37089	2.38236	-0.479452	-1.55479	-0.253664	0.0317123
3480	-0.919932	1.45292	-0.269075	-0.895682	5.83332	4.0574	0.195873	-2.73973	1.20175	-2.08458	-5.40812	2.22603	-0.342466	-1.36986	-0.380514	0.00634247
3490	-1.29403	1.24837	-0.403616	-0.920144	6.06164	3.8679	0	-2.50623	1.43863	-2.08593	-5.54822	2.08592	-0.205479	-1.04795	-0.342466	-0.230795
3500	-1.44216	1.19356	-0.342466	-0.967027	6.37233	3.84051	0.124538	-2.91096	1.69808	-1.84075	-5.57935	2.05479	-0.356164	-0.993151	-0.123288	-0.431507
3510	-1.4408	1.35845	-0.632247	-0.935199	6.31024	4.04345	0.236216	-2.73973	1.64099	-2.02626	-5.71336	2.38236	-0.566404	-0.737616	0.0297945	-0.439253
3520	-1.51039	1.39388	-0.712329	-1.13541	6.18884	4.12182	0.538339	-2.39726	1.75267	-2.05479	-5.95295	2.36613	-0.790308	-0.816644	0.0713356	-0.442349
3530	-1.48678	1.28759	-0.758322	-1.23815	6.16438	4.18297	0.467003	-2.49066	1.84336	-1.74346	-5.64459	2.75603	-0.684932	-0.684932	-0.0595548	-0.662596
3540	-1.13503	1.52968	-0.748349	-0.92739	6.37366	4.36055	0.638236	-2.39726	2.25459	-1.71233	-5.44887	2.82127	-0.643836	-0.417808	-0.0136986	-0.719178
3550	-1.24429	1.51827	-1.0274	-0.553216	6.44568	3.95059	0.607106	-2.36613	2.15469	-1.71233	-5.28358	2.84869	-0.416918	-0.543473	0.134007	-0.841267
3560	-1.23288	1.28506	-1.10079	-0.553216	6.67808	4.35421	0.489349	-2.68016	2.41154	-1.79795	-5.5049	3.11197	-0.566404	-0.632247	0.304418	-0.678589
3570	-1.23288	1.01598	-0.856164	-0.797832	6.47733	4.27745	0.195873	-2.73973	2.64784	-1.84932	-5.46082	3.20074	-0.481986	-0.76738	0.205479	-0.842466
3580	-1.27854	1.19863	-0.799089	-0.895682	6.54356	4.24413	-0.165223	-2.85827	2.79293	-1.60336	-5.69349	3.21062	-0.144897	-0.908849	0.342466	-0.915726
3590	-1.15611	1.5592	-0.541322	-0.569788	6.57661	4.25908	-0.146592	-2.73973	2.80983	-1.44431	-5.6389	3.08219	-0.0684932	-1.28082	0.520034	-0.894212
3600	-1.13503	1.52968	-0.810503	-0.781527	6.4726	4.35421	-0.252175	-2.75342	3.11075	-1.29852	-5.57935	2.98231	-0.171233	-1.19863	0.684932	-0.856164
3610	-1.23288	1.7743	-0.758322	-0.553216	6.56801	4.07289	-0.146592	-2.89669	3.15096	-1.401	-5.54822	3.05106	-0.481986	-1.28741	0.493151	-0.650685
3620	-1.17173	1.81099	-0.931507	-0.765545	6.80366	3.96608	-0.155668	-2.78643	3.18209	-1.42942	-5.06565	2.91096	-0.513699	-1.43573	0.311336	-0.825034
3630	-0.84475	1.64384	-1.0274	-0.895682	6.84932	3.84051	-0.140086	-2.91096	3.35332	-1.5411	-5.20575	2.7086	-0.452055	-1.11644	0.205479	-0.842466
3640	-0.936072	1.48402	-0.951291	-0.825921	6.75418	3.73903	-0.0603938	-3.21918	3.16651	-1.46326	-4.95397	2.59083	-0.356164	-0.650685	0.342466	-0.915726
3650	-1.0236	1.53602	-0.954007	-0.895682	6.70548	3.77201	0.124538	-3.25342	3.52455	-1.71233	-4.79452	2.53995	-0.585034	-0.856164	0.282911	-0.856164
3660	-0.951562	1.59084	-0.708551	-0.759877	6.64003	4.01808	0.295771	-3.25342	3.59589	-1.64098	-4.75743	2.58904	-0.632226	-0.645411	-0.0888014	-0.995685
3670	-0.914877	1.63976	-0.932928	-0.925205	6.3488	4.262	0.10399	-3.28767	3.58411	-1.36986	-4.92555	2.42839	-1.0274	-0.684932	-0.21074	-1.14595
3680	-1.2163	1.5573	-0.87388	-0.523692	6.47733	4.27745	0.282072	-3.63014	3.74849	-1.59378	-4.95397	2.39726	-1.08447	-0.556507	-0.0428082	-0.799089
3690	-1.4775	1.52968	-0.901825	-0.256411	6.53637	4.31287	0.295771	-3.76712	4.0588	-1.91781	-4.92555	2.42839	-0.856164	-0.485158	-0.118527	-0.289781
3700	-1.2624	1.26398	-0.608825	-0.28051	6.60959	3.8679	0.638236	-3.70756	3.83589	-2.08593	-4.98375	2.29303	-1.14595	-0.737616	-0.136986	-0.527397
3710	-1.24945	1.50207	-0.779401	-0.240274	6.65271	3.63757	0.608442	-3.69267	3.94147	-2.08458	-4.96291	2.23288	-1.0137	-0.993151	-0.442363	-0.856164
3720	-1.23288	1.43184	-0.816644	-0.329298	6.50685	4.10959	0.775223	-3.67123	3.83589	-2.02366	-4.9093	2.26325	-0.967836	-1.19863	-0.328767	-0.719178
3730	-1.23288	1.28506	-0.849822	-0.343932	6.81979	3.93498	0.90625	-3.39488	4.10959	-2.39726	-4.93723	2.62557	-0.784829	-1.19863	-0.0744521	-0.82639
3740	-1.569	1.3204	-1	-0.10801	7.02055	3.84051	0.880805	-3.08219	3.94147	-2.36748	-5.27969	2.51142	-0.547945	-1.21233	-0.136986	-0.664384
3750	-1.59436	1.21892	-1.0274	-0.21075	7.08904	3.8679	0.738134	-3.08219	4.14993	-2.39726	-5.75058	2.39726	-0.0713356	-1.12728	-0.193579	-0.230795
3760	-1.7588	1.15052	-0.862507	-0.00146575	7.16226	3.93498	0.880805	-3.08219	4.10959	-2.39726	-5.84027	2.2668	-0.136986	-1.21233	-0.328767	0.0342466
3770	-1.65211	1.21674	-1.12728	-0.0395171	7.25295	3.95059	0.90625	-3.11197	3.89815	-2.70859	-5.88921	2.20156	-0.342466	-1.0274	-0.342466	0.271116
3780	-1.6451	1.54871	-1.19863	0.229565	7.3263	3.95059	0.669366	-3.05106	4.1161	-2.56849	-6.17089	2.22603	-0.28976	-0.987877	-0.613596	0.242582
3790	-1.81997	1.52968	-1.13748	0.19287	7.36301	3.95466	0.578682	-3.42466	4.03825	-2.98879	-5.78781	2.21859	-0.342466	-0.915726	-0.638236	0.280199
3800	-1.84104	1.50016	-1.12887	-0.115623	7.25295	3.95059	0.572997	-3.47358	4.10959	-2.73973	-5.89068	2.36613	-0.585034	-1.19863	-0.513699	0.684932
3810	-1.98276	1.32302	-0.895685	0.0131678	7.6001	3.88002	0.638236	-3.42466	3.83589	-2.70859	-5.56447	2.26325	-0.356164	-1.40411	-0.69863	0.650685
3820	-2.08904	1.31893	-0.961534	-0.105373	7.87671	3.57142	0.638236	-3.47136	3.49342	-2.42839	-5.23688	2.05479	-0.171233	-1.19863	-0.684932	0.613582
3830	-2.5	1.24429	-1.0274	0.131716	8.16212	3.7644	0.20238	-3.25342	3.69579	-2.4258	-5.44534	1.87612	-0.223938	-1.08008	-0.69863	0.650685
3840	-2.53778	1.32302	-1.00203	0.163425	8.21281	3.53609	-0.178421	-3.37197	3.58411	-2.39726	-5.29644	1.86123	-0.0410959	-1.10274	-0.835616	0.376712
3850	-2.38427	0.980555	-0.901825	0.177377	8.50459	3.56653	-0.389161	-3.3651	3.25654	-2.42704	-5.222	1.50387	-0.202945	-0.76738	-1.0274	0.413815
3860	-2.33704	1.15769	-0.961534	0.026339	8.2587	3.81416	0.124538	-3.59589	3.70322	-2.87374	-4.92555	1.401	-0.171233	-0.856164	-0.9275	0.171233
3870	-2.35812	0.84475	-1.09589	-0.0669144	8.04795	4.01174	0.252962	-3.53881	3.49342	-3.05106	-5.088	1.65277	-0.0136986	-0.376712	-1.12729	0.171233
3880	-2.19912	1.01598	-0.684932	-0.0395171	8.28894	3.91661	0.309469	-3.28767	3.52455	-3.08219	-4.86329	1.6812	-0.342466	-0.413815	-1.08695	0.171233
3890	-2.01565	0.697979	-0.619068	-0.316127	8.42846	4.0054	-0.22536	-3.55867	3.89815	-3.39352	-4.79021	1.28053	-0.228322	-0.47089	-0.996267	0.544829
3900	-1.94733	0.76799	-0.380514	-0.204408	8.18493	4.19667	-0.314709	-3.73734	4.03825	-3.25342	-4.58308	1.401	-0.356164	-0.308219	-0.996267	0.544829
3910	-2.08904	0.710209	-0.342466	-0.21075	7.53425	4.52544	-0.0778253	-3.45579	4.25842	-3.01696	-4.52082	1.33873	-0.0311301	-0.202363	-1.08695	0.856164
3920	-2.33704	0.874272	-0.141712	-0.13399	7.56599	4.43665	-0.0778253	-3.39352	4.38815	-3.2162	-4.52216	1.63788	0	0	-1.23288	1.18493
3930	-2.31735	0.597414	-0.452548	-0.271904	7.74353	4.56349	0.325565	-3.69267	4.4924	-3.42466	-4.52082	1.6812	-0.136986	0.184932	-1.6812	1.1675
3940	-2.18351	0.874272	-0.342466	-0.4215	7.53425	4.52544	0.504229	-3.78201	4.38072	-3.51805	-4.72318	1.71233	0.0136986	0.0342466	-1.57534	1.18493
3950	-2.21056	0.982842	-0.436935	-0.58274	7.74353	4.42397	0.446455	-3.79452	4.38072	-3.42466	-4.59476	1.48402	-0.574863	0.0611507	-1.5806	1.22498
3960	-2.6484	1.23288	-0.0273973	-0.31349	7.81086	4.56496	0.395668	-4.10959	4.58308	-3.45579	-4.38072	1.5411	-0.671233	-0.0342466	-1.36986	1.29851
3970	-2.39199	1.35845	-0.10537	-0.302952	7.53425	4.52544	0.638236	-4.28082	4.55195	-3.52454	-4.20949	1.61245	-0.856164	0	-1.71233	1.29851
3980	-2.57322	1.45292	-0.313925	-0.410521	7.49473	4.47275	0.566901	-4.38071	4.52216	-3.69267	-3.83589	1.401	-0.716062	-0.140103	-1.72603	1.06164
3990	-2.26027	1.28506	-0.543219	-0.818921	7.63962	4.45958	0.295771	-4.10959	4.53707	-3.63311	-3.89682	1.44431	-0.513699	-0.171233	-1.68253	1.12418
4000	-2.26027	1.28506	-0.367832	-0.92739	7.23743	4.65101	0.26464	-4.14072	4.55195	-3.3651	-4.24062	1.6812	-0.625377	-0.171233	-1.72603	1.06164
4010	-2.18351	1.21674	0.131712	-0.777134	7.28568	4.59172	0.438476	-4.39498	4.30288	-3.25342	-4.30938	1.71233	-0.671233	-0.308219	-2.05479	1.09875
4020	-2.26027	1.28506	0.171233	-0.724449	7.43911	4.51276	0.432757	-4.43836	4.27473	-3.47358	-4.25229	1.94064	-0.370993	-0.485158	-2.39726	1.09875
4030	-2.11266	1.22855	-0.171233	-0.797832	7.22603	4.51174	-0.0169007	-4.37761	4.56684	-3.55867	-4.20949	2.11436	-0.37226	-0.439253	-2.24658	1.06164
4040	-2.29697	1.4196	0.0136986	-0.587462	7.0586	4.69033	0.0902911	-4.46575	4.58308	-3.45579	-4.4775	2.08457	-0.460993	-0.395151	-2.38356	0.993151
4050	-2.18351	1.21674	0.110082	-0.61437	7.59541	4.97798	0.295771	-4.62329	4.86462	-3.69267	-4.55195	2.11436	-0.342466	-0.342466	-2.45682	1.19863
4060	-1.9545	1.34622	0.0761062	-0.622976	7.15507	5.14922	0.607106	-4.82565	4.89442	-3.52454	-4.42147	2.31572	-0.534247	-0.376712	-2.29736	1.19863
4070	-1.97896	1.1016	0.371007	-0.353445	7.36301	4.8679	0.607106	-4.82565	5.22318	-3.28767	-4.55195	2.3377	-0.123288	-0.253425	-2.56849	1.0274
4080	-1.94733	0.92151	0.494678	-0.28051	7.87671	4.79452	0.638236	-4.55194	5.06565	-3.25342	-4.53707	2.1888	0.136986	-0.157534	-2.84932	1.5
4090	-2.05099	0.71157	0.484178	-0.13399	7.87034	4.48739	0.50125	-4.30137	4.76041	-3.43954	-4.4775	2.08457	0.0136986	-0.308219	-3.08219	1.64098
4100	-1.96347	0.890411	0.240993	-0.00146575	7.59541	4.63552	0.487551	-4.24658	4.48969	-3.33126	-4.20949	2.05479	-0.0311301	-0.482568	-2.80558	1.8177
4110	-1.96347	0.890411	0.464777	0.119483	7.70548	4.69667	0.473853	-4.38356	4.37329	-3.55867	-4.24062	2.08592	0	-0.342466	-2.69692	1.7694
4120	-1.84104	1.15769	0.342466	0.131716	8.04795	4.69667	0.26464	-4.42092	4.28394	-3.73734	-4.38815	2.1888	0	0	-2.63983	1.88356
4130	-1.63242	1.18722	0.367832	0.163425	8.15332	4.53861	0.10399	-4.76712	4.52216	-3.69267	-4.33402	2.25716	-0.0428082	-0.0570753	-2.72603	2.02055
4140	-1.88829	1.26398	0.0733904	0.131716	8.04795	4.28286	-0.0466952	-4.79452	4.52082	-3.79826	-4.31846	2.0081	0.299658	0.114158	-2.60274	2.37671
4150	-1.78462	1.53602	-0.0395205	0.0658596	8.21918	4.25636	-0.0603938	-4.93151	4.41795	-4.12448	-4.17836	2.08592	0.328767	0.308219	-2.63435	2.39726
4160	-1.84104	1.50016	0.141712	-0.13399	8.21281	4.22102	-0.389161	-5.0371	4.41795	-4.12448	-3.89815	2.02366	0	0.0713493	-2.47171	2.53872
4170	-1.72121	1.49797	0.253682	-0.521507	8.04795	4.52544	0.252962	-4.98002	4.17969	-4.03514	-4.1939	2.30386	0.476473	-0.18613	-3.02264	2.56849
4180	-1.88829	1.40568	0.513699	-0.21075	8.14243	4.66715	-0.0329966	-4.93151	4.18096	-3.93836	-4.13503	2.08457	0.424658	-0.0616438	-3.16438	2.69178
4190	-1.99457	1.5592	0.205479	-0.0258185	8.73288	4.69667	0.252962	-4.95148	4.22318	-3.90411	-4.17836	2.08592	0.653801	-0.202363	-3.02264	2.56849
4200	-1.98202	1.86145	0.342466	-0.21075	8.59116	4.43097	0.338579	-4.90867	4.17969	-3.84157	-4.24062	2.08592	0.625377	-0.171233	-2.77086	2.25716
4210	-1.89334	1.98223	0.452548	-0.149596	8.56164	4.45205	0.467003	-4.96575	3.8819	-3.97558	-4.24062	2.02366	1.0137	0.0342466	-2.60274	2.23973
4220	-1.97488	1.87215	0.380514	-0.217092	8.53401	4.71324	0.355325	-4.79452	4.14993	-3.76712	-4.25229	1.94064	0.737637	-0.0395205	-3.05106	2.1949
4230	-1.81997	1.52968	0.342466	-0.21075	8.59116	4.61991	0.538339	-4.79452	4.03825	-3.59589	-4.25229	1.59817	0.996267	0.202363	-2.98229	2.22603
4240	-2.02318	1.42431	0.247997	-0.523692	8.49188	4.60154	0.446455	-4.93151	3.83589	-3.73599	-4.08495	1.50996	0.744486	0.171233	-3.08219	2.12614
4250	-2.2032	1.08448	0.342466	-0.282096	8.5739	4.8679	0.638236	-4.96575	3.79257	-3.73734	-3.83589	1.74346	0.507363	0.209281	-2.79243	2.08114
4260	-2.26027	0.60013	0.110082	-0.149596	8.56164	4.63959	0.669366	-4.76339	3.58411	-4.10959	-4.1161	1.5411	0.479452	-0.157534	-3	1.99315
4270	-2.02999	0.413716	0.371007	-0.0109795	8.53401	4.71324	0.0873116	-4.61584	3.25654	-4.13937	-4.1946	1.57832	0.671233	-0.0342466	-3.35616	1.91096
4280	-1.99457	0.472762	-0.0380479	0.138058	8.50048	4.63552	0.0850308	-4.39937	3.37567	-4.16915	-4.20949	1.99523	0.553205	0.461014	-3.60223	2.18798
4290	-1.96347	0.205479	-0.304418	-0.00146575	8.56801	4.22102	0.295771	-4.69463	3.40543	-4.42227	-4.24062	2.02366	0.507363	0.475651	-3.56164	1.89726
4300	-2.23265	0.485714	-0.171233	0.302949	8.56164	4.10959	0.295771	-4.55194	3.86702	-4.35217	-4.17836	2.08592	0.553205	0.566384	-3.28767	2.21233
4310	-1.99457	0.531807	-0.269075	0.474182	8.71969	4.1698	0.340438	-4.5265	4.17836	-4.07846	-3.96041	2.22603	0.452055	0.773973	-3.06849	2.02055
4320	-2.00066	1.14855	-0.381986	0.302949	8.69483	4.34786	0.326901	-4.42092	4.29168	-3.9863	-3.83589	2.36613	0.356164	0.993151	-3.14175	1.88356
4330	-1.7702	1.05141	-0.43125	0.442473	8.50048	4.41536	-0.0169007	-4.5265	4.24062	-3.79826	-3.96041	2.56849	0.356164	0.650685	-3.08219	1.94312
4340	-1.65211	1.15769	-0.232384	0.755493	8.35236	4.48739	-0.0466952	-4.51162	4.52082	-3.73599	-3.83723	2.66528	0.171233	0.513699	-3.14175	2.22603
4350	-1.60297	0.861321	-0.232384	0.535336	8.69973	4.64696	-0.0169007	-4.37761	4.65185	-3.76712	-3.79257	2.70995	0.171233	0.513699	-3.39726	2.07534
4360	-1.65211	1.15769	-0.342466	0.474182	8.84295	4.63552	0.404743	-4.38979	4.65185	-3.76712	-3.59901	2.7695	0.442363	0.513699	-3.67832	2.08651
4370	-1.80773	1.21168	-0.672243	0.226842	8.85846	4.74233	0.370223	-4.48184	4.56565	-3.56164	-3.88072	2.94521	0.59613	0.310753	-3.82668	2.22603
4380	-1.73435	1.05267	-0.55936	0.428521	8.80623	4.69667	0.213579	-4.57534	4.52082	-3.45579	-3.8819	2.94818	0.684932	0.454137	-3.69373	2.05479
4390	-1.82925	1.2994	-0.590462	0.102192	8.84295	4.78229	-0.0155651	-4.42092	4.29103	-3.55512	-3.83589	2.7086	0.37226	0.588144	-3.46271	2.06114
4400	-1.86073	1.35845	-0.247997	0.16124	8.6314	4.44933	0.0491952	-4.28767	4.58308	-3.45579	-3.86702	2.73973	0.342466	0.684932	-3.5388	2.26884
4410	-1.9912	1.38291	-0.139521	0.214161	8.4589	4.49804	-0.160839	-4.1524	4.55195	-3.42466	-3.89815	3.05106	0.534247	0.650685	-3.45318	2.19749
4420	-1.91781	1.18722	-0.16489	0.264897	8.47603	4.07289	-0.217928	-4.10959	4.72318	-3.76712	-3.89815	3.11332	0.513699	0.856164	-3.6486	1.76501
4430	-1.68542	1.15052	-0.282904	0.302949	8.39041	4.07289	-0.238476	-4.24658	4.70084	-3.48422	-3.79257	2.7695	0.373596	0.887295	-3.76712	1.824
4440	-1.57534	1.43184	-0.0708562	-0.0277089	8.21918	4.41128	-0.270634	-3.99104	4.61151	-3.76712	-3.67344	2.79929	0.383562	0.609589	-3.76712	1.64098
4450	-1.49249	1.3695	0.0733904	-0.21075	7.83106	4.30854	-0.678921	-4.30716	4.73062	-3.90113	-3.75288	2.53995	0.395171	0.645411	-3.63014	1.55479
4460	-1.55877	1.50207	0.0380479	-0.0775685	7.59541	4.41536	-0.731627	-4.28082	4.43781	-3.90982	-3.89815	2.36613	0.611541	0.684932	-3.70757	1.5411
4470	-1.87215	1.57534	-0.0273973	-0.31349	7.50473	4.61991	-0.806079	-4.48184	4.20949	-4.0097	-3.89815	2.02366	0.722979	0.336123	-3.76712	1.824
4480	-1.58676	1.86073	0.114158	-0.553216	7.61099	4.7262	-0.90286	-4.34668	4.30938	-3.76712	-4.18096	2.22603	0.931507	0.472603	-3.78082	1.74658
4490	-1.57534	1.70091	0.26636	-0.267829	8.1213	4.69667	-0.865634	-4.28827	4.44298	-3.75155	-4.17836	2.08592	1.14592	0.737616	-3.76712	1.78368
4500	-1.52968	1.57534	0.43125	-0.521507	7.64432	4.72113	-0.631729	-4.45205	4.52216	-3.84157	-3.83589	2.36613	1.0137	0.376712	-3.70757	1.88356
4510	-1.20336	1.74815	0.139521	-0.470771	7.49753	4.58659	-0.507688	-4.22814	4.61151	-3.76712	-3.86702	2.73973	0.895671	0.487353	-3.80517	1.70599
4520	-1.14432	1.86624	-0.0136986	-0.176503	7.45137	4.64696	-0.389161	-4.55194	4.55195	-3.52454	-3.55568	2.77086	0.69863	0.376712	-3.87671	1.80137
4530	-1.10888	1.90167	-0.202945	0.0492705	7.25295	4.61105	-0.701832	-4.37761	4.59476	-3.58162	-3.35332	2.91096	0.974692	0.381986	-3.63014	1.86986
4540	-0.755873	1.94553	-0.474178	0.0131678	7.12202	4.60154	-1.04296	-4.42092	4.86329	-3.73599	-3.49342	2.77086	1.19863	0.782774	-3.58955	1.84551
4550	-0.936072	2.16895	-0.171233	-0.308599	7.19178	5.09622	-0.850154	-4.22814	4.92421	-3.84157	-3.83723	2.66528	1.47524	0.342466	-3.59589	1.88356
4560	-0.82926	2.30023	-0.342466	-0.0790342	6.94445	4.96938	-0.731627	-4.10959	5.23688	-3.93836	-3.80476	2.49066	1.50685	0.157534	-3.52455	1.88356
4570	-0.513699	2.21461	-0.477003	0.00940411	6.91048	4.63552	-0.791182	-4.10959	5.0725	-4.0411	-3.86702	2.39726	1.50159	0.197579	-3.76712	1.78368
4580	-0.906986	2.24223	-0.611541	0.131716	6.84932	4.25636	-0.99964	-4.07981	4.96887	-4.13937	-4.10051	2.44396	1.50685	0.0205479	-3.70757	1.5411
4590	-0.896315	2.42127	-0.770548	-0.0884384	6.80979	4.57812	-1.07409	-3.86701	5.23688	-4.20948	-4.17836	2.42839	1.36986	0.171233	-3.45579	1.50997
4600	-0.8105	2.45434	-0.550394	-0.100671	6.58928	4.38591	-1.01454	-3.76712	5.68832	-4.17186	-4.42147	2.31572	1.30462	0.122312	-3.66723	1.19863
4610	-0.752318	2.49632	-0.824452	0.214161	6.2961	4.18297	-0.974195	-4.10959	5.60914	-3.84157	-4.38815	1.92079	1.34134	0.199774	-3.42466	1.19863
4620	-1.07433	2.65221	-0.684932	0.342466	5.91979	4.01174	-1.16998	-4.15068	5.61048	-4.14072	-4.03825	2.56849	1.16692	-0.0824486	-4.06678	1.08447
4630	-1.14432	2.64565	-0.342466	0.342466	5.88308	3.95059	-1.24533	-4.42352	5.56565	-4.31507	-4.23928	2.47171	1.16692	-0.0824486	-3.84932	1.08904
4640	-1.30964	2.5866	-0.452548	0.535336	6.13264	3.81514	-1.07409	-4.69463	5.26801	-4.14072	-4.44298	2.44396	1.04168	0.0570753	-3.93836	1.304
4650	-1.03628	2.58879	-0.408329	0.711271	5.86757	3.71493	-0.90286	-4.42352	5.40812	-3.93836	-3.89815	2.36613	0.9275	-0.171233	-3.79565	1.17009
4660	-1.27854	2.85388	-0.468038	0.862308	6.00582	3.23168	-1.0467	-4.26027	5.46521	-4.1524	-3.83589	2.36613	1.09589	-0.19863	-3.76712	1.44121
4670	-1.27854	2.94521	-0.746082	0.84111	5.87897	3.22407	-1.22478	-4.24658	5.26801	-4.42092	-3.92658	2.39726	0.938596	-0.310753	-4.10959	1.25819
4680	-1.34296	3.54778	-0.659565	0.784938	5.99315	3.15558	-1.38543	-4.07846	5.35103	-4.40925	-3.92658	2.39726	0.945205	-0.0616438	-4.07846	1.57223
4690	-0.962226	3.85513	-0.583459	0.226842	6.08764	3.29728	-1.32722	-3.99047	5.40812	-4.45205	-3.86702	2.73973	1.14592	-0.0526849	-3.76712	1.64098
4700	-1.23288	3.92694	-0.55936	-0.165089	5.86757	3.62361	-1.41656	-3.42466	5.47945	-4.45205	-4.17836	3.05106	0.876712	-0.308219	-3.82668	1.88356
4710	-1.11872	3.8927	-0.452548	-0.149596	5.62531	3.63757	-1.07409	-3.52454	5.57935	-4.45205	-4.20949	3.02263	0.997603	-0.245678	-3.90411	1.89726
4720	-0.695558	3.88561	-0.56262	0.180637	5.44771	3.40925	-1.13365	-3.27576	5.75058	-4.82306	-4.20949	2.91096	1.38356	-0.308219	-3.90411	1.89726
4730	-0.547945	3.8291	-0.110082	0.0705616	5.38432	3.39657	-1.08779	-3.21918	5.54955	-4.91364	-4.1161	2.91096	1.8224	-0.342466	-3.93836	1.71233
4740	-0.884507	3.67304	-0.436935	0.102192	5.10524	3.24436	-1.21108	-3.32877	5.47945	-4.99429	-3.89682	2.81417	2.05479	0	-3.49599	1.81221
4750	-0.862788	3.91037	-0.216894	0.428521	5.07582	3.26565	-1.15193	-3.67373	5.49001	-4.95831	-3.83589	2.7086	1.71233	0.342466	-3.45579	1.91469
4760	-0.967175	3.89742	0.0410959	0.398839	5.13699	3.22896	-1.13365	-3.76712	5.38757	-5.10959	-3.89815	2.7086	1.5411	0	-3.42466	1.98345
4770	-1.02212	3.75571	-0.232384	0.413027	5.13699	3.08219	-1.07409	-3.32477	5.43046	-5.19655	-3.86702	2.39726	1.19863	0	-3.16438	1.99315
4780	-1.18722	3.53882	-0.342466	0.474182	4.76277	2.49601	-1.41656	-3.25342	5.26801	-5.16812	-4.12795	2.52772	1.36986	0.271116	-3.08219	1.78368
4790	-0.755873	3.41324	-0.826644	0.739887	4.61062	2.54675	-1.51646	-3.42466	5.46521	-5.17979	-3.86702	2.73973	1.14592	0.329298	-3.11332	1.57223
4800	-0.890411	3.24201	-0.646884	0.810305	4.79452	2.47064	-1.58779	-3.25342	5.20709	-5.405	-4.03825	2.56849	0.816658	0.118548	-3.38185	1.42694
4810	-0.872695	2.96449	-0.856164	0.645414	4.64866	2.5087	-2.04193	-3.08219	5.06565	-5.30822	-4.38072	2.36872	0.684932	0.271116	-3.55638	1.36986
4820	-0.645788	2.89954	-0.625884	0.56275	4.79452	2.47064	-1.79015	-3.11333	5.40812	-5.30822	-4.28394	2.36749	0.566404	0.0526849	-3.42466	1.36986
4830	-0.486795	2.9607	-0.55936	0.770986	4.51702	2.31713	-1.9645	-3.43836	5.0999	-5.15068	-4.58175	1.98035	0.342466	0.271116	-3.25342	1.5411
4840	-0.518425	2.82278	-0.484178	0.550942	4.74887	2.59622	-2.033	-3.50685	5.13699	-5.13699	-4.63757	2.14041	0	0.230795	-3.54318	1.31718
4850	-0.86089	2.63384	-0.513699	0.718798	4.49771	2.68754	-2.0717	-3.69267	4.72318	-5.30822	-4.52082	2.08592	0.0998973	0.171233	-3.25342	1.5411
4860	-0.668815	2.41606	-0.247997	0.787123	4.84017	2.63046	-2.10149	-3.66724	4.58308	-5.10585	-4.74553	2.11436	0.342466	0.271116	-3.32476	1.88356
4870	-0.645788	2.55708	-0.342466	0.816647	4.87127	2.61235	-2.16998	-3.58904	4.55195	-4.96575	-4.86329	2.08592	0.164897	0.209281	-3.42466	1.824
4880	-0.965753	2.42694	0.131712	0.698099	4.73336	2.70303	-2.2355	-3.60334	4.55195	-4.73496	-4.92555	2.36613	0.342466	0.342466	-3.45318	2.19749
4890	-1.13503	2.55708	0.171233	0.645414	4.8924	2.64188	-2.10149	-3.42466	4.71575	-4.58607	-5.20575	2.08592	0.656404	0.485158	-3.32476	1.88356
4900	-1.09969	2.4239	0.232384	0.535336	5.13699	2.73973	-2.10149	-3.25342	4.61151	-4.45205	-5.0314	2.20548	0.553205	0.118548	-3.53425	1.80137
4910	-1.06164	2.38585	0.342466	0.68211	4.96575	2.64188	-2.10149	-3.25342	4.63414	-4.57534	-4.89442	2.29738	0.545411	0.260017	-3.72432	1.42694
4920	-1.20525	2.54051	0.541322	0.490753	4.93034	2.51788	-1.87755	-3.30611	4.6264	-4.66051	-4.85161	2.2831	0.816658	0.118548	-4.10959	1.64098
4930	-1.27854	2.51142	0.513699	0.302949	5.09565	2.61235	-1.75902	-3.14175	4.55195	-4.85408	-4.86329	2.36613	0.803459	0.289781	-3.99545	1.75514
4940	-1.30137	2.38585	0.281315	0.449719	5.18264	2.59622	-2.07036	-3.05106	4.55195	-5.07742	-4.92295	2.22603	0.699212	0.242582	-3.91202	1.93625
4950	-1.54582	2.29137	0.216894	0.428521	4.8924	2.64188	-1.85892	-3.08219	4.72318	-5.13699	-4.86329	2.08592	0.513699	-0.065863	-4.0525	1.84075
4960	-1.04942	2.17792	-0.0733904	0.131716	5.16144	2.5318	-2.10149	-3.18208	4.92555	-5.16812	-4.45205	2.05479	0.152212	-0.0317123	-3.93836	1.95695
4970	-1.15611	2.24414	-0.0944692	0.102192	5.44993	2.37617	-2.20139	-3.08219	4.53825	-5.27397	-4.68894	2.0411	0.645425	-0.276603	-3.86702	1.88356
4980	-1.2624	2.29137	0	0.143949	5.82192	2.20156	-2.23848	-3.23288	4.55195	-5.30822	-4.58308	2.08592	0.773733	-0.310753	-3.42466	1.78368
4990	-1.16312	2.01801	0.125572	0.0860548	6.14784	2.32703	-2.15858	-3.03938	4.25229	-5.3653	-4.61151	2.05479	1.16692	-0.424914	-3.22709	1.93625
5000	-1.13503	2.21461	0.139521	-0.064887	6.40897	2.42172	-2.44396	-2.91096	4.37387	-5.20548	-4.6264	2.35259	1.5411	-0.587089	-3.30613	2.00211
5010	-1.18722	1.91781	0.481986	-0.470771	6.46247	2.45796	-2.34406	-3.08219	4.1161	-5.65068	-4.94336	2.33202	1.66952	-0.799089	-3.27397	2.25342
5020	-0.940127	1.78929	0.484178	-0.28751	6.65596	2.27179	-2.41656	-3.0137	4.03825	-5.50799	-4.83486	1.9059	1.80822	-0.554795	-3.12329	2.13014
5030	-1.09707	1.8072	0.566384	-0.263435	6.50685	2.35649	-2.34406	-3.08219	4.13503	-5.50923	-4.55195	2.05479	2.0137	-0.417808	-3.06849	2.02055
5040	-0.906986	1.84453	0.342466	-0.21075	6.74394	2.06232	-2.0717	-3.00774	4.0725	-5.49315	-4.75743	2.24658	1.88356	-0.750795	-3.25342	2.05479
5050	-0.813647	1.81901	-0.171233	-0.308599	6.70346	1.92524	-2.07036	-2.77086	3.71813	-5.53901	-4.89442	2.15468	2.02627	-0.827623	-3.42466	1.64098
5060	-0.867575	1.64384	-0.153517	-0.275699	6.71349	1.892	-2.28015	-2.87374	3.72212	-5.42677	-4.94111	2.24159	2.0411	-0.993151	-3.46747	1.59817
5070	-0.84475	1.57534	0.125572	-0.256411	6.75144	1.95695	-2.10149	-2.91096	3.52455	-5.57934	-4.89442	2.45682	2.22603	-0.782774	-3.32877	1.5
5080	-0.919932	1.72453	-0.141712	-0.169414	6.5836	1.98647	-1.69947	-3.08219	3.18209	-5.76236	-5.20575	2.77086	1.96599	-0.716644	-3.56418	1.28741
5090	-0.605021	1.87215	-0.065863	-0.105373	6.40897	1.95695	-1.72923	-3.00774	2.99031	-5.9589	-5.33027	2.72416	1.5411	-0.587089	-3.52455	1.19863
5100	-0.890411	1.52968	0.110082	-0.271904	6.57182	2.16361	-1.58779	-3.05365	3.19579	-5.9589	-5.29644	2.73973	1.5411	-0.684932	-3.38661	1.36352
5110	-0.962226	1.80034	-0.247997	-0.240274	6.5313	2.40949	-1.77272	-3.21918	3.58411	-6.16438	-5.26801	2.77086	1.23034	-0.76738	-3.32476	1.5411
5120	-0.630394	1.56139	-0.0395205	-0.144894	6.5525	2.25375	-1.9645	-3.06849	3.49603	-5.99315	-5.47038	2.78642	1.19863	-0.782774	-3.56164	1.73288
5130	-0.645788	1.52968	0.232384	-0.492062	6.57661	2.39454	-1.72789	-3.11333	3.53825	-5.9589	-5.735	3.0355	1.0411	-0.993151	-3.63014	1.5274
5140	-0.86089	1.6773	0.101473	-0.800555	6.54818	2.1518	-1.94928	-3.32318	3.4501	-5.8517	-5.78483	3.06849	0.922021	-1.23815	-3.48421	1.5411
5150	-0.947486	1.87215	-0.26636	-1.30791	6.49031	1.98456	-1.98296	-3.30611	3.35332	-6.07099	-5.75058	2.71118	0.954007	-1.36986	-3.6387	1.65525
5160	-0.890411	1.62753	-0.232384	-1.86192	6.27856	2.27658	-1.58779	-3.25342	3.38757	-6.0137	-5.61048	2.7086	0.821918	-0.842466	-3.57534	1.33562
5170	-1.1758	1.87215	-0.380514	-1.92942	6.40897	1.95695	-1.79015	-3.11333	3.35332	-5.91532	-5.7363	2.83961	0.856164	-0.856164	-3.76712	1.64098
5180	-0.967175	1.90167	-0.484178	-1.84632	6.57661	1.70961	-1.9645	-3.06849	3.21322	-6.19552	-5.78781	3.09709	0.803459	-1.08008	-3.73599	1.1675
5190	-1.20336	1.94891	-0.531414	-1.98803	6.50685	1.8591	-2.19738	-3.0411	3.29623	-6.20719	-5.92182	3.08219	0.917329	-1.08855	-3.89555	1.25571
5200	-1.60486	1.79539	-0.484178	-1.65737	6.33562	1.62671	-2.17759	-2.98072	2.93952	-6.16438	-5.89068	3.11332	1.17808	-1.06164	-4.10959	1.13907
5210	-1.57534	1.96999	-0.253682	-1.61232	6.31116	1.17416	-2.34406	-3.42466	2.89918	-6.16438	-5.92182	3.14175	1.14592	-1.08008	-4.17545	0.922027
5220	-1.49858	1.84262	-0.545411	-1.43475	6.47733	1.00631	-2.20139	-3.2677	2.60137	-6.25372	-6.09305	3.25342	1.0137	-1.06164	-4.48185	1.12418
5230	-1.621	1.48402	-0.646884	-1.2318	6.31199	0.970884	-1.9645	-3.43836	2.56849	-6.23573	-5.93551	3.28767	0.773733	-1.33815	-4.45205	1.25819
5240	-1.09969	1.18087	-0.753425	-1.43678	6.26476	1.11259	-2.22002	-3.30611	2.91408	-5.8517	-5.82192	3.42466	0.481986	-1.45231	-4.10959	1.36986
5250	-0.988253	1.18722	-0.710298	-1.61232	5.89866	0.959072	-2.04193	-3.42466	2.79682	-5.70776	-5.92182	3.66724	0.0733904	-1.36986	-4.12329	1.40411
5260	-1.24844	1.38958	-0.684932	-1.58061	5.81603	0.722887	-2.12889	-3.35616	2.67524	-5.73973	-5.92182	3.66724	-0.0790411	-1.25132	-4.35216	1.5411
5270	-1.13503	1.52968	-0.608825	-1.85332	5.80538	0.614699	-2.10149	-2.9823	3.10764	-6.1346	-5.95295	3.05106	-0.342466	-1.36986	-4.22812	1.76501
5280	-1.03802	1.32302	-0.141712	-1.99984	5.82781	0.793743	-2.05868	-2.85388	3.15096	-5.85305	-6.02171	3.08219	-0.0733904	-1.36986	-4.03514	1.85379
5290	-1.15611	1.50016	0.440308	-2.05762	5.89866	0.900024	-1.93026	-2.97682	2.97661	-5.80822	-6.23315	3.39353	0.21563	-1.33815	-4.24658	1.5274
5300	-1.19863	1.41553	0.452548	-1.98423	5.74517	0.959072	-1.87755	-2.85827	3.01086	-5.65068	-6.29541	3.11332	0.328767	-1.5137	-4.58904	1.18493
5310	-1.23288	1.52968	0.141712	-1.94079	5.5112	1.12615	-2.11519	-2.94521	3.25654	-5.50923	-6.40127	3.06849	0.139521	-1.45231	-4.86791	1.0274
5320	-1.27854	1.57534	0.305771	-2.09431	5.47945	1.27201	-2.47248	-3.11073	3.16839	-5.34247	-6.26428	3.18208	-0.139521	-1.28741	-4.93404	1.32547
5330	-1.18722	1.57534	0.379161	-2.09431	6.0312	1.60814	-2.23322	-2.79241	3.15096	-5.51059	-6.26428	3.18208	0.0253767	-1.68062	-4.89442	1.19863
5340	-1.18722	1.57534	0.520041	-1.7899	5.99315	1.34051	-2.66789	-2.85827	3.0451	-5.46575	-6.43551	3.25342	0.171233	-1.5411	-4.73497	0.856164
5350	-0.719178	1.52968	0.56262	-1.87416	6.13993	1.08855	-2.58348	-2.82851	3.01086	-5.16552	-6.26428	3.18208	0.30137	-1.63699	-4.85408	0.856164
5360	-1.06164	1.28112	0.795014	-1.78854	6.05021	1.24918	-2.75529	-2.77086	2.79682	-5.07991	-6.29408	2.66528	0.131726	-1.93625	-4.86791	0.684932
5370	-1.07235	1.32634	0.961534	-2.02846	5.99315	1.33317	-2.75663	-2.81417	2.48346	-5.34247	-5.95295	2.7086	0.0733904	-2.05479	-4.96575	0.485158
5380	-1.16106	1.45787	0.890411	-2.08289	5.85616	1.50033	-2.82593	-2.8451	2.76517	-5.50923	-6.60675	2.63984	0.282911	-2.22603	-4.82305	0.485158
5390	-0.936072	1.48402	1.53475	-1.7899	5.74517	1.30154	-2.81622	-3.00774	2.66839	-5.65068	-6.94921	2.49714	0.632226	-2.43678	-4.79452	0.613582
5400	-1.2163	1.5573	1.19273	-1.44481	5.82781	1.47867	-2.9919	-3.09589	2.45606	-5.57534	-7.30538	2.53425	0.328767	-2.43151	-4.85408	0.513699
5410	-1.27854	1.57534	1.50938	-1.43475	5.88308	1.55333	-2.92341	-3.06849	2.49716	-5.72203	-7.29168	2.63984	0.28976	-2.71338	-4.96575	0.171233
5420	-1.60486	1.45292	1.57281	-1.32059	5.91979	1.61448	-2.77272	-2.94521	2.49716	-5.82192	-7.29168	2.63984	0.202945	-2.65728	-5.00526	0.223918
5430	-1.34296	1.21168	1.85185	-1.1557	5.7924	1.69124	-2.44396	-2.9823	2.70562	-5.8368	-7.42866	2.41096	0.136986	-2.23973	-5.09589	0.267123
5440	-1.60486	1.11046	1.75038	-0.889339	5.82192	1.67156	-2.20139	-2.73973	2.63414	-5.9726	-7.63414	2.22603	0.171233	-2.22603	-5.02284	0.128425
5450	-1.62506	1.10436	1.38255	-0.800555	5.86757	1.91128	-2.34807	-2.78082	2.59305	-6.12329	-7.29168	2.3377	-0.0595548	-2.22603	-5.12329	0.0342466
5460	-1.60486	1.00417	1.57281	-1.09228	5.82192	1.78571	-2.34406	-2.73973	2.78007	-5.82192	-7.60301	2.36613	-0.0136986	-2.02055	-5.13699	-0.111671
5470	-1.79076	1.04912	1.61786	-1.26767	5.87897	1.95695	-2.1443	-2.85388	3.15096	-5.79078	-7.75267	2.17334	-0.0131678	-2.18651	-5.30822	-0.0978425
5480	-1.65525	0.913243	1.46433	-1.55109	5.87897	2.40215	-1.99611	-2.91096	3.15229	-5.74747	-7.94548	2.36613	-0.171233	-2.29942	-5.40041	-0.065863
5490	-1.81997	1.18722	1.67428	-1.57427	6.33562	2.50734	-2.32067	-2.47945	3.18209	-5.57934	-7.97661	2.29738	0	-2.22603	-4.82432	-0.0967877
5500	-1.81997	1.18722	1.82241	-1.51946	6.17579	2.59622	-1.9645	-2.38356	3.08219	-5.82192	-7.91705	2.39726	-0.136986	-1.97945	-4.76339	-0.202363
5510	-1.81997	1.52968	2.05479	-1.40938	5.96952	2.35255	-1.87755	-2.17334	3.18209	-5.82192	-7.66394	2.47171	-0.356164	-2.36301	-4.86897	0.201007
5520	-1.81507	1.4726	2.08114	-1.62013	6.15801	2.09013	-1.77272	-2.19178	3.3676	-5.77911	-7.88322	2.56849	-0.342466	-2.05479	-5.05479	0.280822
5530	-1.86466	1.45292	2.09432	-1.75185	5.89168	2.17891	-1.47365	-2.69692	3.28199	-5.47945	-8.01942	2.62557	-0.547945	-2.21233	-5.09589	0.267123
5540	-1.66666	0.970322	2.14926	-1.89355	6.11548	2.40949	-1.58146	-2.43531	3.82421	-5.53653	-7.94548	2.7086	-0.722979	-2.06114	-4.79452	0
5550	-1.80009	1.05879	2.05479	-1.58061	6.16438	2.29941	-1.74533	-2.26027	3.56736	-5.3653	-7.60301	2.77086	-0.856164	-2.12066	-4.60274	0.0342466
5560	-1.80365	0.696348	2.12818	-1.72738	6.47014	2.18933	-2.0717	-2.12924	3.35332	-5.30822	-7.91705	2.39726	-1.0274	-2.22603	-4.14764	-0.00634247
5570	-1.96347	0.890411	2.19651	-1.65737	6.78082	2.12818	-1.85491	-2.09589	3.26113	-5.58483	-7.97661	2.49714	-1.25978	-2.33611	-4.20949	-0.171233
5580	-2.36729	1.18722	2.14926	-1.61014	6.84932	2.35649	-2.05868	-2.16895	3.06795	-5.77911	-8.20949	2.52055	-1.12887	-2.41628	-4.27449	-0.133185
5590	-2.08904	0.905904	1.96033	-1.55109	7.02055	2.43395	-2.38687	-2.0976	2.91096	-5.75057	-8.28795	2.42839	-1.27397	-2.5274	-4.54086	-0.374178
5600	-1.91781	0.84475	1.88356	-1.67846	6.84932	2.69896	-2.13262	-2.08593	3.08219	-5.47945	-8.04795	2.66838	-1.23034	-2.99974	-4.36325	-0.310753
5610	-1.94064	1.07306	2.22603	-2.02093	6.50685	2.81311	-2.25217	-2.60274	3.18209	-5.72203	-7.7086	2.36749	-1.0274	-2.81108	-4.61012	-0.329298
5620	-1.87215	1.48402	2.46068	-2.06894	6.53637	2.90758	-2.08779	-2.53425	3.25654	-5.79214	-7.91705	2.39726	-0.856164	-2.64188	-4.73497	-0.513699
5630	-2.27685	1.21483	2.30279	-1.89355	6.73514	2.67612	-2.43026	-2.60274	3.30062	-5.94047	-8.07651	2.39726	-0.611541	-2.73973	-4.82192	-0.582192
5640	-2.28979	1.31121	2.18037	-1.96874	6.5836	2.6714	-2.58348	-2.82851	3.40127	-6.08219	-8.28795	3.05106	-0.171233	-2.56849	-4.58904	-0.527397
5650	-2.54198	1.66777	1.81861	-1.71642	6.75144	2.64188	-2.81276	-2.95048	3.35332	-6.13585	-8.35021	2.77086	-0.152212	-3.01243	-4.48058	-0.54224
5660	-2.86235	1.66777	2.1309	-1.85332	6.53449	2.6253	-2.6469	-2.9934	3.38757	-6.35616	-8.56164	2.73973	-0.0380479	-3.08853	-4.39935	-0.645411
5670	-2.63036	1.33635	2.18037	-1.53495	6.4612	2.68754	-2.72687	-3.08219	3.43522	-6.2835	-8.69267	2.77086	-0.315068	-3.5274	-4.32033	-0.908849
5680	-2.79759	1.39388	2.04211	-1.48549	6.50685	2.69896	-2.63574	-3.21918	3.23479	-6.03267	-8.56164	2.73973	-0.232397	-3.76712	-4.31253	-0.602483
5690	-2.82748	1.16581	2.14926	-1.26767	6.65596	2.66949	-2.45765	-3.21918	3.15096	-6.19552	-8.35021	2.7086	-0.380514	-3.76078	-4.28716	-0.551747
5700	-2.88099	1.0802	2.05479	-1.59285	6.73514	2.9501	-2.75663	-3.35021	3.32479	-6.26427	-8.79853	2.72603	-0.342466	-3.83847	-4.28082	-0.513699
5710	-2.39726	0.605024	2.34458	-1.5411	7.08171	2.86203	-2.61519	-3.42466	3.21322	-6.19552	-9.00401	2.73973	-0.385274	-3.65297	-4.28716	-0.551747
5720	-2.30593	0.799089	2.25555	-1.50385	7.13062	3.0455	-2.75789	-3.4532	3.01086	-5.82192	-8.76144	2.73973	-0.553205	-3.99104	-3.76712	-0.342466
5730	-2.12218	0.761895	1.91308	-1.50385	6.84932	2.98434	-2.54933	-3.16122	2.83962	-5.53901	-8.69267	2.77086	-0.28976	-4.14911	-4.00969	-0.171233
5740	-1.74658	0.84475	1.94471	-1.2993	6.9874	3.26605	-2.54933	-3.00316	2.66839	-5.50799	-8.92955	2.7695	-0.342466	-3.93836	-3.97786	-0.118548
5750	-1.91781	0.502284	2.12818	-1.23815	6.95938	3.35127	-2.44396	-2.91096	2.80849	-5.51059	-8.69267	2.77086	-0.513699	-4.01175	-4.28082	-0.171233
5760	-2.25475	0.750849	2.30279	-1.20862	7.19178	3.57142	-2.44396	-2.91096	2.82592	-5.68493	-8.27238	2.84869	-0.342466	-4.34038	-4.14072	0.140103
5770	-1.90123	0.872366	2.32115	-1.51085	7.26853	3.6988	-2.44396	-2.91096	3.01086	-5.65068	-8.46796	2.79929	-0.328767	-4.41781	-4.08219	0.0205479
5780	-2.26027	0.746904	2.12818	-1.58061	7.41027	3.79327	-2.30443	-2.65094	3.13539	-5.63512	-8.31908	2.79929	-0.436952	-4.765	-3.91202	0.461014
5790	-1.98526	1.04712	2.18037	-1.87742	6.88356	3.82681	-2.47509	-2.77086	2.87075	-5.51059	-8.41897	3.08219	-0.342466	-4.79452	-4.24658	0.363014
5800	-2.39608	0.779801	2.14926	-1.55109	7.10935	4.3225	-2.27272	-3.08219	3.15096	-5.44832	-8.31908	3.02263	-0.342466	-4.5234	-4.31507	0.157534
5810	-2.23265	0.861321	2.14926	-1.26767	7.02055	4.36644	-2.48676	-3.23915	2.83962	-5.47945	-8.41897	3.08219	-0.356164	-4.4863	-4.57058	-0.0526849
5820	-2.26027	0.84475	1.97212	-1.35034	7.0586	4.36055	-2.52957	-3.16781	2.38301	-5.77911	-8.51265	3.02263	-0.0733904	-4.79452	-4.79452	-0.0713493
5830	-2.11113	0.629327	1.88356	-1.67846	6.91428	4.56087	-2.54385	-3.08219	2.15469	-5.99315	-8.61485	2.84869	-0.513699	-4.96575	-4.83257	0.00634247
5840	-2.26027	0.502284	1.93671	-1.65737	6.87884	4.61991	-2.68652	-3.08219	2.12356	-5.51059	-8.66154	3.02263	-1.0274	-4.79452	-4.89599	0.247339
5850	-1.92415	0.71157	2.22603	-1.67846	6.87695	4.71324	-2.50351	-3.08219	2.03616	-5.3609	-8.69267	3.05106	-1.17228	-4.55742	-5.01846	0.395151
5860	-1.621	0.547945	1.9814	-1.58061	7.11503	4.66715	-2.78642	-2.91096	2.25459	-5.47945	-8.49031	2.98879	-1.19863	-4.5499	-5.03709	0.171233
5870	-1.62506	0.761895	1.71233	-1.4489	6.81979	4.43097	-2.95765	-3.00881	1.98346	-5.82192	-8.35021	2.77086	-1.21004	-4.46347	-5.16551	0.199774
5880	-1.52968	0.890411	1.33034	-1.51476	6.88603	4.46428	-2.88231	-3.0411	2.36315	-5.80703	-8.35021	2.7086	-1.07021	-4.05251	-5.30822	0.619068
5890	-1.2163	1.1596	1.46433	-1.55109	7.02055	4.18297	-2.92341	-3.06849	2.38757	-5.73973	-8.45308	2.56105	-0.589041	-3.89726	-5.20832	0.784815
5900	-1.40411	1.13371	1.5411	-1.58061	7.11503	4.04126	-2.97667	-3.18366	2.34647	-5.61644	-8.69267	2.36613	-0.494678	-4.17935	-5.30822	0.782774
5910	-1.33072	1.18722	1.36986	-1.58061	6.81979	3.93498	-3.11519	-3.21918	2.42271	-5.50923	-9.00401	2.3377	-0.684932	-4.03824	-5.17979	0.627856
5920	-1.0026	1.45292	1.27539	-1.55109	7.02055	4.07289	-3.22878	-3.08219	2.16839	-5.61644	-9.00401	2.05479	-0.534247	-4.41781	-5.03709	0.856164
5930	-0.862788	1.17065	1.30871	-1.27484	6.89497	4.30854	-3.22478	-3.46575	2.42271	-5.79214	-9.0862	1.60274	-0.513699	-4.35421	-5.07113	0.922027
5940	-0.908127	0.909699	1.10643	-1.13277	6.9825	4.36055	-3.26061	-3.47734	2.52829	-5.79078	-9.01771	1.84932	-0.513699	-4.20743	-4.79452	1.29851
5950	-0.890411	0.942596	1.23034	-0.978127	6.89497	4.30854	-3.12889	-3.52454	2.86942	-5.89637	-9.0338	1.83145	-0.507363	-4.31887	-4.76339	1.50997
5960	-1.20525	1.20379	0.989349	-0.889339	6.90637	4.69667	-3.15628	-3.49315	2.87075	-5.85305	-9.0338	1.98035	-0.171233	-4.45205	-4.59377	1.78909
5970	-1.03718	1.08937	1.06545	-0.902024	7.21942	4.6801	-2.86861	-3.30137	2.73973	-5.82192	-9.25308	1.88356	-0.171233	-4.35421	-4.69462	1.5411
5980	-0.919932	1.45292	0.710298	-1.0035	6.99692	4.71439	-3.02899	-3.42466	2.6113	-5.77911	-9.17524	1.88356	-0.59613	-4.07788	-4.97209	1.57914
5990	-1.09707	1.47654	0.684932	-1.23815	6.84932	4.94129	-2.95765	-3.42466	2.78007	-5.67302	-9.21247	1.98035	-0.513699	-4.20743	-5.03709	1.5411
6000	-1.30964	1.21674	0.646884	-1.57427	6.44568	4.63552	-3.12889	-3.25342	2.74623	-5.99315	-8.98912	2.1888	-0.342466	-4.28082	-5.15068	1.74658
6010	-1.26712	1.30137	0.646884	-1.58696	6.19863	4.35421	-3.22878	-3.08219	2.64784	-5.68493	-8.97548	2.22603	-0.579555	-4.10959	-5.01846	1.76501
6020	-1.06164	1.28759	0.590462	-1.61014	6.13264	4.20834	-3.30697	-3.0137	2.83962	-5.53901	-8.90411	2.39726	-0.513699	-3.93836	-4.79452	1.64098
6030	-0.862788	1.51311	1.0274	-1.71233	5.74517	4.04126	-3.4118	-3.08219	3.11075	-5.40811	-8.63041	2.36613	-0.513699	-3.93836	-5.01846	1.42255
6040	-0.671938	1.5592	0.623781	-1.55615	6.25952	3.94198	-3.47135	-2.83961	3.08219	-5.47945	-8.35021	2.42839	-0.643836	-4.03425	-4.85408	1.5411
6050	-0.593606	1.48402	0.849822	-1.7899	6.20572	3.98222	-3.87337	-2.73973	2.80849	-5.44832	-8.76144	2.19749	-0.807226	-3.81604	-4.84723	1.33034
6060	-0.547945	1.52968	0.721627	-1.75185	6.44188	4.02946	-3.85491	-2.64384	2.59705	-5.29395	-9.17524	2.22603	-0.574863	-3.48581	-4.79452	1.36986
6070	-0.151969	1.35845	0.954007	-1.23815	6.1939	4.0885	-3.66892	-2.46312	2.80983	-5.405	-8.97421	2.12924	-0.285377	-3.21062	-4.82432	1.46665
6080	-0.235	1.45292	0.773716	-1.20644	6.07877	3.93683	-4.09673	-2.73973	2.78007	-5.33055	-9.1689	2.09284	-0.122295	-3.37574	-4.52055	1.22603
6090	-0.398801	1.21483	0.795014	-1.2993	5.98089	3.70597	-3.86652	-2.9373	2.63668	-5.22577	-9.37627	2.12924	-0.171233	-3.18003	-4.79452	1.0274
6100	-0.205479	1.28506	0.856164	-1.23815	6.44188	3.79327	-4.15628	-2.91096	2.86942	-5.21143	-9.3776	2.02366	0.171233	-3.25342	-4.66279	0.908849
6110	-0.222055	1.21483	0.954007	-0.895682	6.60473	4.35421	-4.15628	-2.73973	2.64784	-5.27397	-9.2411	1.88356	0.253664	-3.39295	-4.62329	0.856164
6120	-0.308219	1.13014	1.12187	-0.925205	6.25952	3.94198	-4.01676	-2.82851	2.59305	-5.43836	-9.33277	1.57534	0.370993	-3.22488	-4.52055	0.486301
6130	-0.282243	1.15769	0.976658	-0.825921	6.22555	3.95059	-3.74248	-2.81107	2.45435	-5.53653	-9.31534	1.6812	0.369863	-3.60959	-4.59158	0.424914
6140	-0.0449486	1.16581	1.36986	-0.553216	6.50096	3.80508	-4.21584	-2.73973	2.32592	-5.65068	-9.51771	2.22603	0.302959	-3.35879	-4.62329	0.440308
6150	-0.00403082	1.08649	1.5411	-0.651065	5.95774	3.60433	-4.34807	-2.87671	2.4376	-5.82192	-9.48048	1.891	0.136986	-3.58219	-4.45205	0.342466
6160	-0.00110616	1.12646	1.23034	-0.470771	5.82192	3.32681	-4.49875	-3.18208	2.49716	-5.65068	-9.3776	1.74346	0.269075	-3.42466	-4.58378	0.566384
6170	0.0541301	0.894464	0.799089	-0.553216	5.65068	3.38796	-4.64046	-3.33018	2.69952	-5.60398	-9.51771	1.80573	-0.0273973	-3.26712	-4.79452	0.413815
6180	-0.128716	0.874272	0.773716	-0.521507	5.4338	3.31539	-4.60834	-3.50685	2.49716	-5.76236	-9.34647	1.65277	0.0395068	-2.89779	-4.69462	0.171233
6190	0.0695342	0.984849	0.724452	-0.48736	5.33267	3.19227	-4.5368	-3.25977	2.73973	-5.67922	-9.3776	1.6812	0.139521	-2.65728	-4.79452	0.111671
6200	-0.188904	0.872366	0.634192	-0.483455	5.5562	3.35633	-4.65096	-3.18366	2.83962	-5.57934	-9.1039	1.71233	-0.177568	-2.72071	-4.79452	0
6210	-0.262555	0.74201	0.428082	-0.333062	4.87127	3.35633	-4.65682	-3.30611	3.18209	-5.65068	-9.1136	1.45205	0.0733904	-2.39726	-4.89442	0.171233
6220	-0.47613	0.772942	0.415856	-0.553216	4.78312	3.62361	-4.88231	-3.17808	2.98851	-5.53901	-9.36017	1.23288	0.232397	-2.33611	-4.79452	0.271116
6230	-0.308219	0.787673	0.381986	-0.724449	4.755	3.44536	-5.51245	-3.28767	2.83962	-5.57934	-9.53825	1.23288	0.153527	-2.46222	-4.84723	0.302945
6240	-0.233103	0.828179	0.403616	-0.528753	4.58788	3.45081	-5.56896	-3.19635	2.80849	-5.51059	-9.42092	1.34008	0	-2.39726	-4.79452	0.342466
6250	-0.494435	1.01598	0.269075	-0.785603	4.48158	3.40357	-5.52615	-3.25342	2.70264	-5.80822	-9.34647	1.26998	0.0733904	-2.39726	-4.76599	0.485158
6260	-0.188904	1.04912	-0.171233	-0.61437	4.6587	3.26186	-5.46659	-3.42466	2.89918	-5.82192	-9.31668	1.29541	0.0410959	-2.4726	-4.76599	0.485158
6270	-0.151969	1.01598	-0.530274	-0.868065	4.62329	3.65704	-5.55467	-3.39612	2.67582	-5.95593	-9.37627	1.10185	0.171233	-2.4951	-4.79452	0.271116
6280	-0.133664	1.11541	-0.525113	-0.907099	4.55743	3.5639	-5.46659	-3.42466	2.66839	-5.82192	-8.99031	0.890411	0.342466	-2.32591	-4.91305	-0.0526849
6290	-0.00311644	1.11976	-0.543219	-1.16139	4.51322	3.38796	-5.19738	-3.21918	2.60253	-5.65068	-9.34647	1.0274	0.246575	-2.18493	-4.55195	-0.513699
6300	0.260979	1.21674	-0.684932	-0.895682	4.35418	3.32681	-5.38916	-3.06849	3.01086	-5.47945	-9.1039	1.0274	0.315068	-2.15753	-4.67599	-0.395151
6310	0.107466	0.92151	-0.574849	-0.956836	4.34425	3.18095	-5.52615	-3.14175	2.49716	-5.47945	-9.00401	1.0274	0.547945	-2.23973	-4.70572	-0.374178
6320	0.0342466	1.13014	-0.646884	-1.10497	4.54993	3.32681	-5.32067	-3.17808	2.49716	-5.57934	-8.66154	1.19863	0.513699	-2.43678	-4.95942	-0.209281
6330	0.182647	0.799089	-0.954007	-0.895682	4.54993	3.32681	-5.45481	-3.33904	2.46603	-5.51059	-8.57221	1.26563	0.27661	-2.50263	-5.13699	-0.230795
6340	0.473548	1.05141	-0.925925	-0.800555	4.42253	3.0611	-5.51245	-3.28767	2.66839	-5.57285	-8.31908	1.61245	0.0595548	-2.56849	-4.91305	-0.395151
6350	0.683825	1.12646	-1.22815	-0.629976	4.63366	3.09331	-5.56565	-3.18757	2.66839	-5.82192	-8.25952	1.71233	-0.0658562	-2.50263	-5.03709	-0.171233
6360	0.776257	0.890411	-1.33182	-0.902024	4.78901	2.89044	-5.52615	-3.02263	2.61568	-5.94047	-8.56164	1.86929	0.164897	-2.53045	-5.27397	-0.157534
6370	1.04839	1.11541	-1.29647	-0.895682	4.84017	2.68754	-5.40762	-3.20074	2.83962	-5.9218	-8.54301	1.83088	-0.0760959	-2.46702	-5.26871	-0.461014
6380	1.03229	1.31931	-0.826644	-1.16139	4.73336	2.70303	-5.27957	-3.46575	2.80849	-5.79078	-8.89863	2.22603	0.0527055	-2.01527	-5.55284	-0.684932
6390	0.838493	1.1596	-1.03881	-0.918514	4.87127	3.01387	-5.35491	-3.76712	2.83962	-5.65068	-8.76144	2.05479	0.118527	-2.00211	-5.68493	-0.869863
6400	0.867579	1.48402	-0.649503	-0.830733	4.84017	3.37247	-5.80012	-3.68493	2.82474	-5.68791	-8.80425	1.95491	0.188938	-1.74185	-5.99315	-0.782774
6410	1.05542	1.29618	-0.541322	-0.569788	4.74887	3.28115	-5.82911	-3.66175	3.01086	-5.65068	-8.79853	2.0411	0.0126884	-1.6172	-5.9589	-0.5
6420	0.930884	1.02636	-0.513699	-0.553216	4.87127	3.29728	-5.69104	-3.80517	3.13928	-5.70776	-8.70435	1.94064	0.442363	-1.5411	-5.85997	-0.678589
6430	1.02629	1.23693	-0.490863	-0.370565	4.97753	3.22643	-5.84009	-3.73859	3.29623	-5.77911	-8.69134	1.98035	0.611541	-1.36986	-5.99315	-0.440308
6440	0.821918	1.18722	-0.826644	-0.629976	5.03661	3.26186	-5.80906	-3.76712	2.97661	-5.67123	-8.96291	1.94521	0.773733	-1.33815	-6.08219	-0.746575
6450	0.776257	1.14155	-0.90588	-1.08901	5.13699	3.04142	-5.65787	-3.74078	3.08219	-5.47945	-8.66154	2.63984	0.938596	-1.40158	-5.97545	-0.619976
6460	0.761154	1.32531	-1.00456	-1.31806	5.19774	3.36547	-5.43026	-3.80822	3.52455	-5.9218	-8.66154	2.45682	1.12887	-1.46499	-6.32928	-0.475651
6470	0.821918	1.18722	-0.89286	-1.42161	5.23486	3.66927	-5.14417	-3.53003	3.55568	-5.79078	-9.20949	2.41096	1.63623	-1.43962	-6.29611	-0.461014
6480	0.754466	1.04712	-1.24429	-1.53495	5.17565	3.92889	-5.4881	-3.93201	3.41041	-5.52226	-9.31534	2.36613	1.73771	-1.33815	-6.20719	-0.228308
6490	0.757705	1.17651	-0.966247	-1.54392	5.19404	3.77201	-5.38916	-4.12329	3.32161	-5.39066	-9.4782	2.00211	1.5411	-1.5411	-6.33562	-0.171233
6500	0.768774	1.08684	-1.19863	-1.48276	5.21373	4.04126	-5.52615	-4.35217	3.29623	-5.17979	-9.40603	2.05479	1.63623	-1.64257	-6.3039	-0.0824486
6510	0.893733	0.574092	-1.10079	-1.58061	5.44993	4.0885	-5.69738	-4.10959	3.39283	-5.0843	-9.51771	2.22603	1.61784	-1.74185	-6.38832	-0.0526849
6520	0.893733	0.574092	-1.03881	-1.54637	5.45182	3.99517	-5.78642	-4	3.28199	-5.13699	-9.68894	2.29738	1.5411	-1.61449	-6.33562	-0.244623
6530	0.821918	0.84475	-0.885685	-1.31491	5.45661	3.78343	-5.38916	-4.12329	2.75743	-5.36986	-9.67524	2.19178	1.47134	-2.03577	-6.24342	-0.276603
6540	0.733356	0.933318	-0.828541	-1.25472	5.47945	3.91389	-5.69738	-4.10959	2.49716	-5.30822	-9.44637	2.05479	1.50938	-2.47971	-6.26976	-0.500531
6550	0.898682	0.815228	-0.856164	-1.23815	5.2761	3.86191	-5.73163	-4.43836	2.32592	-5.16552	-9.68894	1.81221	1.41096	-2.4726	-6.50685	-0.684932
6560	0.962935	0.744024	-0.513699	-1.1403	5.3524	3.4649	-5.43026	-4.41096	2.7079	-5.18967	-9.74164	1.58062	1.13747	-2.33611	-6.33562	-0.440308
6570	0.821918	0.502284	-0.484178	-1.16139	4.88014	3.43383	-5.39442	-4.28082	2.63414	-5.15068	-9.78884	1.71233	1.20497	-2.60654	-6.3039	-0.602483
6580	0.795979	0.476339	-0.377894	-1.24405	5.24596	3.85088	-5.64844	-3.92612	2.4376	-4.79452	-9.79853	1.79452	1.19274	-2.87553	-6.20548	-0.952055
6590	0.849541	0.651423	-0.198856	-1.22158	5.39658	4.06145	-5.52615	-3.82668	2.49716	-4.55194	-9.8887	1.95491	1.10079	-3.08219	-6.03266	-0.803479
6600	0.821918	0.502284	-0.0366952	-1.06691	5.00116	4.00584	-5.42467	-3.61492	2.68894	-4.58904	-9.74603	2.01199	0.856164	-2.91096	-6.09099	-1.0274
6610	0.570774	0.627856	-0.0944692	-1.20862	4.81106	4.38182	-5.62204	-3.72603	2.53997	-4.50913	-9.68894	2.22603	0.583459	-2.6446	-5.86142	-1.09326
6620	0.682791	0.673517	-0.0662808	-1.14424	4.765	4.43097	-5.52615	-3.86701	2.15469	-4.35217	-10.0314	2.29738	0.684932	-2.73973	-6.05901	-1.15911
6630	0.532962	1.01598	-0.171233	-1.06691	4.95435	4.66242	-5.43166	-3.96788	2.46736	-4.37761	-10.0314	2.3377	0.989349	-2.4036	-5.82192	-1.0274
6640	0.308219	1.18722	-0.468038	-1.19249	4.79452	4.79452	-5.58731	-3.90166	2.61568	-4.5706	-10.2026	2.05479	0.795	-2.11595	-5.65068	-1.12524
6650	0.175651	1.40264	-0.317099	-0.92739	4.80089	4.56349	-5.55354	-3.57534	2.79682	-4.56621	-10.0625	2.02366	0.442363	-1.88356	-5.52055	-0.952055
6660	0.308219	1.18722	-0.543219	-1.31491	4.55908	4.27929	-5.31541	-3.47734	3.01086	-4.88792	-9.80747	1.83088	0.380514	-1.70599	-5.47945	-1.0274
6670	0.543664	1.17651	-0.415856	-1.23815	4.62329	3.84051	-5.18368	-3.46747	3.18209	-4.96575	-9.78884	1.71233	0.381973	-1.77819	-5.65702	-1.23668
6680	0.683825	1.12646	-0.283418	-1.16139	4.49771	3.71493	-4.96678	-3.29909	3.18209	-4.55194	-9.65914	1.78677	0.223938	-2.10748	-5.49315	-1.33562
6690	0.827445	1.09332	-0.452548	-1.2993	4.50911	4.01174	-4.97577	-3.14335	3.15096	-4.48319	-9.24658	1.89783	-0.202945	-1.97235	-5.82192	-1.36986
6700	0.733709	0.984849	-0.448743	-1.22043	4.54065	4.10031	-4.73584	-3.25342	3.62445	-4.45205	-9.33277	1.91781	-0.202945	-1.97235	-6.0137	-1.40411
6710	0.77911	0.620007	-0.513699	-1.23815	4.01171	4.01174	-4.86861	-3.35616	3.71634	-4.65753	-9.0338	2.12924	-0.0888014	-1.68062	-6.06449	-1.5411
6720	0.761154	0.706658	-0.497123	-1.21053	4.31753	3.84051	-4.57485	-3.65297	3.73003	-4.78082	-9.00401	2.15468	0.0380479	-1.71867	-5.9589	-1.5274
6730	0.867579	0.547945	-0.125572	-1.28381	4.1814	4.08354	-4.20899	-3.63541	3.42466	-5.13699	-8.83277	2.05479	-0.468027	-1.75799	-5.80822	-1.67808
6740	1.09257	0.574092	-0.129897	-1.09053	3.88945	4.31751	-4.44396	-3.42466	3.465	-5.13699	-9.00401	1.95491	-0.481986	-1.45231	-6.11168	-1.67281
6750	0.871634	0.706658	0.247997	-0.523692	4.10959	4.10959	-4.74132	-3.76712	3.49342	-5.16812	-9.28692	1.71233	-0.566832	-1.63557	-6.30137	-1.89726
6760	0.674305	0.862466	0.216894	-0.941342	4.4064	4.0574	-4.91255	-3.35331	3.73003	-5.15068	-9.40603	1.71233	-0.816658	-1.59378	-6.36986	-1.89726
6770	0.582192	0.787673	0.232384	-0.834527	4.42031	3.92929	-4.94269	-3.34855	3.69579	-5.47945	-9.53825	1.57534	-0.452534	-1.65118	-6.16438	-1.71233
6780	0.562308	0.46362	0.114158	-0.553216	4.49771	3.96608	-5.08378	-3.42466	3.86702	-5.30822	-9.28692	1.71233	-0.273973	-1.5137	-6.3039	-1.28741
6790	0.479452	0.502284	0.141712	-0.818921	4.42253	4.27745	-5.52615	-3.59589	4.12068	-4.93404	-9.15289	1.65277	-0.380514	-1.37621	-6.16438	-1.36986
6800	0.639983	0.320349	-0.0472397	-0.58274	4.13723	4.20507	-5.35491	-3.49804	4.18096	-5.10845	-9.07846	1.68255	-0.356164	-1.40411	-6.36986	-1.55479
6810	0.479452	0.159818	0.195699	-0.443137	4.28082	4.35421	-5.53985	-3.56164	4.19521	-4.89441	-9.0862	1.82192	-0.824452	-1.51573	-6.33562	-1.5411
6820	0.573356	0.154295	-0.132568	-0.636068	4.38024	4.08354	-5.38916	-3.75342	4.20949	-5.0371	-9.00401	2.11436	-0.951291	-1.08447	-6.24048	-1.64257
6830	0.750103	0.231627	-0.415856	-0.663295	4.01825	4.16014	-5.26272	-3.81981	4.0725	-5.15068	-9.01771	1.91781	-1.24429	-0.981736	-6.40538	-1.35084
6840	0.867579	0.114158	-0.380514	-0.889339	4.06394	3.71493	-5.14087	-3.65297	4.34647	-4.80822	-9.03514	2.08592	-1.36986	-1.0274	-6.16438	-1.5411
6850	0.768408	-0.0114144	-0.791209	-0.996058	4.24541	3.67518	-5.14563	-3.58955	4.41497	-4.80822	-8.67524	2.26027	-1.49543	-0.981736	-6.53425	-1.60959
6860	0.754466	0.299918	-0.590462	-0.925205	4.39856	3.64787	-5.12413	-3.42466	4.30938	-4.79452	-8.79853	2.38356	-1.19863	-0.929555	-6.52055	-1.33562
6870	0.733709	0.320673	-0.574849	-0.834527	4.41534	3.85274	-5.3232	-3.57686	4.4775	-4.66051	-8.7211	2.39726	-1.29376	-0.881531	-6.30137	-1.18493
6880	0.811216	0.438072	-0.611541	-0.895682	4.08007	3.59251	-5.3232	-3.51345	4.58308	-4.76339	-8.99031	2.53425	-1.40791	-0.678589	-6.32928	-1.23668
6890	0.551267	0.430476	-0.646884	-1.2318	4.15524	3.37247	-5.32067	-3.75342	4.38072	-4.79452	-8.73599	2.70995	-1.35616	-0.993151	-6.36986	-1.18493
6900	0.551267	0.430476	-0.541322	-0.87911	4.17455	3.34452	-5.52615	-3.93836	4.26904	-4.79452	-9.00401	2.83961	-1.36986	-1.0274	-6.50685	-1.29851
6910	0.507075	0.485714	-0.307038	-0.55912	4.38229	3.23168	-5.48334	-3.99543	4.22318	-4.65753	-8.86702	3.09589	-1.29647	-1.0274	-6.41805	-0.995685
6920	0.507075	0.861321	0.0114144	-0.244997	4.28082	3.38032	-5.52615	-3.93836	4.41497	-4.64384	-8.54301	3.30611	-1.06545	-1.36352	-6.29611	-0.803479
6930	0.433791	0.890411	0.0236199	-0.346555	4.55699	3.57537	-5.46029	-3.70127	4.20949	-4.69463	-8.76144	3.08219	-0.843938	-1.41878	-6.17808	-0.650685
6940	0.52226	1.06949	0.125572	-0.165089	4.83733	3.55155	-5.52615	-3.86701	3.90983	-4.8516	-8.5474	3.03938	-0.684932	-1.71233	-5.99315	-0.929555
6950	0.247068	1.21168	0.0526849	-0.250267	5.19815	3.73043	-5.46659	-3.76712	4.20949	-4.35217	-8.64784	2.94521	-0.758322	-1.71233	-5.70339	-1.08008
6960	0.109363	1.17065	-0.367832	-0.14099	5.10747	3.9704	-5.80012	-3.84932	3.86702	-4.39249	-8.49031	2.73973	-0.684932	-1.5411	-5.68493	-1.21233
6970	0.0192637	1.14441	-0.273973	-0.130839	5.13699	3.91389	-5.53985	-3.9726	3.94147	-4.48184	-8.42805	2.44396	-0.807226	-1.35764	-5.27651	-1.10985
6980	0.272791	1.18131	-0.114158	-0.21075	5.54531	3.88002	-5.52615	-3.93836	4.0725	-4.46575	-8.60199	2.73973	-0.713459	-1.51255	-5.30822	-1.19863
6990	0.0228288	1.16438	-0.154658	-0.183134	5.1737	3.90166	-5.84324	-3.90665	4.17836	-4.42092	-8.86702	2.75342	-0.905086	-1.76125	-5.65068	-1.12524
7000	-0.109161	1.32634	0.187808	-0.183134	5.44079	3.75213	-5.80012	-4.36986	3.94921	-4.56164	-9.00401	2.63984	-1.19229	-1.57914	-5.72743	-1.34034
7010	-0.520322	1.20379	0.415856	-0.21075	5.4338	4.0574	-6.03985	-4.52544	4.10959	-4.45205	-8.78007	2.62118	-0.856164	-1.81017	-5.70339	-1.31718
7020	-0.233103	0.993889	0.342466	0.119483	5.44993	4.0885	-5.84122	-4.52055	4.41497	-4.30137	-8.79853	2.72603	-1.1035	-1.89625	-6.09099	-1.36986
7030	-0.188904	1.1596	0.134538	0.241795	5.4338	4.0574	-5.80906	-4.45205	4.55195	-4.28082	-8.67524	2.94521	-1.12187	-1.74185	-6.27445	-1.43101
7040	-0.0563356	1.21483	0.216894	0.0860548	5.41829	4.29305	-5.85491	-4.65753	4.75743	-4.43836	-8.63301	2.91096	-1.12728	-1.5411	-6.30137	-1.73288
7050	0.0342466	1.13014	0.236188	-0.00408904	5.1311	4.44277	-5.67104	-4.84721	4.67048	-4.5706	-8.31908	2.73973	-0.824452	-1.62988	-6.53538	-1.56964
7060	0.182647	1.14155	0.202945	0.0492705	5.21942	4.38591	-5.62604	-5.13699	4.75743	-4.60274	-8.0064	2.81417	-0.722979	-1.37621	-6.52113	-1.64098
7070	0.0280205	1.08863	0.379161	-0.0395171	5.18264	4.39987	-5.43026	-5.09589	5.0999	-4.78082	-7.97661	2.63984	-0.380514	-1.37621	-6.61644	-1.58219
7080	0.462877	0.872366	0.468038	0.0860548	5.13699	4.45205	-5.53985	-4.93151	4.93551	-4.68493	-8.1136	2.20548	-0.367842	-1.05911	-6.53538	-1.56964
7090	0.422377	0.84475	0.55936	-0.256411	5.40271	4.40735	-5.77981	-4.655	4.81997	-4.8243	-7.9239	2.18651	-0.507363	-1.16058	-6.36986	-1.55479
7100	0.536527	0.84475	0.447836	-0.0790342	5.46291	4.38182	-5.32067	-4.46575	5.16555	-5.17979	-7.94548	2.08592	-0.784829	-0.856164	-6.57818	-1.49829
7110	0.479452	0.84475	0.247997	-0.181226	5.49599	4.38182	-5.35491	-4.45205	5.06565	-4.96575	-8.14784	1.71233	-0.856164	-0.856164	-6.5449	-1.36352
7120	0.479452	0.84475	0.198856	-0.227322	5.33034	4.38182	-5.36176	-4.52055	4.77589	-5.25553	-8.31908	1.46975	-1.11618	-0.716644	-6.29611	-1.48841
7130	0.540216	0.640377	0.0489212	-0.308599	5.08349	4.18297	-5.38663	-4.70573	4.55195	-5.30822	-8.31908	1.36986	-0.826644	-0.419229	-6.16438	-1.36986
7140	0.449932	0.76799	0.243048	-0.481411	5.16651	4.0885	-5.80276	-4.86038	4.44658	-5.3609	-7.96291	1.57534	-0.901825	-0.388127	-5.89325	-1.12728
7150	0.540216	0.640377	0.41738	-0.349877	5.46171	3.98222	-5.57885	-5.00527	4.53825	-5.34247	-7.87671	1.71233	-0.849829	-0.209281	-5.93199	-0.966247
7160	0.674305	0.708945	0.513699	-0.381983	5.44521	4.24005	-5.38663	-5.0482	4.41497	-5.15068	-7.97661	1.77189	-1.28108	0.0317123	-6.09589	-0.828767
7170	0.479452	0.787673	0.269075	-0.553216	5.73949	4.3225	-5.46029	-5.20284	4.38072	-4.96575	-7.66527	1.74346	-1.51158	-0.265702	-6.06449	-0.856164
7180	0.484637	0.538608	0.468038	-0.507555	5.77627	4.0574	-5.38916	-5.12329	4.43781	-5.17979	-7.45606	1.45205	-1.71233	-0.342466	-6.05432	-0.623781
7190	0.262558	0.570777	0.452548	-0.61437	5.79908	4.12589	-5.44396	-5.0274	4.25058	-5.23288	-7.55969	1.68255	-1.88356	-0.171233	-5.99315	-0.513699
7200	0.211901	0.737729	0.436935	-0.58274	5.69795	3.88774	-5.64467	-4.91307	4.41497	-5.28767	-7.66527	1.6812	-1.64647	-0.10537	-5.82192	-0.413815
7210	0.208801	1.11541	0.342466	-0.21075	5.54442	3.76965	-5.66567	-4.88331	4.52455	-5.67123	-7.87671	1.51256	-1.78572	0	-5.76236	-0.171233
7220	0.136986	1.18722	0.342466	-0.21075	5.66387	3.73513	-5.82911	-4.55743	4.38072	-5.65068	-7.97661	1.65277	-1.58549	0.310753	-5.65068	-0.171233
7230	0.14289	1.05141	0.171233	-0.308599	5.81675	3.63295	-6.3506	-4.13496	4.48062	-5.75057	-8.1136	1.52055	-1.78082	0.143836	-5.53216	-0.302945
7240	-0.205479	1.31564	0.141712	-0.13399	5.83332	3.37247	-6.45365	-4.10959	4.20949	-6.26427	-7.94548	1.401	-1.85185	0.424914	-5.6824	-0.0824486
7250	-0.422373	1.43836	0.200753	-0.13399	5.82192	3.66927	-6.21108	-4.0097	4.52082	-6.13325	-7.96291	1.57534	-2.00211	0.368812	-5.71654	-0.184401
[truncated: 1,612 more rows]

## Sheet: Fig1C
Time (s)	Displacements	Inset: x1	inset: y1
[truncated: 4,490 more rows]

## Sheet: Fig1D
EAMSD_nonMotile	EAMSD_Motile	EAMSD_Diffusion
[truncated: 4,490 more rows]

[truncated: 13 more sheets: Fig1EF_MotileLMs_disp_um, Fig1EF_nonMotileLMS_disp_um, Fig1EF_DiffLMs_f127_disp_um, Fig1G, Fig1H, Fig2C, Fig2D, Fig2E, Fig2F, Supp Fig 9, Supp Fig 9 raw data, Supp Fig 11, Supp Fig 16]
