# Supplementary material for: Motility of an autonomous protein-based artificial motor that operates via a burnt-bridge principle
Source: Nat Commun. 2024 Feb 23;15:1511. doi: 10.1038/s41467-024-45570-y (PMC10891099; doi:10.1038/s41467-024-45570-y)
Supplement: Supplementary file 10 — Source Data [file 41467_2024_45570_MOESM10_ESM.zip › source data/TrajectoryData.xlsx]

## Sheet: F127_NHSpep_motile_LM_2D_all
X1	Y1	X2	Y2	X3	Y3	X4	Y4	X5	Y5	X6	Y6	X7	Y7	X8	Y8	X9	Y9	X10	Y10	X11	Y11	X12	Y12	X13	Y13	X14	Y14	X15	Y15	X16	Y16	X17	Y17	X18	Y18	X19	Y19	X20	Y20	X21	Y21	X22	Y22	X23	Y23	X24	Y24	X25	Y25
0	0	0	0	0	0	0	0	0	0	0	0	0	0	0	0	0	0	0	0	0	0	0	0	0	0	0	0	0	0	0	0	0	0	0	0	0	0	0	0	0	0	0	0	0	0	0	0	0	0
-0.722716	-0.108609	-0.409144	0.506849	0.176414	0.649312	0.800285	-0.778444	0.409484	0.96425	0.0242274	-0.126834	1.38421	2.97801	0.118887	0.168943	-0.0187281	-0.0439286	0.513504	0.192349	0.0339893	0.100326	0.0793219	0.290658	0.592558	-1.22911	-0.10586	0.359285	0.20796	0.060011	-0.807426	-0.430422	0.0128233	-0.0397674	-0.135156	0.266136	-0.78844	0.156444	0.0289411	-0.485131	0.623273	0.731394	0.606876	-0.673577	-0.830098	0.363908	-0.651707	-0.403989	-0.406037	-0.681074
-0.605279	-0.780877	-0.435515	0.113047	0.61195	1.38456	0.744739	-0.830802	-0.986704	0.523099	0.0778014	-0.0659563	-0.798896	4.83467	-0.344171	0.275321	-0.0413082	0.0867878	0.215467	1.02473	0.0904726	0.346406	-0.322306	0.73632	0.784755	-1.06298	-0.060011	0.506849	1.0137	0.349645	-2.37638	-1.31509	0.0485055	0.0987444	0.713593	-0.0867016	-1.08903	-0.309614	-0.185608	-1.02085	0.100762	0.639238	0.0296	-1.53407	-1.80107	-0.19089	-0.938796	-1.23337	-0.562045	-1.37667
-0.858704	-1.91202	-0.500078	1.0048	-0.434238	0.655417	1.08946	-0.957986	-0.426514	1.42783	0.0735945	0.100686	-4.58531	3.12383	0.951113	-0.156444	-0.20796	0	-1.70904	0.425627	-0.496053	0.17245	-0.238422	0.734754	0.999152	-0.103965	-0.891675	-0.193981	0.520382	0.597271	-1.93689	-1.7257	-0.0089712	0.15353	-0.760274	0.222471	-1.16811	0.0213586	-1.21918	0.493144	1.05475	0.689741	0.563566	-1.07294	-2.1879	1.32966	-0.472505	-1.54513	0.303501	-1.27824
-0.234012	-1.29729	-0.183201	1.62436	-0.424811	0.0292249	1.0616	-1.56437	-1.25141	0.345129	0.0137001	-0.12028	-5.58355	2.35028	0.871102	-0.241149	-0.0437918	-0.153479	0.359412	-0.79552	-0.331125	-0.193464	0.0431329	0.656887	1.4894	-0.58384	-1.70899	0.818759	0.56686	0.646892	-1.93689	-2.67905	0.00633562	-0.0539693	-0.730623	-0.180251	-1.93354	0.0750948	-1.37475	-0.277723	0.943449	1.07605	0.0925101	-0.46136	-1.87284	0.437604	-0.96344	-1.3807	-0.61273	-1.09791
-0.308621	-1.89347	0.901817	2.08599	-0.309046	0.290513	0.967646	-1.63097	-1.26094	1.19295	0.049803	-0.0566303	-15.9927	7.84027	0.615832	-0.116281	-0.194427	-0.030411	1.03355	3.98016	-0.0069945	0.199126	-0.182162	0.227905	0.506849	-0.506849	-2.5624	0.64451	-0.138218	0.688636	-2.14317	-3.70006	0.0562096	0.0425044	-1.78696	-0.362367	-1.58626	0.889338	-0.913748	-0.164189	1.12166	1.14236	0.506849	0.506849	-2.11795	1.16071	-1.27105	-0.950748	-0.131882	-1.71358
0.544407	-2.7032	1.03947	2.99473	-0.673724	0.28433	0.658433	-1.94681	0.0432697	2.07066	0.00446027	0.0447092	-18.6984	8.32748	0.602674	0.334156	-0.175045	-0.0625351	-0.103448	4.64903	-0.101294	0.422038	-0.177245	-0.389869	-0.280521	-0.19089	-2.46854	0.187727	0.479814	2.0097	-2.52822	-4.00652	0.0016726	0.108689	-2.30969	-0.777253	-1.7193	1.16811	-0.958148	0.388814	0.844563	2.07421	0.72813	1.84967	-1.80107	-0.19089	-0.889926	-1.25898	1.03762	-1.61868
0.513084	-1.93979	-0.451897	2.05793	-0.846813	0.791179	0.842728	-1.34089	-1.41847	1.31153	0.0622411	0.0677455	-28.4413	12.5103	0.404881	-0.135607	-0.194427	0.030411	1.99266	2.35829	-0.459586	0.159875	-0.384901	-0.605579	-0.56686	-0.922724	-1.53017	-0.384947	-0.813645	3.06776	-2.76052	-4.51337	0.0446027	0.157367	-2.70764	0.880296	-2.51126	1.96006	-0.402692	0.1458	0.818663	1.68954	-0.369128	2.05443	-2.27756	-0.388368	-0.615584	-1.44525	0.717749	-1.41469
0.711262	-1.0343	-1.14195	1.74649	-0.92274	0.441689	0.906642	-1.52537	-1.0137	1.0137	0.0214904	0.0215056	-30.3792	15.2673	1.5333	-0.0906196	-0.057274	0.116444	-0.916683	5.51852	-0.319771	0.00257986	-2.7823	-1.1431	-0.911264	-1.26712	-1.83733	-0.760274	-0.734273	2.69823	-2.37351	-4.54085	0.017537	0.0454948	-2.0274	0.313436	-0.601437	1.91667	-0.885192	0	2.45052	1.40043	-0.589172	2.50647	-1.73117	-0.520012	-0.0728951	-1.22546	0.378515	-1.89908
2.27013	-1.52658	-1.4018	1.46343	-1.18397	0.903028	0.600829	-1.47682	-1.47219	1.3824	0.0187027	0.0522004	-32.9535	17.2219	1.84045	-0.15245	-0.0728038	-0.030411	-4.12403	4.64815	-0.0664986	0.274195	-4.51851	-1.37051	-1.41928	-0.684576	-2.01824	-1.04423	-1.0137	2.65427	-1.92453	-5.33545	0.0468836	0.00469342	-2.07737	0.77031	-0.0625858	0.794689	-1.71918	0.664388	2.74033	1.75826	-0.765241	2.72918	-1.81876	-1.23162	-0.295073	-0.496428	0.356619	-2.33969
2.38098	-1.10513	-1.01095	1.48863	-1.39908	1.51035	1.26987	-2.08648	-1.09743	2.00682	0.0242274	-0.126834	-33.549	17.133	1.94182	-0.089094	-0.133621	-0.0168984	-0.172146	4.70298	-0.442733	0.12799	-3.83219	-1.99167	-1.82724	-1.17589	-1.42551	-0.684247	-1.16438	3.40248	-2.0455	-5.18314	-0.0493164	-0.0281504	-1.45555	0.118501	-0.0982071	0.806494	-0.571118	0.114213	2.23348	2.89044	-1.0137	2.0274	-2.17021	-1.31947	-0.170656	-0.0710451	0.936708	-1.7451
2.12056	-1.01576	-0.335869	1.72817	-1.27331	1.01988	0.290881	-2.85254	-1.42785	2.29473	-0.0153778	-0.0522207	-34.9553	17.8458	2.07995	0.191995	-0.180925	-0.0777203	0.17981	4.40629	-0.268934	0.226612	-4.37203	-2.27256	-0.385864	-1.21776	-0.955208	-0.441871	-1.32049	3.06776	-2.44061	-5.24235	0.0541822	0.0300511	-1.71396	0.313436	0.187717	1.13942	-0.675782	0.760274	1.78142	3.75222	-0.850949	2.16438	-2.78517	-1.21811	-0.649832	-0.352777	0.98349	-1.06912
1.66318	-0.84887	-0.0959162	0.980435	-1.79944	0.667708	0.451562	-3.03998	-1.03676	2.60056	0.0137001	-0.12028	-36.7291	18.3675	2.35364	1.15269	0.0217945	0.0844766	0.402722	3.99441	-0.348033	0.600606	-4.33904	-2.16062	-1.32713	-1.32714	-1.4611	-1.89599	-1.93836	2.73124	-2.90114	-4.60608	0.0407507	0.0697425	-1.52055	0.56686	0.187717	0.632568	-1.41386	1.22044	1.19013	3.51906	-0.765241	2.72918	-2.46842	-1.52055	-1.16697	-0.780862	0.973505	-0.973546
0.715468	-1.63248	-0.602765	0.777695	-2.05175	0.992867	0.0711971	-2.60093	-1.62425	2.40244	0.0849986	-0.0791344	-39.192	17.7155	2.65937	0.851	-0.16688	-0.0479429	0.663106	4.44099	-0.264879	0.732646	-5.04837	-1.86784	-0.642558	-1.6127	-1.96004	-2.63049	-1.75796	2.01363	-2.94143	-4.29047	0.0713644	-0.0133656	-1.80646	0.514873	0.302594	0.231275	-1.74186	2.14161	3.15752	4.39939	-1.74917	2.94959	-2.66352	-1.21135	-1.03795	-1.32332	0.816889	-0.868861
0.927636	-1.94292	-0.111882	1.07229	-0.875349	0.0354845	-0.121796	-2.55147	-1.87288	1.9285	0.0276537	-0.0952319	-41.2748	17.9941	2.55982	1.27595	-0.125749	-0.0479429	1.13096	4.33949	0.24714	1.22188	-5.34493	-1.88837	0	-2.53425	-1.83895	-2.72919	-1.26712	1.83398	-3.45126	-4.9275	0.0277753	0.00123671	-2.20748	0.486829	0.88798	-0.187717	-2.0125	0.477026	3.70076	6.51623	-1.48357	3.27149	-4.24489	-1.33974	-1.40668	-1.77744	-0.339792	0.0733715
0.996922	-2.4196	0.058977	1.49143	-0.669822	-0.870661	0.734455	-2.27626	-2.94839	2.29473	-5.07e-05	-0.11469	-46.3082	19.0097	2.75871	1.2952	-0.057274	-0.116444	1.50841	4.04421	-0.0401425	1.19979	-4.51851	-1.32643	0.0354288	-3.12667	-0.56534	-1.96242	-1.84967	1.23498	-2.98935	-5.24979	0.0489616	-0.0540301	-3.80137	0.286755	-0.513114	0.187732	-2.59056	0.760274	3.5631	6.63586	-1.15579	2.81655	-4.78215	-0.844452	-1.43751	-1.46922	-0.69043	0.386321
1.26241	-2.4377	-0.0803103	2.38769	-1.25252	-1.12771	0.496591	-2.23906	-2.44154	2.23137	0.0510093	-0.0791344	-47.5556	19.1665	2.30295	0.816899	-0.180925	-0.0777203	1.35803	4.34079	-0.162171	0.870924	-4.39732	-2.30708	0.469292	-3.77892	-0.107705	-2.64195	-1.0494	1.29144	-2.19627	-5.13053	-0.0507356	0.0231225	-3.65565	0.0219973	-0.793067	0.128243	-2.0274	0.506849	3.68044	6.88793	-1.11806	2.65754	-4.7488	-1.15791	-1.59583	-1.14303	-0.40477	0.131862
1.33215	-3.39324	0.262578	2.14342	-0.702919	0.09361	0.351601	-2.69635	-3.41723	2.84593	0.00922466	-0.10137	-50.2419	18.5958	1.84045	1.29841	0.0654849	0.0866966	1.87233	4.452	-0.685108	0.203571	-4.80671	-2.57865	0.384318	-3.51503	-0.53573	-2.96411	-1.83398	0.820285	-2.44374	-3.75309	0.00506849	-0.0325752	-4.53461	-0.875977	-1.05053	0.242142	-1.57767	-0.478293	3.53026	7.06372	-0.505329	2.59922	-4.37804	-1.66349	-1.7834	-0.38702	-0.61273	0.105861
1.89597	-3.97032	0.295402	1.42007	-0.865329	-0.179252	0.415186	-2.89574	-3.64367	3.05013	-0.0107959	-0.0265995	-51.1211	19.1193	1.44131	2.06502	-0.0795449	-0.0709589	2.51826	3.88694	-0.905284	0.815287	-4.26509	-3.35383	0.130058	-3.29452	-0.925	-2.14777	-2.20512	1.57069	-2.15903	-2.99594	-0.0306644	-0.0040244	-4.85037	-0.834984	-0.705605	1.16811	-1.65246	-0.895664	3.73452	7.39477	0.682047	2.84362	-4.83811	-1.67852	-2.37213	-0.982208	-2.01462	-0.346452
0.996922	-4.447	-0.17462	1.16771	-0.538041	0.441689	0.335879	-2.63797	-3.26289	3.23896	-0.0107959	-0.0265995	-53.7761	18.2432	2.02434	2.21939	-0.133621	-0.0506849	2.68202	3.95788	-0.736604	1.08211	-5.36323	-1.69601	-0.0824644	-3.31697	-1.52993	-1.61441	-1.52055	1.36334	-2.72698	-2.64399	0.00060822	0.0371318	-5.26345	-1.64898	-1.02487	0.364039	-2.81134	-0.675802	4.00482	8.003	1.10259	2.96411	-5.289	-1.71144	-2.72518	-0.8292	-0.553277	-0.27899
1.16869	-3.32131	0.00877863	0.414595	-0.352331	0.463582	0.250637	-3.28996	-3.52493	4.19541	0.00790685	0.0255959	-58.3616	17.6793	3.41954	3.69471	-0.0728038	-0.030411	2.99749	4.39787	-0.761947	1.94375	-4.55308	-2.36317	-0.0015408	-3.10607	-1.08517	-1.45557	-1.15068	2.31344	-2.92921	-3.3928	0.024126	-0.0397218	-5.18697	-1.98384	-1.14035	0.351216	-2.76268	-0.935167	4.23123	7.40263	1.65392	3.10111	-5.62574	-2.80846	-2.477	-1.11854	-0.171569	0.634606
1.19784	-2.97799	0.431162	0.0525598	-0.458653	0.569927	-0.382925	-3.70465	-3.06583	3.13999	-0.009174	-0.0934427	-68.1779	20.9932	3.50163	4.40131	-0.194427	-0.030411	2.33301	4.60736	-0.772742	2.41792	-4.30285	-3.4401	0.847827	-3.18866	-1.89435	-1.17842	-1.32713	2.34083	-2.44992	-3.8149	-0.0446534	-0.0305022	-5.24622	-3.14235	-0.872663	1.69297	-2.24957	-0.576288	4.7247	7.52051	1.99405	3.57463	-6.26271	-3.87888	-2.50747	-1.61586	-0.550185	0.899049
1.07538	-2.61269	1.3396	0.116252	0.14837	0.513033	-0.238812	-4.66366	-3.39677	3.68694	-0.0014901	-0.018201	-74.9353	21.3975	3.99697	4.62501	-0.180185	0.0173545	2.82105	4.4048	-0.914001	2.73782	-4.03417	-3.78184	1.30047	-3.44124	-1.58791	-1.42431	-0.317617	2.65847	-3.0433	-3.45022	-0.0226055	-0.0174964	-4.73737	-2.19378	-0.600708	1.47049	-2.61504	-0.161609	4.4291	6.42477	1.0433	3.53443	-6.0082	-4.54706	-2.61733	-1.2688	-0.209836	1.12605
0.9879	-1.94292	2.4284	-0.906833	-0.374754	0.861461	-0.0848618	-4.84603	-3.96209	4.5122	0.0217945	-0.0317592	-81.2313	25.7618	4.23435	4.87522	-0.0504315	0.0547955	3.17509	4.18626	-6.62632	16.3337	-3.86518	-3.7931	0.700263	-2.72765	-0.424577	-2.00107	-0.620232	2.18744	-2.95059	-2.73939	-0.0298534	-0.0468025	-4.92369	-2.58285	-0.681175	2.20172	-1.74186	0.835237	3.72438	5.99168	1.41161	4.00551	-5.81891	-4.47608	-2.64879	-1.51707	-0.528289	0.989603
-1.27898	-2.03564	2.56718	0.0525598	-0.299887	1.15006	-0.1095	-4.70868	-3.30319	5.14576	0.00775479	-0.0791344	-81.943	25.2496	4.3747	4.84635	-0.0504315	-0.0547955	3.25456	4.53643	-5.17934	16.4033	-2.53516	-3.86068	0.915674	-4.25753	-0.157184	-1.70661	-0.20796	2.44481	-2.31393	-2.48597	0.0779534	-0.0081704	-4.30822	-2.0741	-0.211427	1.0604	-1.83733	0.190068	3.92986	6.96427	2.34083	4.36823	-5.86681	-3.10359	-2.5504	-1.55547	-0.789164	1.14842
-1.84326	-1.92155	2.84977	0.0859951	-0.309046	-0.0309026	-0.30416	-5.13433	-3.46462	5.36633	0.049063	-0.107239	-82.1701	25.0412	4.0199	4.70063	-0.142967	-0.0584853	3.82811	5.24941	-6.04474	16.0004	-2.09805	-4.64682	1.06945	-3.26636	-0.984818	-2.45726	0.14945	4.59567	-1.93995	-2.64779	-0.0061329	0.0241767	-3.82382	-0.424385	-0.319133	1.1379	-2.11189	0.049281	3.83112	7.06701	3.20314	4.62088	-5.64248	-2.87185	-2.53469	-1.62267	-0.802799	1.11956
-1.22957	-2.82682	3.1388	0.671726	-1.32274	-0.783452	0.133884	-5.01975	-2.85767	4.85322	0.0575984	-0.172349	-83.745	24.7821	3.81716	4.75765	-0.0728038	-0.030411	4.10196	4.70037	-6.1803	16.3548	-2.22218	-4.65716	1.00566	-3.83386	-1.33048	-2.28082	-0.43442	4.10494	-2.40405	-2.96533	-0.0427781	-0.0612679	-3.63892	0.060011	-0.616907	1.49756	-1.24214	0.428318	3.42098	6.35671	4.01005	3.9737	-5.25859	-2.2318	-2.61063	-1.36433	-0.359305	1.05955
-0.722716	-2.90099	4.41958	0.981783	-1.71383	-0.477624	-0.135547	-4.61098	-2.94839	4.32213	0.0137001	-0.12028	-84.1638	24.7934	3.7275	4.87522	-0.0998493	-0.131781	3.89202	4.79456	-6.26271	16.1611	-2.88777	-4.51077	1.54924	-4.68202	-1.53659	-1.70019	-0.166703	5.67537	-1.90941	-3.22793	-0.0368986	-0.0776696	-4.05479	0.56686	-1.07941	1.99174	-0.983876	0.491938	3.7075	6.21212	4.17482	4.05479	-5.06261	-2.394	-2.72518	-0.682721	-0.359305	0.359285
-1.02977	-2.65549	7.6082	1.55884	-1.83272	-1.38495	-0.158492	-5.14764	-2.97654	3.88958	0.123671	-0.152739	-82.3662	31.1948	4.32386	5.31879	-0.180925	-0.0777203	3.79354	6.06529	-7.23735	16.0917	-2.49111	-5.1278	1.9167	-4.85308	-0.820285	-1.854	-0.62533	5.11205	-2.0274	-2.53425	0.0325904	-0.0468025	-3.56847	1.47097	-0.761004	2.03461	-0.442581	0.114213	4.29124	6.81359	3.88842	3.72366	-5.39762	-2.07348	-2.38383	-0.920611	-0.424284	0.55424
-0.871071	-3.07406	7.13632	1.80666	-2.23135	-1.18677	-0.0004815	-4.6285	-2.927	4.40533	0.056463	-0.150813	-82.0854	31.7351	4.47206	5.40265	-0.201219	-0.0912329	1.7369	4.43958	-7.27496	16.4439	-1.86815	-3.98739	0.576795	-4.73059	-0.59347	-2.45084	-0.417816	4.99838	-2.02342	-3.30186	0.0152055	0.0413741	-3.66439	2.75863	-0.0945882	2.77639	-0.457584	0.295665	5.70631	7.42441	3.64046	4.25623	-5.72848	-2.12205	-2.12586	-0.462368	-0.852977	0.642361
-0.456468	-3.0689	7.29847	1.3681	-1.70891	-0.80457	0.100893	-4.8635	-3.17055	4.50906	-0.0107959	-0.0265995	-82.431	34.2507	5.06224	5.51277	-0.160012	-0.102738	3.94996	5.007	-7.81231	16.4872	-0.992158	-4.02244	0.895218	-4.62662	0.297774	-2.81935	-0.948705	4.1733	-2.73212	-2.70444	-0.0856068	0.00968082	-3.99767	1.86254	0.403128	3.15749	0.23607	0.479074	5.75178	7.1125	3.5406	4.15104	-4.9171	-1.98132	-2.63144	-0.604053	-0.67122	0.424278
-1.16773	-3.81579	6.56766	1.54294	-0.9457	-2.11393	0.194706	-4.88849	-2.87237	4.60723	-0.0107959	-0.0265995	-82.8831	35.236	5.00591	6.3012	-0.180925	-0.0777203	7.2538	7.05581	-8.00574	16.7011	-0.948062	-3.64667	0.931234	-4.67712	0	-2.74219	-1.00052	5.09888	-1.74682	-2.99282	-0.0338068	-0.0253222	-3.61554	1.69207	0.964032	3.68744	-0.295645	0.802515	5.61325	7.22582	3.98302	4.68329	-4.13832	-2.12923	-3.37281	-1.22484	0.024126	0.528218
-1.71741	-3.60919	6.54628	1.73428	-0.562471	-2.11393	0.0757588	-4.95698	-2.97654	4.12111	0.00790685	0.0255959	-88.4307	41.6747	5.19361	5.80061	-0.0795449	-0.0709589	7.83734	7.41045	-7.02032	16.2458	-1.12156	-3.50481	0.82216	-4.31784	-0.0737821	-2.29686	-1.00017	5.15892	-1.57709	-2.85203	0.0808931	-0.0779129	-3.52017	2.5769	1.60689	3.56297	0.565629	0.4995	4.26458	7.12036	3.54632	5.21233	-5.34098	-2.96557	-3.34581	-0.617201	-0.32636	0.55019
-1.54331	-3.62639	6.61711	1.02785	-1.12129	-1.19121	0.484619	-4.40409	-2.8233	3.87382	0.00790685	0.0255959	-94.9059	46.2096	4.87381	5.43973	-0.128993	-0.0296203	10.315	10.7348	-7.51095	16.3317	-1.73084	-1.98112	1.36718	-4.02812	0.413488	-2.05407	-1.12328	5.3203	-1.49099	-2.70731	-0.0099342	-0.0061886	-3.15068	3.01205	2.52703	3.42521	1.14561	0.527681	4.32712	6.1081	4.39491	4.81507	-5.41735	-2.03397	-3.07364	-0.960854	-0.331175	0.33815
-0.722716	-4.22374	6.82109	1.12056	-1.73689	-1.05078	1.02263	-4.25549	-2.28026	3.91649	-0.0046123	-0.0213333	-100.822	52.4229	5.23523	5.94025	-0.103803	-0.107619	10.4446	11.8196	-5.98249	17.9433	-1.42237	-1.0069	0.700263	-4.36824	0.506849	-2.74219	-1.5548	5.74494	-1.4392	-3.21571	-0.037963	0.0135481	-4.37074	3.32162	3.36647	3.49789	1.34457	0.0140752	4.50635	5.77093	4.00142	4.77505	-5.22648	-2.18537	-3.00873	-1.50275	0.043589	0.658174
-0.519369	-4.4365	6.93853	0.601352	-3.24063	-0.921898	0.641975	-3.5311	-2.57608	4.63421	0.0060011	-0.0752316	-103.262	61.9358	4.96477	6.38828	-0.147949	-0.0733563	13.1176	9.8808	-4.9688	17.9433	-0.886125	-0.344414	0.430822	-3.22074	0.0696918	-2.47089	-1.16768	5.20229	-1.85241	-4.00652	0.0205274	-0.0020984	-3.87707	2.24868	4.11744	3.96581	1.47128	-0.591321	5.49835	6.11332	3.69892	5.69231	-5.14605	-1.92587	-2.65715	-0.653197	0.816889	0.320308
-0.127168	-4.34412	7.39949	0.479548	-3.79288	-0.315531	0.504062	-3.26462	-2.82639	5.9733	0.0460726	-0.144376	-104.424	69.3726	5.3884	7.3806	-0.0187281	-0.0641975	13.3414	10.8785	-5.43626	18.3345	-1.38035	-0.496069	0.180236	-2.2512	0.487842	-1.91969	-0.506849	5.06849	-0.913804	-3.65923	-0.0196151	-0.0609132	-3.51503	2.14335	3.92964	4.74938	1.04795	-0.650683	5.21528	6.61611	3.1833	5.50685	-5.15722	-1.83308	-2.95157	0.0404618	0.212522	1.17803
-0.407456	-3.45729	7.07451	0.106865	-4.05479	-1.0137	0.723679	-3.69498	-3.36254	5.9833	0.0228589	-0.150813	-105.055	74.5995	5.86316	7.88431	-0.0728038	-0.030411	13.4638	11.3793	-5.60236	18.8393	-4.66631	-0.566161	-0.22129	-2.86337	1.4924	-2.26518	-0.109581	4.93671	-1.35371	-4.5897	0.0488096	-0.0634018	-3.35453	2.84768	3.36046	5.47319	0.664378	-0.198634	4.80721	7.67589	2.99439	5.32192	-5.71136	-2.09482	-2.60952	-0.234793	0.546688	0.593703
-0.844715	-3.01607	7.32794	0.106865	-4.17377	-0.593384	0.517706	-3.40568	-2.55731	6.65536	0.0602897	-0.09768	-105.243	76.5464	6.20108	8.27853	-0.0504315	-0.0547955	13.4354	11.5076	-5.95325	18.8254	-1.84909	2.1314	-0.313436	-3.2345	1.52055	-3.10445	0.121644	5.26028	-1.0159	-3.95707	0.00329452	-0.0232036	-3.67961	2.98592	1.88599	5.80232	-0.0999507	-0.34266	5.32937	8.56391	3.07808	5.29889	-5.24232	-2.83185	-3.27427	-0.601823	1.41467	0.866135
-1.17888	-3.34123	7.63081	0.199581	-4.92012	-1.00752	0.272371	-3.59777	-2.8834	6.79302	0.00902192	-0.102546	-105.283	78.6676	6.39576	8.28659	-0.112064	-0.0753432	14.0596	12.5009	-6.47335	18.6662	-1.62389	2.79594	-0.544407	-2.81012	2.00141	-2.99561	0.556115	4.79061	-1.14533	-3.49655	-0.0974671	-0.0189258	-3.37222	2.87472	2.40283	5.19991	0.157529	-0.198634	5.30747	8.80807	3.71946	4.62922	-4.84216	-2.21829	-2.75965	-0.679269	1.44356	0.789144
-0.660171	-4.19083	7.35674	0.35453	-5.09284	-2.1108	0.513499	-3.0652	-2.39211	7.646	0.031151	-0.0317592	-111.907	83.953	6.56125	9.03713	-0.0846945	-0.102738	14.5271	13.9781	-7.03134	19.1753	-2.11098	2.50661	-1.84716	-3.32414	2.06541	-3.65565	0.441856	5.07001	-0.86138	-2.64049	0.0288904	-0.011171	-2.92261	3.08465	2.94651	5.31064	0.547929	-0.808222	7.0189	8.84098	3.02108	4.72171	-5.54243	-1.90485	-2.45463	-0.972649	0.666912	0.134011
-0.56316	-4.46778	7.71103	-0.187814	-3.98218	-1.15214	0.543444	-2.75356	-1.95608	7.15331	0.0162699	-0.1132	-114.597	91.6782	7.03956	9.53001	-0.0945781	-0.100037	14.6484	14.3986	-6.9414	19.868	-3.14576	2.47494	-3.03859	-3.07401	1.77397	-3.80771	1.00052	4.08519	0.0385966	-2.30583	-0.0148507	-0.044547	-1.87983	2.19327	2.24641	5.13108	0.23607	0.479074	8.0326	8.64757	2.43299	5.39762	-5.43472	-3.01657	-1.80803	-1.7033	0.224534	0.583845
0.857285	-4.35515	7.59315	-0.441239	-2.38588	-0.500666	0.61235	-3.21393	-1.93469	7.23651	0	-0.0337916	-109.282	101.873	6.61355	9.30113	-0.175045	-0.0625351	14.662	14.2535	-6.7059	19.8048	-1.80479	2.042	-3.86138	-2.34084	1.80527	-3.79824	1.37574	5.01989	-0.198695	-2.20869	-0.0487589	-0.0208214	-2.23145	1.98538	1.28276	5.98208	0	0	7.6297	9.55577	1.93118	4.62414	-6.24675	-2.18537	-1.81285	-1.55105	0.888811	0.758429
1.30468	-3.71689	7.51114	-0.0122141	-1.86578	0.661672	0.729828	-3.15813	-1.21152	8.10959	0.0399397	0.00614808	-109.574	102.556	7.35244	9.73297	0.0121137	0.053356	13.924	14.1902	-6.96877	19.7264	-1.47742	3.18241	-4.02593	-2.47501	1.61326	-2.73822	0.898796	4.9697	-0.753244	-1.77937	0.0080589	0.0241767	-1.95041	1.60944	1.90715	5.52235	-0.253425	0	8.38739	9.60126	1.24814	4.84469	-6.55613	-2.91855	-2.17695	-1.73779	0.891801	0.686492
1.06895	-4.14123	6.85056	0.307247	-1.29527	0.600459	0.77074	-2.77856	-1.03676	6.56775	0.00146986	-0.056164	-110.235	102.303	7.14845	10.0076	-0.141259	0	17.1754	11.8582	-7.70365	19.6434	-1.43337	4.24891	-3.86138	-2.34084	0.975685	-2.42654	0.362042	4.22342	-0.950028	-1.4037	-0.0243288	0.0297571	-1.83244	1.76901	2.43052	4.67804	-0.85617	1.21233	6.89052	8.65852	2.16311	4.31809	-5.96479	-3.28127	-2.81138	-1.99294	1.51411	-0.327207
1.3391	-3.79198	6.42549	-0.0291175	-0.468602	0.410928	0.607525	-3.46656	-0.655052	6.56775	0.00775479	-0.0482318	-110.505	102.576	7.30753	9.86031	-0.20796	0	18.0167	13.0643	-7.05157	20.8034	-2.06308	3.44922	-4.01937	-2.03398	1.68415	-2.70747	-0.190905	4.40114	-0.874913	-1.56277	-0.0487589	-0.0208214	-1.86733	2.51423	3.36021	5.07476	-1.40633	0.949445	6.51205	8.52755	2.72604	4.68329	-5.94654	-3.45116	-1.61997	-1.37267	0.043589	-0.953303
2.12679	-3.618	6.43786	-0.399984	-0.500661	0.432677	0.643055	-4.15253	-0.661388	6.76211	0.00146986	-0.0164675	-110.125	102.683	7.63473	10.5981	-0.201219	-0.0912329	18.1324	13.9803	1.70752	21.6305	-1.29794	3.41472	-3.40248	-2.38356	0.477969	-2.07873	-0.293415	3.69465	-0.555117	-2.46184	-0.0455151	-0.0068222	-2.04058	2.62388	3.04275	5.29139	-2.53425	0.506849	6.63369	8.21249	1.51802	4.23911	-5.71136	-3.46176	-1.22198	-2.35025	-0.151345	-1.26524
2.38858	-3.94284	6.73348	0.0849642	-0.941087	0.600459	1.17498	-4.262	-0.442297	7.16221	0.0242274	-0.126834	-110.227	102.893	7.45882	10.0556	-0.16797	-0.0933616	18.1564	13.8644	7.4037	20.6034	-2.43217	3.29414	-4.65052	-1.59754	-0.610094	-1.34535	0.71633	3.42887	0.120676	-2.17824	-0.0511411	-0.0232036	-2.05406	2.59426	2.41909	6.05519	-1.4206	1.68474	6.86553	8.95436	1.60359	4.8381	-5.79585	-2.24497	-1.56619	-2.46	-0.105881	-0.907838
2.66567	-2.94723	7.50503	1.04423	-0.616754	-0.563214	1.17809	-4.1096	0.390477	7.07812	0.0242274	-0.126834	-114.044	107.878	7.14845	10.8358	-0.242208	-0.109591	19.0916	13.9108	10.1025	19.7322	-2.58326	3.56927	-4.53296	-0.772945	-0.0288803	-1.44356	1.52055	3.0411	-0.369194	-2.33273	-0.0601123	-0.0679685	-1.57052	2.89766	1.9032	5.8295	-2.50647	2.77032	6.87222	9.09441	1.83398	4.30822	-5.25565	-3.03191	-0.894315	-1.64125	0.372078	-1.08427
3.4228	-3.12244	8.14252	1.57311	0.0820386	-1.07207	1.34958	-3.93274	0.648985	6.63231	0.0228589	-0.150813	-114.09	109.963	7.16472	10.4874	-0.20796	-0.0600211	19.7213	14.7939	11.5128	18.5346	-2.34463	4.82334	-4.08594	-1.09069	-0.0584904	-1.58553	2.1722	2.48564	0	-1.42399	0.0252411	-0.122338	-0.57534	2.43672	1.53504	6.3115	-1.66135	2.49201	7.19462	9.88172	1.67392	4.09481	-6.55613	-5.22317	-0.924169	-1.49022	1.0691	-1.49039
3.91526	-2.88029	8.71082	1.74317	0.130428	-0.750573	1.3653	-3.95206	0.73554	7.0588	0.0134822	-0.142344	-115.585	114.381	7.56258	11.3921	-0.158694	-0.168948	19.6668	14.4113	12.1328	18.4848	-1.87408	5.11937	-4.65131	-0.520012	-0.157184	-0.808394	2.38087	2.7343	0.991235	-1.44478	-0.086874	-0.0821197	0.0208315	1.72984	1.43239	6.6323	-2.80503	2.05517	8.09261	10.695	1.77397	3.36788	-6.34817	-5.51281	-0.940641	-2.16462	0.917245	-1.76198
3.88216	-2.96898	8.14915	2.92661	-0.851193	0.179721	1.36986	-4.4201	0.0638377	8.39056	0.00012164	0.0364425	-117.22	121.634	7.88529	11.6693	-0.180185	-0.0173545	20.6468	14.3962	12.5906	18.6764	-2.74454	4.75576	-4.68012	-0.0649781	-0.0288803	-0.936708	2.35852	1.80695	0.0691292	-1.87225	-0.006589	-0.029899	0.256719	0.254195	1.80451	5.59293	-2.58644	2.67587	8.23929	12.2822	2.67197	3.01406	-6.40544	-5.81418	-1.29709	-2.32195	1.23823	-1.96325
3.22701	-3.04316	9.06482	2.43095	-1.23004	0.370864	1.80469	-4.35411	0.533844	8.28228	0.0263055	0.0784805	-120.125	129.618	8.08385	12.1187	-0.0187281	0.0641975	21.2618	15.4322	13.0179	18.3429	-2.81849	5.0831	-4.68012	-0.441871	0.656299	-0.20794	2.25482	2.19138	-0.366893	-2.07183	-0.0393315	-0.0066195	0.506849	-0.386827	0.997439	6.24061	-3.1115	3.90697	8.21035	12.6325	2.06438	3.31755	-6.52909	-6.09737	-1.26669	-1.30335	0.160367	-1.52695
4.58724	-3.54993	9.47135	2.46707	-0.216344	0.370864	1.85643	-4.2714	1.56382	8.98113	0.00790685	0.0255959	-121.327	138.373	8.22042	12.4174	-0.0728038	-0.030411	20.2634	17.3072	13.0244	18.7806	-2.85017	5.00918	-5.1285	-0.597824	0.787309	0.53388	1.74356	1.69883	-0.398237	-2.34719	0.0450589	-0.0492201	0	-0.506849	1.09371	4.66537	-2.6342	3.97626	8.85288	13.9095	2.54489	3.21225	-6.48179	-6.47582	-1.42381	-1.46579	-0.26716	-0.83214
4.61137	-3.92452	9.34281	2.66927	-0.788424	-0.156763	1.94749	-4.65526	1.65126	8.00946	-0.020274	0.03811	-119.371	145.784	8.18009	12.2919	-0.0728038	-0.030411	19.8891	17.4102	12.2412	18.0757	-3.27952	5.2964	-6.18767	-1.18265	0.843676	0.673664	1.77397	1.35381	-0.407183	-2.26308	-0.058237	-0.115562	0.56686	-0.52687	1.51738	4.84786	-2.0274	4.56164	7.88592	12.9958	2.89766	4.10477	-6.52835	-6.16199	-1.13821	-1.97843	-0.40477	-0.881837
4.51157	-3.87959	9.79883	3.14796	-2.3395	0.258491	1.81607	-4.82671	1.31039	7.21333	-0.020274	0.03811	-118.197	151.773	8.42389	12.6127	-0.0298534	-0.0547955	19.3414	17.7334	12.42	17.2772	-3.86518	3.80964	-4.8968	-1.04266	0.985548	-0.112637	2.01386	1.61097	-0.193449	-2.47681	0.0139384	-0.120944	-0.313436	-0.193414	1.51333	4.94575	-2.1722	4.27926	7.20978	12.9287	3.37453	3.26784	-6.31958	-6.17846	-1.84504	-1.48291	-0.635184	-0.930292
2.73668	-3.80849	9.54695	2.79564	-2.25611	0.791179	1.20485	-4.64231	1.22217	8.0883	-0.0187788	0.0616278	-118.881	154.755	8.69777	12.7275	-0.157985	-0.203454	19.2957	18.1	12.6224	16.7537	-3.03253	4.27195	-4.17733	-3.00818	0.72819	-0.58384	1.49351	2.51655	-0.47065	-2.54028	-0.0511411	-0.0587134	0.655523	-0.112318	0.790807	4.69471	-2.85103	3.73801	7.04592	13.0715	3.16112	3.0411	-7.59686	-6.95565	-1.93868	-1.25137	-0.61273	-1.87607
3.04733	-3.90462	9.8805	2.5831	-2.2479	1.06457	1.20711	-4.16728	1.32967	8.36787	-0.0307151	-0.0245721	-122.951	157.54	8.10638	11.9929	-0.194255	-0.116444	18.8162	18.0268	12.6041	17.0098	-3.33223	4.89595	-4.92705	-3.379	1.09192	-0.98867	1.49351	2.67197	-1.52055	-3.0411	0.0322863	-0.124705	1.5491	-1.15001	0.281575	3.62304	-2.55566	3.6122	6.18949	13.2512	2.96465	3.70389	-7.37892	-6.74702	-2.25888	-1.90584	-0.168426	-1.6352
2.25426	-3.39935	9.72452	3.0322	-2.66686	0.391445	1.52237	-4.29675	0.973353	8.14884	0.0381404	-0.101968	-125.711	159.208	8.21408	11.9422	-0.157985	-0.203454	18.8897	16.8347	12.9016	16.8866	-3.50481	6.02288	-4.30324	-3.85986	1.47243	-0.680075	1.26712	2.84768	-1.88744	-2.57868	-0.026711	-0.142475	0.743396	-2.27487	-1.08261	3.30249	-2.96867	2.1722	6.1011	12.978	2.8612	2.81808	-7.38736	-6.90833	-2.75275	-2.28257	-0.745778	-0.996537
2.36663	-3.55398	9.95379	3.05942	-2.95014	-0.107908	2.51003	-3.93631	2.11072	8.21971	0.0911822	-0.156398	-126.937	162.089	8.06328	11.5281	-0.214701	-0.0912329	18.1359	16.728	13.4257	16.0717	-4.61988	6.85073	-3.80801	-3.62798	2.24874	-0.327207	1.88259	2.19603	-1.23696	-2.48597	0.0330973	-0.14726	2.19633	-1.83743	-1.34599	3.13642	-3.38634	2.1082	5.69329	13.9745	2.61729	2.30385	-8.56999	-6.55692	-3.04833	-2.17374	-0.97386	-0.945852
2.68924	-2.98753	9.59937	3.49525	-2.8219	-0.486517	2.51534	-3.36138	3.08311	8.09815	-0.0153778	-0.0829408	-121.46	171.583	8.84666	12.3668	-0.15241	-0.13539	17.9399	17.2215	13.2331	15.6306	-3.75824	7.29	-4.05229	-4.08771	2.53425	-0.253425	2.84363	2.98592	-0.926323	-3.21495	0.0902699	-0.126074	2.17413	-1.96739	-1.26866	3.31532	-3.61221	2.00597	5.63845	12.9891	2.72604	3.16274	-8.78498	-5.98066	-2.95342	-2.08121	0.0825657	-0.849368
2.37271	-3.40916	8.98282	4.05479	-1.82044	-0.71857	2.19228	-3.39775	2.74895	8.50755	-0.009174	-0.123793	-117.173	182.704	8.30278	12.4491	-0.236111	-0.175993	21.0366	19.7992	13.3676	15.8261	-3.14576	6.52973	-4.50589	-5.43768	1.45484	-0.319122	3.14779	3.08778	-1.34351	-3.09789	0.0057274	-0.120311	2.41078	-1.03816	-2.66566	3.54795	-4.89003	2.31296	5.75178	12.9225	2.68549	4.06156	-9.59722	-5.57282	-2.53933	-1.13543	0.479175	-0.885942
3.18636	-2.99463	9.17213	3.62733	-2.31744	-1.24595	1.48389	-3.297	1.59135	8.50129	0.0184493	-0.13209	-115.702	187.149	9.01414	12.7667	-0.157985	-0.203454	15.4508	20.5518	14.2753	15.6915	-2.42355	7.43643	-5.0098	-5.95388	1.07941	-0.319122	3.35871	3.0369	-2.3572	-2.88775	0.023011	-0.0828395	2.74221	-1.10314	-2.61896	3.97478	-5.14928	2.87949	4.81578	11.997	3.07808	4.33125	-8.49138	-5.94396	-2.52593	-1.23388	0.519216	-1.72893
3.86082	-2.52799	9.10191	4.03186	-2.42296	-0.698459	1.60992	-2.40988	1.55073	8.34648	0.0184493	-0.178168	-117.798	191.01	8.76528	12.994	-0.16688	-0.0479429	13.8251	20.1684	14.851	16.1562	-2.96416	8.02212	-6.03551	-5.98215	-0.0673603	0.410609	2.53425	3.10111	-2.04376	-3.47829	0.00309178	-0.157818	2.58833	-1.47743	-3.08435	4.6049	-5.13555	2.96656	3.71424	13.1188	2.84768	4.56164	-8.3301	-5.91294	-2.44993	-2.2994	0.746538	-3.01093
4.43853	-2.44359	9.139	2.40623	-2.21444	-0.652832	1.45989	-3.23574	1.60387	8.40742	0.044248	-0.126388	-117.77	190.877	8.68208	12.6696	-0.193667	-0.224869	15.1817	19.7528	14.4968	15.8774	-3.55758	8.38818	-6.33063	-6.27713	-1.49809	0.230971	2.92261	2.07095	-3.14438	-3.81272	-0.0371014	-0.183728	2.04093	-0.984099	-3.36023	5.06922	-4.36453	2.35825	3.82028	13.0944	2.36226	5.06135	-7.73648	-5.5996	-1.83553	-2.21518	-0.164371	-3.63052
4.71664	-2.96898	8.66746	2.24287	-2.44153	-0.679918	2.10743	-2.61111	0.715316	7.94438	0.111983	-0.205887	-117.621	192.72	8.61956	12.5505	-0.137559	-0.232304	13.7602	21.3761	14.6262	15.8802	-3.93057	8.67877	-6.98579	-6.50573	-1.83895	0.194939	3.64009	2.16311	-4.5869	-3.97837	-0.0148507	-0.11762	3.12006	-1.43092	-3.26637	4.12989	-3.54795	2.0274	3.61764	13.6561	2.39794	5.54679	-7.37641	-5.76623	-1.24658	-3.00961	0.297014	-3.92293
5.43581	-3.5398	8.53244	3.21057	-1.68608	-1.77501	2.47543	-2.43258	0.679888	7.51621	0.067563	-0.178168	-121.058	196.268	8.08385	12.2727	-0.150838	-0.224869	11.5775	18.937	14.8112	15.8852	-3.84618	9.02777	-5.30494	-6.30675	-1.58626	0.694576	3.08904	2.99837	-3.99445	-4.51337	-0.0321849	-0.170038	2.69669	-0.583297	-2.52173	4.60546	-3.35871	2.34503	3.96432	14.1933	2.08741	5.78328	-8.42757	-6.39005	-0.645346	-2.79988	-0.0769904	-4.63222
5.64422	-2.95975	9.08053	3.25483	-2.58987	-2.05691	3.01781	-2.50363	0.995148	7.27514	0.0706548	-0.159739	-122.21	195.995	8.72542	12.8501	-0.0863164	-0.131781	14.1408	16.6051	14.4678	16.163	-4.3918	9.3174	-4.52829	-5.04182	-1.48887	1.15942	3.96265	2.16311	-2.92311	-4.52863	-0.0329959	-0.123002	3.59792	-0.750238	-2.96108	4.58934	-3.46828	2.46908	3.6148	14.9026	1.7873	5.79542	-9.33391	-5.58851	-0.163722	-2.43225	0.224534	-4.93377
6.36111	-3.7712	7.9955	2.18371	-2.36391	-1.67731	1.98753	-2.39705	-0.32342	7.38747	0.0798795	-0.157433	-125.888	196.364	8.13461	12.3709	-0.124649	-0.170109	14.0782	17.6428	15.1024	15.1049	-3.34308	8.83212	-4.78121	-5.31253	-1.19013	1.29599	3.42792	2.0274	-2.95059	-4.09099	0.00871781	-0.138846	4.18995	-0.923277	-3.68101	4.27769	-2.65561	3.23384	4.06686	14.2999	2.45131	5.78978	-9.2681	-6.53637	0.357572	-2.46828	-0.0385205	-6.13351
3.944	-4.5637	8.27982	1.63359	-2.82763	-2.14209	2.171	-2.36502	0.346127	7.10346	-0.001551	-0.153869	-129.827	197.262	8.52883	12.6149	-0.13656	-0.246288	14.3233	16.5751	15.0042	15.8209	-2.9117	7.78607	-4.96844	-5.18854	0.0281504	2.16506	4.02702	1.43823	-2.72845	-3.56538	0.0259507	-0.137681	3.798	-0.308291	-3.44784	4.76189	-2.34149	2.65561	3.58946	15.1931	2.0907	6.5298	-8.67813	-8.03016	0.754278	-3.00346	0.832145	-6.82875
3.83893	-4.42286	9.37457	1.20718	-3.27381	-2.0376	2.35553	-2.08006	0.0927027	7.23651	0.0556014	0.0474208	-135.249	208.272	8.59422	12.5061	-0.20796	-0.253425	14.4087	15.0273	14.6391	16.6372	-2.89426	7.85445	-4.48671	-5.84522	0.805764	2.30681	3.69275	1.47194	-3.36472	-3.54912	-0.0362397	-0.094649	3.72567	-0.608108	-3.46793	5.09619	-3.11961	2.76268	2.75462	15.1327	1.65392	6.1422	-8.67503	-8.30048	0.525045	-2.96305	0.803863	-6.99652
3.92535	-4.11045	9.19241	1.07229	-2.89154	-2.4639	2.32181	-2.35689	-0.128638	7.55008	0.00922466	-0.0276436	-143.518	217.929	7.92264	11.9422	-0.0322356	-0.226394	17.8069	10.9047	14.6466	15.8626	-2.68118	8.94782	-3.93837	-5.35079	2.26798	2.82295	4.07428	1.55457	-3.02692	-1.90279	0.00461233	-0.119662	2.95206	0.429879	-3.67936	4.05479	-2.69842	3.44801	2.85077	15.0766	1.05767	5.90255	-8.38347	-8.0804	0.239015	-2.4678	0.907818	-6.99003
4.28485	-4.19166	9.58061	1.51165	-2.51479	-1.71659	1.87429	-2.46035	-0.414147	8.37692	0.00775479	-0.0791344	-146.602	223.538	8.21596	12.0205	-0.20796	-0.253425	19.7171	14.2318	14.7983	15.4415	-1.47742	8.55713	-3.74336	-5.02683	2.31374	2.85021	3.86138	1.83398	-3.28245	-2.14807	-0.0154082	-0.150098	2.50721	-0.0176992	-4.50233	4.29959	-3.56908	3.3438	3.11079	15.6834	0.151244	6.08895	-8.72932	-7.68949	0.228528	-2.79289	0.0825657	-6.93156
4.65886	-3.77056	9.16135	1.50539	-2.44329	-1.12161	1.7258	-2.60259	-0.392251	7.12466	0.0245619	-0.17202	-147.118	224.599	8.39905	12.5116	0.0224027	0.0230414	19.8442	13.4929	15.1112	15.2432	-2.22279	8.01549	-2.14588	-5.00352	2.21584	2.72918	4.05479	2.08741	-3.24728	-3.09789	0.0421699	-0.147706	2.81073	0.0369797	-5.08352	4.27256	-3.56966	4.02584	1.65694	16.1036	-0.463732	5.52804	-8.77694	-8.30048	0.768333	-2.61595	0.423422	-7.51933
4.82789	-3.15442	9.65821	1.72013	-3.19059	-0.60277	2.04808	-2.04609	-0.192805	7.04323	0.0909795	-0.17539	-151.353	226.59	8.59141	11.9266	-0.0052205	-0.179085	21.1626	12.7913	14.7821	15.2304	-1.76703	7.63135	-2.43065	-4.89527	1.71148	3.97841	4.20817	0.933667	-3.40675	-3.21642	-0.0418658	-0.176536	3.54795	-0.608756	-4.52149	5.74691	-3.0411	4.05479	1.67701	16.1236	-0.869216	5.80512	-8.50821	-9.10186	0.126702	-3.04456	-0.420127	-6.36491
5.45223	-4.93457	10.3332	1.90469	-3.85699	0.420315	2.23072	-1.93012	0.225751	6.95774	0.0536247	-0.180783	-156.361	226.725	8.55385	11.8765	-0.0298534	-0.109591	20.7367	13.8595	14.3464	14.8522	-1.22399	6.2763	-2.96933	-4.68329	1.37483	4.34623	5.08932	1.96591	-2.7277	-3.00198	-0.0259	-0.118253	3.72567	0.22128	-4.26622	6.12889	-1.56464	4.00338	1.11446	16.2002	0.107959	4.60275	-8.46026	-9.40323	-1.20804	-2.98293	0.459459	-5.7879
4.98567	-4.56587	10.1186	2.29609	-4.41327	-0.179252	1.79947	-3.04811	0.599552	6.28617	0.119008	-0.230571	-158.1	227.267	8.33322	10.4842	-0.229679	-0.224463	18.3126	15.1342	14.8881	14.7803	-0.182162	7.76306	-2.14588	-4.11977	0.535	4.04228	4.06174	1.709	-3.42653	-3.63565	-0.0259	-0.218219	3.21682	0.2864	-4.4974	5.72552	-0.84953	3.44801	1.09424	16.2451	-0.311895	4.32468	-8.78358	-9.07408	0.333167	-2.84803	-0.282315	-6.51205
4.35495	-5.71376	10.0311	1.79636	-3.85699	0.16689	1.51813	-3.35987	0.932349	6.23731	0.201878	-0.190281	-162.803	228.03	8.10653	9.45744	-0.179019	-0.275148	19.0822	13.4943	14.0081	14.4221	-0.507762	8.3037	-1.68259	-4.1272	0.457401	4.72236	3.06193	1.93813	-3.43606	-4.4065	0.0393315	-0.202491	2.68098	1.2271	-5.47745	5.2144	-1.80522	4.74217	0.969653	16.6412	0.504325	4.59456	-8.28463	-8.5539	0.0845932	-3.32349	-0.590834	-6.91182
3.88718	-5.90721	10.782	2.14365	-3.32875	1.03403	1.6015	-3.94938	0.599552	6.6694	0.0647753	-0.148375	-166.342	226.781	7.92428	9.46648	-0.150838	-0.224869	20.7109	14.8742	14.5752	14.4894	-0.248052	7.63509	-2.48378	-3.95733	0.538527	5.02414	3.16617	2.21576	-3.27729	-4.40039	-0.0211356	-0.199151	1.82734	0.600211	-6.126	5.58786	-1.49883	5.54639	1.09424	17.1492	1.27307	4.32511	-8.58352	-8.10706	-0.736503	-3.29799	-0.82069	-6.45718
4.25525	-4.93575	10.1337	1.99548	-3.28443	0.486018	1.59553	-3.71192	0.599552	6.48396	0.132085	-0.239598	-168.459	228.571	8.06328	9.82213	-0.17981	-0.330856	19.9794	13.7003	14.8525	14.7062	0.347242	6.58041	-2.12542	-4.1625	-0.0281504	4.79943	2.53425	2.14742	-3.77803	-5.07823	-0.0368986	-0.210302	1.58056	1.15374	-5.17221	6.29362	-0.926799	5.836	2.01462	16.4651	1.58056	4.58832	-8.28463	-8.5539	-0.822804	-3.0547	-1.66444	-5.6152
3.88835	-5.07673	10.1651	2.04155	-3.53028	0.545502	1.56121	-3.51496	0.19017	7.39084	0.181219	-0.199668	-175.15	229.093	8.06328	10.4835	-0.0504315	-0.253425	19.5274	11.7811	14.3396	14.3793	0.428795	6.81621	-2.73998	-4.77705	-0.0190068	4.66935	2.85863	2.97608	-3.91237	-4.89503	-0.0211863	-0.220571	0.651656	0.675478	-4.45092	6.68363	-1.03542	5.6043	1.62131	16.8584	1.15142	4.58868	-8.91265	-8.71517	-1.23504	-2.75397	-1.71087	-5.84638
5.81564	-5.33881	9.86218	1.12056	-3.35014	0.227231	1.81931	-3.2015	1.50739	7.44743	0.0614301	-0.211959	-178.996	231.588	7.76947	9.83465	-0.179404	-0.310531	19.8446	10.3111	13.9547	14.5409	0.711718	7.31158	-2.13287	-4.45768	-0.0594433	4.43024	3.8814	1.99405	-3.44805	-4.67293	0.0339589	-0.184995	1.29018	0.589892	-4.48163	6.18591	-0.126712	5.65734	0.620738	17.9314	0.716143	4.07563	-9.06182	-8.86443	-1.56568	-3.66945	-2.01462	-6.03087
5.44817	-6.13076	9.77878	1.03395	-3.32199	1.16807	1.81597	-2.8672	1.06839	7.19216	0.0522055	-0.181239	-181.541	232.299	8.047	9.98054	-0.20796	-0.253425	20.3876	9.44572	14.16	14.5205	-0.28789	7.11416	-2.51823	-4.72003	0.475171	6.12654	4.36669	2.40581	-3.45744	-5.05112	0.015763	-0.150098	0.571118	-0.214838	-4.63056	5.86239	-0.112622	6.35673	1.1434	18.071	0.060011	3.13206	-9.28379	-9.82103	-1.73498	-4.94777	-2.17874	-6.54817
4.90204	-6.14606	9.48673	1.68686	-3.94969	1.99031	2.31008	-2.31114	0.7326	6.62829	0.0940408	-0.17539	-182.776	231.957	8.12508	9.66142	-0.0899404	-0.197879	20.3206	9.10923	14.5481	14.3336	0.164321	6.24325	-2.04194	-4.81507	0.0259862	6.54355	4.86053	2.59426	-4.33236	-5.03831	-0.0761795	-0.223713	1.61153	1.07371	-4.64925	5.21242	0	6.58904	1.42217	17.9	0.682047	1.81018	-8.39011	-10.8347	-1.79367	-5.49661	-1.84691	-7.43436
4.46321	-5.81228	9.4604	1.00312	-4.67908	1.44638	2.5011	-1.92885	0.969958	5.42843	0.150484	-0.196597	-183.695	231.549	7.65655	9.40166	-0.13656	-0.260561	20.2765	9.74162	14.3441	14.1814	0.653684	6.72556	-2.10986	-5.29946	-0.188447	6.90096	3.85984	2.91266	-5.49399	-4.29047	0.00978219	-0.170595	1.52729	1.67179	-4.69233	4.88078	-0.204159	6.1174	1.32191	17.5791	0.0133301	2.13411	-7.95503	-11.2199	-2.11419	-5.90167	-1.68092	-7.37818
4.25525	-7.46999	9.67732	1.09373	-4.34894	1.40718	1.98181	-1.32796	1.52455	5.15209	0.0718712	-0.157681	-184.033	229.709	7.7009	9.48402	-0.0641164	-0.219177	19.7523	9.12947	14.2915	13.6351	0.257125	5.36398	-1.57093	-4.43974	-0.506849	7.34932	2.74099	3.24782	-4.80804	-4.3971	-0.0620384	-0.16948	1.35162	1.60421	-4.09162	5.46462	-0.212344	6.37672	1.72587	17.8873	-0.102449	2.28082	-8.14167	-13.174	-1.60874	-6.06168	-2.06759	-7.93802
4.32763	-6.87263	10.2975	1.06392	-4.56298	0.957334	2.10973	-1.07221	2.07575	4.72127	0.0628493	-0.172679	-184.239	228.428	7.47281	8.81245	-0.187433	-0.109591	15.2974	9.11943	14.0283	13.0113	0.347242	5.56672	-0.699908	-3.89007	-0.40178	7.26277	2.50133	1.51802	-4.53526	-3.9424	-0.0085151	-0.191356	1.18263	2.4643	-4.52411	6.22612	-0.983876	6.60395	3.28666	18.0893	-0.548208	3.29452	-7.79438	-13.292	-1.24229	-6.86305	-2.36101	-7.64767
3.63984	-7.2045	9.68509	1.04423	-4.68062	0.490007	2.01279	-0.746457	1.1064	4.32213	0.0614301	-0.211959	-181.473	226.728	7.54492	9.18665	-0.186551	-0.189182	15.3328	10.4032	14.3825	12.8391	1.06783	4.87696	-0.378429	-3.85986	-0.42665	7.69256	2.50721	0.64457	-3.81947	-4.69439	-0.0226562	-0.178938	1.19143	2.07754	-4.63674	6.08219	-1.1006	7.29138	3.31758	18.8646	-0.644712	3.42991	-7.96329	-14.5361	-1.48888	-6.44525	-2.46369	-7.46801
3.88835	-6.89397	9.65704	-0.0741526	-4.76385	-0.107908	1.58232	-0.609907	0.423118	4.54107	0.0302842	-0.181457	-181.649	226.236	7.79429	10.4802	-0.20796	-0.253425	14.7252	7.28867	13.8392	13.2886	0.332747	4.92126	-0.516175	-3.33253	0.477969	8.18658	4.35368	-0.0244605	-3.90093	-4.70343	0.0104411	-0.165304	1.83398	2.34083	-4.67547	6.81193	-2.63114	8.10959	2.34615	19.3737	-1.13012	2.81655	-7.82325	-15.8399	-1.65024	-6.65034	-2.25193	-6.51848
3.40841	-6.5809	10.1651	0.199581	-4.92012	-0.500666	2.22405	-0.458111	0.314855	5.02218	0.0228589	-0.105014	-178.815	227.779	7.08335	9.943	-0.0230262	-0.0753432	19.2266	6.03612	13.6952	12.1708	1.05683	4.75576	-0.543799	-3.31756	0.190068	6.84247	5.25522	0.100027	-3.48491	-5.09044	-0.0690836	-0.162415	1.81396	2.48088	-4.6717	7.0729	-2.06359	8.10959	2.48427	19.816	-1.79729	2.99944	-7.89895	-15.9954	-1.71501	-7.35278	-1.9312	-6.0052
2.94267	-6.82598	10.0662	-0.4927	-4.35147	-0.278149	2.52809	-0.804993	1.14442	5.16476	0.056463	-0.227144	-175.483	234.525	7.24196	9.81088	-0.0024836	-0.212324	20.6475	6.83086	12.9529	12.1145	1.38035	5.16555	-1.55169	-3.9778	-0.194934	7.32983	4.33128	0.589892	-3.29562	-5.53011	0.00440959	-0.18311	2.22081	2.84768	-4.38709	7.63883	-2.54895	9.05718	3.37881	19.3071	-1.19341	3.81508	-7.09001	-16.2344	-2.4325	-7.64546	-1.04188	-5.18902
2.70323	-6.95197	9.80787	-0.369814	-4.19391	-0.107404	2.79871	-0.504594	1.49257	6.78699	0.0889014	-0.160448	-175.038	238.419	7.16639	10.072	-0.124649	-0.170109	21.2865	7.13966	13.204	12.1177	1.44508	4.02244	-1.74012	-4.29883	0.115764	6.87062	4.89077	0.0501426	-2.95059	-5.97961	-0.0680699	-0.220571	2.13137	3.08812	-4.1205	7.92187	-2.25649	8.47064	3.30197	19.3613	-2.0054	3.94709	-8.07667	-16.2167	-2.59763	-7.6834	-1.34097	-5.54326
1.89171	-6.84781	9.86218	0.106865	-4.7656	-0.173069	2.24964	-0.574362	2.02507	7.62932	0.114447	-0.26379	-173.151	244.609	7.92264	10.9285	-0.0641164	-0.219177	20.9993	7.88489	13.2745	12.4458	1.81173	3.34305	0.0699452	-4.73059	1.08517	8.04461	4.97635	0.477999	-2.23412	-6.09962	-0.0371014	-0.22937	2.78767	2.821	-3.94407	7.69733	-2.0127	9.1894	2.84246	18.8563	-1.71396	3.74136	-7.88326	-15.9032	-2.31271	-7.95577	-1.16504	-4.96263
2.02172	-6.90634	10.1248	0.897672	-4.56164	0.395591	2.59364	-0.395647	0.686071	7.65837	0.0580038	-0.21458	-172.892	250.467	8.45772	11.0904	-0.113357	-0.138537	20.1897	7.3181	13.8137	12.6666	3.26669	3.99548	0.0333507	-5.60202	0.065708	8.29731	5.49638	0.0896312	-2.25748	-4.9622	-0.0111	-0.187083	2.22081	3.35453	-4.5992	7.55268	-1.54196	7.66699	1.40929	19.341	-2.90539	4.31809	-8.71824	-16.718	-1.71487	-7.64362	-1.5352	-5.2228
1.19784	-7.03279	11.1018	1.05034	-4.61727	-0.593384	2.52889	-0.563616	-0.366047	7.39611	0.067563	-0.156662	-173.996	255.271	8.59141	12.3333	-0.187433	-0.109591	19.88	6.03783	13.6619	12.0403	3.4116	4.42842	-0.743294	-5.7999	0.0673603	8.20583	4.67275	-0.165638	-2.02719	-4.23663	-0.0227068	-0.210302	2.11721	3.52776	-4.55999	7.82563	-1.56981	7.18036	1.69698	18.887	-3.61972	3.66959	-8.89947	-17.4567	-1.48583	-7.12366	-2.58012	-5.72291
0.882273	-7.34931	11.4926	1.23964	-4.33971	-0.454603	1.88693	-1.21141	-2.0004	7.11214	0.203277	-0.266435	-176.906	258.461	8.68925	12.259	-0.109398	-0.281585	21.1872	5.12531	13.3824	11.7712	3.47248	5.05771	0.0160164	-5.9238	0.925	8.49606	5.24622	0.0501426	-1.45142	-3.89965	-0.0997479	-0.256719	1.56981	2.76321	-3.79009	8.06301	-0.902597	7.28336	0.533966	19.5056	-4.4104	4.56841	-9.18252	-18.6152	-1.96837	-6.99173	-2.95853	-6.0348
1.4392	-7.90309	10.369	0.613714	-4.74089	-0.0865344	1.95145	-1.22052	-4.93778	3.85963	0.0381404	-0.224093	-176.095	258.741	8.26216	11.9877	-0.143692	-0.274839	21.5638	9.60434	13.0372	10.9854	3.81637	5.2964	0.609284	-6.33562	1.26712	9.3167	5.04677	-0.729219	-1.59899	-3.28848	-0.069337	-0.30263	1.26712	2.63975	-3.74518	7.17122	-1.28448	7.57496	0.199445	20.2221	-4.56164	4.56164	-9.40381	-18.9443	-2.04475	-7.58885	-2.11376	-6.62613
1.3541	-6.41185	9.79883	0.106865	-4.50865	0.685808	2.26293	-1.25552	-3.12483	4.03422	0.0276537	-0.184311	-175.136	259.877	8.48651	12.0309	-0.157985	-0.203454	16.2854	6.24209	13.3933	10.5587	1.74316	4.93527	0.398738	-6.76227	1.96486	9.09037	4.34821	-0.560221	-1.45752	-3.56989	-0.0948822	-0.177742	2.04093	2.56385	-3.60403	7.79998	-1.64191	8.07389	0.649933	19.6849	-4.08148	4.34823	-9.68508	-19.0525	-2.20444	-8.05405	-2.08781	-7.41239
1.39125	-6.30677	9.8805	0.439677	-4.6478	1.42485	2.07044	-1.06598	-2.84155	4.02673	0.0647753	-0.148375	-175.194	260.335	8.46239	11.5028	-0.186242	-0.224463	16.3825	4.19738	13.9645	10.3716	2.80384	6.15768	-0.299548	-7.65829	2.92533	9.34856	3.7429	-0.635285	-1.52055	-3.95824	-0.0522562	-0.25157	1.51381	3.51672	-3.72942	7.18975	-1.70106	8.33177	0.206845	20.485	-3.66026	4.20347	-9.76616	-18.314	-2.16389	-8.824	-2.279	-8.11143
1.79019	-5.59773	10.4629	0.116252	-5.63705	1.73629	1.97994	-0.146566	-3.42709	3.10741	0.18206	-0.351424	-178.136	259.691	8.22848	11.8265	-0.157985	-0.203454	16.365	6.69864	14.2237	10.439	2.37464	5.05987	0.430822	-7.4231	2.97539	9.311	2.89436	-0.613566	-0.987312	-2.9287	0.0228589	-0.233146	0.948705	3.67943	-3.69592	7.3887	-2.17525	8.03919	0.908933	21.0887	-3.70844	3.23199	-9.77062	-17.9906	-2.02179	-9.1371	-2.25528	-7.94428
3.33826	-5.58358	9.71383	1.03403	-5.88439	1.30421	1.89368	0.40179	-2.66288	3.0526	0.230363	-0.387045	-179.937	260.013	8.56254	12.1957	-0.0145466	-0.253425	14.9828	6.28841	14.5674	9.69256	2.89416	4.89303	0.576795	-7.77169	3.37151	8.39189	2.89242	-1.28821	-1.93689	-3.07729	-0.025089	-0.229248	0.885283	3.537	-3.80372	8.1753	-1.74898	7.52421	2.45726	20.6286	-4.37986	3.67302	-10.2175	-17.5772	-2.05972	-9.0371	-3.08129	-8.95172
3.06613	-6.02587	9.16372	0.768243	-5.92149	1.00752	1.69804	0.44545	-2.71446	3.02414	0.129753	-0.217991	-179.727	262.653	8.33322	11.8797	-0.179019	-0.275148	17.2816	4.11907	15.2823	9.55739	2.96563	5.03614	0.515947	-7.12881	3.09959	7.60274	3.2785	-2.04117	-2.83482	-2.60173	0.0145973	-0.232461	0.458901	4.21754	-4.31469	8.26416	-1.55037	8.09468	2.5789	20.6202	-4.85226	4.05479	-10.1805	-17.3613	-1.64204	-8.89416	-2.97054	-8.03259
2.96872	-5.82978	9.63014	0.506849	-6.507	1.96902	1.57306	0.199597	-2.41268	4.18178	0.0818815	-0.208771	-180.963	267.882	8.28915	11.83	-0.0641164	-0.219177	17.3527	4.53665	16.1252	9.1832	3.24262	4.68184	1.2841	-7.32044	2.78767	7.85616	3.53441	-1.43013	-3.45744	-2.73939	-0.0439945	-0.264778	0.895218	4.6052	-3.26807	8.25099	-1.77397	8.38473	2.40799	20.9209	-4.93278	3.96264	-10.7548	-16.8827	-1.90537	-8.64032	-2.9265	-7.94121
3.75449	-4.47717	9.97963	0.644619	-5.49822	2.6589	0.627094	0.549947	-1.68127	4.5122	0.097381	-0.286203	-182.47	270.876	8.77912	11.9329	-0.235736	-0.364516	14.8978	2.60896	15.8402	10.4282	3.60182	3.65579	2.43622	-7.34298	2.83899	7.3782	1.6206	-1.35382	-3.96742	-3.21495	-0.0345671	-0.319259	1.43834	5.98466	-3.1036	7.38294	-0.816585	8.52493	1.93089	20.2711	-5.53778	3.27207	-10.2175	-17.2704	-1.98362	-9.4159	-3.46376	-8.00373
2.89943	-4.22374	10.0937	-0.0714708	-5.55588	2.55722	0.549921	0.564448	-1.86732	4.86186	0.1221	-0.273846	-182.904	271.252	8.56109	11.6238	-0.157985	-0.203454	15.5828	2.05931	16.4632	10.0615	4.38754	3.40072	1.91929	-7.5065	2.83316	7.88866	2.34083	-1.71396	-4.47419	-3.66149	0.0217438	-0.234844	1.13218	6.63259	-3.80372	7.66845	-1.77397	7.54643	2.84079	19.9026	-5.27542	3.26411	-10.0441	-17.2504	-1.49916	-9.37333	-3.6668	-8.93294
2.93821	-4.26038	10.9064	-0.409145	-6.13781	2.95456	-0.100944	0.360284	-0.920996	4.70226	0.116068	-0.235873	-182.87	271.743	8.1634	11.4291	-0.157985	-0.203454	16.6696	1.60986	16.3806	10.0579	3.75656	3.45243	2.02586	-6.65402	3.06708	8.63593	3.00589	-1.11561	-3.98567	-3.60654	-0.0798288	-0.251073	0.404111	6.11481	-2.66249	7.38211	-1.7983	6.73484	2.60673	20.7779	-5.5252	2.86337	-10.1919	-16.7277	-2.09765	-8.94057	-3.97223	-8.0622
2.86228	-3.76016	10.5156	-0.378611	-6.45218	2.73322	0.198665	-0.0366908	-0.348439	5.59159	0.0571979	-0.125491	-183.34	274.592	8.13461	11.5011	-0.124649	-0.170109	15.669	2.89148	15.4848	10.209	4.60478	2.22151	2.36754	-5.82877	3.48058	8.5202	3.42946	-0.463296	-4.27952	-3.00518	0.021237	-0.192947	-0.706903	5.602	-2.06422	6.71569	-1.05908	6.03681	4.00675	20.9836	-5.67414	3.27763	-9.86398	-17.3371	-1.54942	-8.93022	-3.43335	-8.45462
1.78406	-3.5337	11.081	-0.816325	-7.3555	2.03358	0.451917	-0.839799	0.94279	6.11294	-0.0030664	-0.227317	-188.966	279.319	8.6805	11.7209	-0.229679	-0.282386	15.5783	2.52736	15.7656	10.488	3.77055	2.90787	1.52791	-5.16473	3.81453	7.82654	4.38825	-0.0333507	-3.98567	-2.25697	-0.0816534	-0.254834	-0.0454644	5.66134	-1.59259	6.70543	-1.0137	6.08219	4.85633	20.7824	-5.51533	3.69466	-9.40381	-17.4238	-1.96149	-9.45552	-3.75662	-9.3188
1.63565	-4.17604	11.3284	-0.369814	-6.94387	2.71335	0.595893	-0.981742	-0.517392	5.74804	-0.009174	-0.296791	-189.648	280.907	7.99071	10.988	-0.118927	-0.369868	16.07	1.54533	15.7767	9.98448	3.77055	3.17185	0.915674	-3.94709	3.80137	8.303	4.54811	-0.416427	-4.53971	-2.45913	-0.0141411	-0.272188	0.253425	6.30466	-1.74986	6.2281	-0.666537	6.0683	3.79818	20.2291	-5.07102	3.35706	-9.65647	-17.1736	-1.99811	-10.2383	-3.47739	-9.49541
1.41766	-3.64361	11.5293	-0.531277	-7.45437	3.24507	0.58239	-0.889338	-0.364714	6.32944	0.114447	-0.26379	-190.589	283.722	8.00762	11.0151	-0.180925	-0.0777203	16.3281	2.41976	15.79	9.49528	3.54703	3.23521	0.446838	-3.19315	2.98408	7.60274	3.83262	-1.27655	-5.66586	-2.34116	-0.0108466	-0.269512	-0.177727	6.48778	-2.00039	6.19735	-0.0277753	5.84612	3.46421	20.3363	-5.96369	4.62662	-9.95651	-17.2762	-2.33212	-10.1611	-3.54612	-9.67
1.24908	-3.56237	12.3964	-0.0581549	-7.67088	4.50327	0.746564	-0.257996	-0.832297	6.16579	0.114274	-0.246597	-190.426	285.375	7.28908	9.91484	-0.157985	-0.303395	16.3551	2.12438	15.5635	8.87396	4.97939	1.39513	0.00736452	-3.13734	2.57134	6.41597	4.20347	-0.619167	-5.4085	-2.5623	-0.058237	-0.238731	-0.554797	5.53262	-1.90726	6.04315	-0.479074	6.31826	2.74033	20.696	-6.02218	4.76958	-10.5199	-16.6635	-2.82449	-11.113	-3.0713	-9.86986
0.81917	-3.57034	12.5796	0.0793838	-7.49764	4.42566	0.742002	-0.961194	-1.42785	5.27247	0.0466808	-0.253977	-192.562	285.409	7.51716	8.7681	-0.0457685	-0.260186	16.4387	1.23118	16.2958	8.61266	6.40688	0.734754	-0.0145466	-3.80137	3.3595	6.90096	4.62247	-1.34227	-5.26194	-2.49513	-0.0266096	-0.280293	0.473935	5.6913	-2.62883	6.98516	0.190068	5.89212	1.93692	19.2618	-5.04183	4.36157	-10.8579	-16.7675	-1.30806	-10.9162	-2.99077	-9.7777
-0.10289	-3.24668	12.4697	0.0549587	-7.40494	3.71484	1.11713	-0.401617	-1.23623	3.99299	0.067563	-0.282609	-193.083	286.461	7.75158	7.3996	-0.186242	-0.282386	16.7145	1.51152	15.9502	9.14584	5.84377	0.734754	-0.404415	-3.80137	3.10846	5.98595	5.21523	-0.446838	-4.94982	-1.86336	-0.0211356	-0.265787	-0.135156	5.66576	-2.39202	6.54428	0	5.06849	2.3124	18.8332	-4.80985	4.97944	-11.0256	-17.246	-1.59533	-10.8374	-2.90039	-10.3051
-0.326208	-2.84631	13.0804	1.04423	-7.10876	4.10566	0.2457	0.0579734	-1.61791	4.00535	0.0636603	-0.257333	-194.396	281.928	6.136	6.72169	-0.130514	-0.225264	16.8778	1.29822	15.6496	8.92073	6.42102	1.0811	-0.280521	-4.24568	3.41814	5.82877	4.81507	0.105501	-4.90165	-2.5623	-0.0700466	-0.260044	-0.410599	5.58723	-2.76891	6.7977	0	5.57534	2.48427	18.14	-4.41277	4.97634	-11.8484	-17.3448	-1.74251	-10.9714	-2.74337	-10.4598
-0.14729	-2.42294	12.1051	1.4439	-6.95237	4.02256	1.38874	1.15189	-0.920996	3.75192	0.108364	-0.245467	-196.757	279.367	6.23103	6.91176	-0.158694	-0.337901	17.1244	0.838293	15.9166	8.84218	6.41651	1.80093	-0.499485	-4.15104	3.98909	5.25621	4.93377	1.10899	-4.24752	-2.43528	-0.0620384	-0.310937	0.452059	5.29288	-2.28155	6.20639	0.128415	5.41315	2.62183	17.5298	-4.36826	4.24821	-12.0545	-17.7061	-1.64345	-10.4602	-2.92488	-11.5486
0.294023	-1.95819	12.5111	1.42829	-7.09908	3.89544	1.94688	1.86339	-2.15604	4.00855	0.146226	-0.317333	-197.446	277.953	5.61288	7.05208	-0.157985	-0.303395	19.7478	0.380776	15.5459	8.32583	5.75578	2.03144	-0.634236	-5.16473	2.65627	4.75563	6.05364	1.89109	-4.03451	-2.00661	-0.0615822	-0.287191	-0.253425	5.17399	-2.47793	6.59531	0.301373	5.61645	1.74371	17.0773	-4.16151	4.28822	-12.013	-17.1868	-1.26925	-10.6813	-3.65383	-12.5654
0.741166	-2.43486	11.6904	1.57311	-9.73644	3.98615	2.19903	1.76919	-1.54361	4.03351	0.105303	-0.276	-200.067	281.966	6.24249	7.31324	-0.158694	-0.337901	19.6923	0.474999	15.7671	8.03728	5.61848	1.67059	-0.743294	-4.27935	3.41799	5.23745	5.06849	2.65427	-4.18718	-2.47681	-0.0266096	-0.280293	-1.2836	5.50041	-2.05509	6.70543	0.742919	5.09627	0.907767	18.4928	-3.70711	3.91096	-11.9454	-17.2313	-1.75943	-11.0411	-3.53517	-12.6199
0.247748	-2.91335	12.143	1.88084	-9.40486	4.9728	2.16826	1.73204	-0.871563	4.09806	0.10654	-0.416042	-200.254	281.638	6.50346	8.0205	-0.123468	-0.302706	19.5735	0.8773	15.4892	7.94351	5.35355	1.16173	-2.36787	-3.87909	2.90464	4.60064	6.54796	2.64221	-4.92368	-2.54028	-0.0853534	-0.280054	-1.73778	5.01332	-2.1516	6.8432	-0.354085	4.97824	0.619066	18.7888	-2.63304	3.27763	-11.6382	-16.6331	-1.72204	-10.4044	-2.55994	-12.5173
-0.799048	-2.01926	11.7247	1.99686	-9.6151	4.74389	2.09405	1.12081	-0.392757	3.06798	0.0686781	-0.272948	-200.264	279.666	6.94696	7.43128	-0.118927	-0.369868	18.2731	0.75773	14.8048	7.30921	4.80316	0.700962	-3.0354	-3.73567	2.87107	5.22247	6.58904	1.96411	-5.43053	-2.54028	-0.0266096	-0.280293	-1.63699	4.96413	-3.03944	6.49756	0.0289411	5.09021	-0.437157	18.0643	-2.61122	3.00685	-11.4864	-17.5554	-1.62815	-10.7063	-2.70014	-12.8188
-1.20544	-1.80414	11.766	0.613714	-12.5031	4.23485	1.33334	1.28082	-0.483838	2.29473	0.175522	-0.236313	-199.159	278.706	7.60274	9.18585	-0.124649	-0.33674	17.8859	0.413006	14.1247	7.49076	3.9738	0.659588	-3.16848	-3.36188	2.51235	4.38644	6.73577	1.07371	-5.57338	-3.36226	-0.0525603	-0.296796	-1.34715	5.44194	-2.60934	7.50888	0.872896	5.02625	0.103042	18.0243	-2.72766	1.83398	-10.8643	-18.1386	-1.46163	-11.2113	-2.71833	-13.0941
-1.83145	-1.36004	11.2056	0.183199	-9.34194	5.41915	1.71256	1.32748	-0.160722	3.04867	0.0891041	-0.273394	-198.999	278.587	7.17534	8.97748	-0.158694	-0.337901	22.818	-0.170149	13.8231	7.50797	4.08612	2.43368	-2.63972	-3.29452	2.44555	4.17517	7.25595	1.36715	-4.90165	-2.05545	-0.0516986	-0.220571	-1.00052	6.67867	-2.1516	7.85689	0	5.57534	-1.2841	17.4574	-3.0115	2.52073	-11.1313	-18.2145	-0.642989	-11.1644	-2.39968	-12.8188
-1.84148	-2.15308	11.2361	0.0854923	-6.84984	6.412	1.37352	1.86569	0.130716	2.63052	0.0982781	-0.288747	-199.151	279.061	7.47281	7.97615	-0.0024836	-0.212324	22.1402	0.266978	13.9318	6.99371	4.37948	2.18772	-2.72604	-2.4126	1.87795	5.33491	6.36162	1.47658	-3.59757	-0.223039	-0.0164726	-0.290967	-0.907007	5.58867	-2.75952	6.66414	0.337916	4.30822	-1.78	17.5858	-2.84254	1.7706	-10.1041	-18.124	-0.587449	-11.6058	-2.64013	-13.6804
-2.19385	-2.35706	11.5456	-0.858562	-9.5928	5.76623	0.917686	1.62766	0.498182	3.07401	0.0522055	-0.270318	-198.106	280.048	7.66681	7.66611	-0.228488	-0.397258	22.4304	2.07514	14.5237	7.29456	1.83819	3.46751	-3.63041	-2.30328	1.93643	5.10749	7.60274	1.99152	-5.46293	-0.0174305	-0.0892562	-0.260465	-2.28082	5.23522	-2.67374	7.65241	0.130331	5.64051	-2.62472	17.6804	-3.68135	2.20079	-9.3438	-18.0773	-0.97898	-11.0188	-2.71783	-13.8595
-2.1275	-2.05868	12.3408	-0.375259	-6.84008	7.39713	0.872896	0.870919	1.0177	3.1247	0.132085	-0.239598	-197.326	283.623	6.68487	6.41635	-0.0145466	-0.253425	22.6386	5.12502	14.938	7.17925	2.32395	1.56683	-4.56164	-1.0137	1.80689	4.8776	6.92696	1.55691	-6.21631	-0.2109	-0.0132795	-0.288468	-1.69827	5.47408	-2.05509	8.12461	1.26712	5.51903	-1.54827	16.8661	-3.02657	3.29452	-9.82024	-17.9171	-0.701246	-10.866	-2.06592	-12.7226
-2.29268	-1.85021	13.064	-0.956282	-6.36985	8.12992	1.13964	0.980363	1.35349	2.81425	0.114447	-0.26379	-194.076	284.873	6.08531	5.73025	-0.20796	-0.289629	22.3157	6.00286	15.2859	7.10699	2.22826	1.7034	-4.56318	1.07868	1.90537	4.75563	6.797	2.59426	-5.32527	0.0576643	-0.0696918	-0.273972	-2.0274	4.56164	-2.21513	8.6227	0.54907	5.93436	-1.13174	16.6492	-2.84104	2.38085	-9.5278	-17.7084	-0.554899	-10.9909	-1.73875	-11.8179
-1.90433	-1.90934	13.7704	-0.928206	-6.96831	7.48873	0.981737	1.06849	0.0645523	2.36903	0.127422	-0.308935	-193.307	286.892	7.02523	5.06769	-0.186825	-0.344941	24.0987	3.76223	15.3734	6.53919	2.19172	-0.0152359	-3.95353	1.84967	2.45602	4.71182	7.29594	2.62761	-5.08749	0.226607	-0.103144	-0.285909	-2.23536	5.1285	-2.85338	8.62214	1.77397	5.23745	-1.26641	17.4304	-2.37835	2.22603	-8.67025	-17.1503	0.0385206	-11.6028	-1.10356	-12.1323
-1.64589	-1.48434	14.7892	-1.18973	-7.03686	6.98522	1.76003	1.45866	0.513033	2.28701	0.183104	-0.246597	-195.281	288.057	6.52646	3.3915	-0.140367	-0.395342	29.6351	4.6524	15.8439	6.49137	2.22152	-0.463711	-3.35453	1.32714	1.97795	3.38723	6.33562	1.23617	-5.79192	0.969557	-0.0677151	-0.300308	-2.22081	3.86138	-2.65449	8.294	1.67808	5.88356	-0.734475	18.93	-1.87853	1.0861	-9.14035	-17.4737	0.781947	-11.348	-0.128334	-12.5878
-3.71439	-1.52879	14.6031	-0.535967	-7.42019	6.98188	1.78696	1.84596	0.637566	2.12367	0.125192	-0.295478	-194.181	287.329	6.73788	2.79995	-0.20796	-0.344941	30.4835	8.52641	16.0445	6.41651	1.89425	-1.16116	-3.41378	1.77068	2.63369	2.3546	6.50455	1.37642	-4.76783	0.450057	-0.069337	-0.30263	-1.54721	2.59426	-3.5642	8.58943	0.613916	6.60332	-0.648818	19.1599	-1.59548	0.776731	-8.82706	-18.2597	0.690846	-11.2201	-0.67122	-12.247
-4.20883	-0.576902	14.8423	-0.14656	-7.12794	6.63806	1.99503	2.74744	1.27001	2.565	0.0937671	-0.21458	-196.253	291.105	5.93959	3.87067	-0.158694	-0.337901	30.1444	10.1631	16.2349	6.69415	2.25386	-0.722534	-4.07679	1.41284	3.64932	1.77397	5.80571	2.11044	-4.99886	1.23192	-0.0997986	-0.257155	-1.29677	1.91298	-3.49789	9.30476	1.46424	6.44121	-0.808374	20.4215	-1.51903	1.07868	-8.58352	-18.124	0.91242	-10.999	-0.755712	-11.7336
-3.92337	-1.42669	15.0543	-0.906833	-6.94137	6.96609	1.61935	3.61384	1.11556	3.21454	0.0798795	-0.260009	-195.566	295.907	5.57846	5.0088	-0.257226	-0.337901	29.7245	11.1109	16.3123	7.50384	2.28777	-1.16093	-3.98646	2.12614	2.85103	1.77397	5.39762	2.07754	-5.99168	1.14645	-0.0321849	-0.300308	-1.95041	1.60944	-4.09162	9.36543	0.964433	6.80022	-1.40007	20.4656	-2.53425	0.506849	-9.01141	-18.7205	1.30894	-11.0576	-0.394025	-10.7567
-4.19433	-1.51241	14.8472	-0.885964	-6.13781	7.00936	1.54981	4.5476	1.1064	3.68857	0.0891041	-0.301038	-194.963	299.94	5.3884	5.86005	-0.20796	-0.446828	29.083	10.2991	17.0227	7.24943	2.74287	-1.61606	-4.02144	2.05407	1.58626	1.83968	4.26275	2.08741	-5.68395	1.59898	-0.0478466	-0.289715	-2.0274	1.52055	-4.06348	9.94927	0.349321	7.35617	-1.57585	20.9764	-2.72766	-0.193414	-9.8731	-18.7133	1.06934	-11.6815	-0.141157	-11.433
-4.81456	-0.632531	14.6986	-1.81367	-5.59888	8.02626	1.77486	4.55917	1.53504	3.60174	0.148051	-0.242416	-194.102	300.333	5.54679	6.15782	-0.17981	-0.330856	29.8762	10.248	16.907	7.37744	2.13667	-2.08671	-3.35453	2.2208	1.85954	1.99448	3.90806	2.08741	-5.40036	1.73778	-0.0700466	-0.297946	-2.4126	1.95563	-2.96108	10.2407	0.847047	7.26253	-1.91351	20.9725	-2.30986	-0.116444	-11.2955	-18.3453	0.285093	-12.2706	0.423422	-10.5604
-4.52409	-0.422374	14.9307	-0.906833	-5.2267	8.42733	0.921057	4.34503	0.577656	4.59042	0.112216	-0.242157	-196.823	305.629	5.57846	6.2371	-0.105222	-0.30822	30.2427	10.3173	17.0361	7.20224	1.85329	-3.18833	-3.68365	2.11955	1.4924	2.90344	3.37901	1.34741	-4.3927	0.953358	-0.10801	-0.281575	-3.26566	2.26384	-2.71572	10.3185	1.20547	8.36301	-1.98274	20.8972	-1.43013	0.0135177	-11.5325	-17.7529	0.190895	-11.786	0.316527	-10.2261
-4.48085	-1.27536	14.4238	-0.760742	-4.76385	8.55128	0.712813	3.90591	0.423118	5.04792	0.0381404	-0.224093	-197.114	306.229	6.05997	5.65097	-0.186242	-0.224463	29.7614	11.2007	16.938	7.74215	1.40595	-3.87194	-2.77069	2.25195	2.00839	3.44024	3.56165	1.56685	-5.50621	0.661996	-0.015611	-0.267145	-3.232	2.30792	-2.72514	10.9813	2.1593	7.62357	-1.63859	21.2108	-0.700263	1.20711	-12.1243	-18.002	0.509003	-11.0783	1.07143	-9.6109
-4.15322	-1.07757	13.7563	-0.956282	-4.88007	9.19631	0.529414	3.91421	0.771627	4.54036	0.0337764	-0.347116	-197.869	305.364	6.14233	5.09978	-0.0863164	-0.375069	30.2704	11.1216	17.4705	7.92821	0.431379	-3.42932	-2.34083	2.72765	2.98015	3.51586	2.89436	0.400132	-6.27639	0.458141	-0.0289918	-0.329792	-2.5624	2.43939	-3.06879	11.2227	1.35863	7.7365	-1.47255	21.8177	-0.986187	1.03319	-11.9967	-18.1295	0.543125	-10.9095	1.16124	-9.97111
-3.32265	-0.994926	13.6265	-1.11699	-5.47024	8.07251	1.02223	4.30353	0.990637	5.64166	0.0614301	-0.344044	-199.564	305.06	5.70046	5.33755	-0.0863164	-0.361551	33.9747	12.5327	17.3922	7.74503	-0.508775	-4.00711	-2.40084	2.8677	2.61196	3.52091	2.87655	1.38637	-6.73944	0.0764278	-0.109175	-0.318129	-2.72268	2.72421	-3.1068	11.0866	1.38492	8.35944	-1.23935	21.938	-0.509373	0.980784	-11.9933	-19.6486	0.8436	-10.7688	0.687338	-10.0937
-3.30638	-0.51509	13.4735	-0.906833	-5.37136	8.11577	1.55003	3.98333	0.847067	5.30194	0.0320177	-0.227144	-199.595	304.737	5.32504	4.84635	-0.0983795	-0.315073	34.8257	13.9108	17.1669	7.71209	-1.29718	-2.75688	-2.02489	3.51503	2.04985	2.76522	2.33929	2.27585	-6.49853	0.301702	-0.0496205	-0.301469	-2.59924	3.04262	-3.61365	11.8857	1.57933	8.57972	-0.58384	22.0191	-1.35095	0.486307	-12.2939	-20.2699	1.5296	-10.5956	0.42697	-9.92715
-3.57374	0.0844756	13.8857	-1.5357	-5.05528	7.96987	1.04994	3.55484	0.692255	5.57534	0.0595041	-0.242416	-199.764	304.641	5.01315	4.52795	-0.0915167	-0.328768	31.5878	15.4982	17.5795	7.8193	-1.18172	-3.51222	-1.83398	3.35454	1.96795	2.1588	1.69827	2.09728	-6.36255	1.04962	-0.0649274	-0.305042	-2.93712	4.1603	-3.96332	11.149	1.0137	9.37671	-0.895755	22.8508	-1.26712	0.173393	-12.8358	-19.5894	1.06046	-10.1684	0.147544	-10.598
-2.84479	0.313475	14.1979	-2.97392	-4.59826	7.99138	0.585056	3.47426	1.07825	5.91698	0.0686781	-0.355393	-199.361	304.548	5.71151	4.4282	-0.0844918	-0.422373	31.5563	15.5683	18.201	7.88218	-0.549982	-4.8636	-2.34083	3.86138	2.09238	2.0274	0.986663	2.0097	-6.08023	0.839084	-0.0226562	-0.344678	-2.52751	4.71289	-4.29694	10.6807	1.36302	10.3356	-1.069	22.048	-1.56057	-0.393467	-12.816	-20.2213	1.10278	-10.1794	-0.538933	-10.5219
-3.19128	0.0187727	13.781	-2.78588	-4.45036	7.62128	0.160955	3.58198	1.1064	6.85637	0.0839343	-0.285158	-199.39	304.027	5.47076	5.49892	-0.107908	-0.400142	28.6423	14.2854	18.0713	8.34795	-0.248052	-3.69892	-2.05776	4.48265	3.09178	2.31884	1.94184	1.48511	-5.56931	0.555127	-0.0338068	-0.290698	-2.74099	5.34191	-4.02779	11.1669	1.88984	10.1659	-1.29079	22.3725	-0.226328	0.19089	-12.8317	-19.958	1.14436	-10.5005	0.719371	-10.4795
-2.76866	-0.113319	14.4238	-2.66916	-4.07988	8.52074	-0.218117	3.87245	2.17712	6.91973	0.0860123	-0.276466	-199.842	304.706	5.14311	6.6853	-0.160012	-0.404111	28.2983	17.416	18.1429	8.61824	-0.137103	-3.95079	-1.20865	3.81783	1.69963	3.67635	1.74356	1.34065	-4.61685	0.155983	-0.144148	-0.271245	-3.3855	5.10902	-3.36023	11.7232	1.46424	9.88356	-0.690582	23.2395	-0.821907	0.385205	-11.9077	-19.7408	0.780528	-9.44706	1.05714	-9.29168
-2.77758	0.661551	14.2611	-2.08635	-3.45699	8.55128	-0.793751	4.05709	2.57752	7.46058	0.0879384	-0.272502	-199.605	304.668	5.93959	7.86844	-0.15241	-0.37146	23.0829	15.4115	18.1554	8.00707	-1.27675	-3.43831	-0.313436	4.30822	2.4899	2.19212	1.83649	1.8669	-3.99788	-0.797487	-0.0393315	-0.368986	-3.48869	6.05334	-4.66177	12.2958	1.0137	9.63014	-1.44807	22.7728	-1.20711	-0.130129	-11.7722	-19.3036	0.383948	-9.76967	1.38578	-9.85469
-3.76381	0.784409	13.4221	-0.563965	-4.05735	9.76756	-0.11252	3.69278	3.71698	8.13647	0.109201	-0.263404	-199.651	304.092	6.94447	8.83934	-0.263511	-0.37146	22.8324	11.3023	18.0594	7.84615	-0.370608	-3.76759	0.475703	4.13178	3.41197	1.74307	2.74768	1.49386	-3.83448	-0.458572	-0.0782068	-0.325276	-2.36085	6.04884	-5.52807	12.05	1.78082	9.36301	-1.7576	23.0594	-0.193414	-0.700263	-11.8556	-19.727	1.06089	-10.3377	1.49703	-9.83472
-3.51039	0.591325	13.7321	-0.426817	-4.22785	10.0195	0.126276	3.56083	3.60897	8.35791	0.0684601	-0.324044	-198.977	304.092	7.81382	9.44048	-0.186242	-0.224463	22.0053	13.1607	18.8564	7.59595	-0.75333	-4.70887	-0.0375575	3.82382	2.59274	0.948721	3.61736	1.31325	-3.31866	-0.482698	-0.0187027	-0.313365	-3.03435	6.55782	-5.61356	11.7935	1.19421	9.56764	-2.18771	24.1298	0.050391	-0.384952	-12.0031	-20.4311	0.963186	-11.0069	0.709234	-10.1955
-3.24754	0.93861	13.6636	-0.022937	-5.5821	9.91305	0.501492	3.68327	3.56244	9.09574	0.0706548	-0.221169	-198.775	304.213	7.45381	9.86416	-0.158694	-0.337901	21.1416	7.58779	17.8525	8.19054	-1.05683	-5.39201	0.700263	4.75506	2.87864	1.26712	3.57498	2.16512	-4.09409	-0.458572	-0.0700466	-0.297946	-2.18077	5.7754	-5.69954	11.0279	1.00665	9.28521	-2.85128	24.3532	-0.258392	0.194934	-12.5342	-20.9925	1.66289	-11.1368	0.771323	-9.62175
-3.36203	0.677859	13.2474	-0.653409	-5.00808	9.96191	0.325793	3.98345	4.65435	9.20364	0.100103	-0.260374	-198.663	303.796	7.99071	10.4811	-0.123468	-0.302706	22.1791	7.56221	17.5592	7.94955	-0.684095	-5.45836	-0.215969	4.43169	3.0411	1.13732	5.29151	1.8475	-3.64449	-0.657688	-0.112673	-0.264778	-2.3848	6.1487	-6.56605	10.7539	0.56316	9.88356	-1.53591	24.9506	-0.979674	1.16315	-13.3386	-20.9717	1.39557	-10.8209	-0.151345	-10.0311
-3.39295	0.11538	13.7686	-0.993368	-4.39199	10.2914	-0.0483737	4.01753	4.60491	9.16655	0.0656116	-0.318747	-198.004	303.163	7.66288	9.53471	-0.057274	-0.301368	24.6792	6.28818	17.1272	8.35807	-1.39297	-4.42033	0.321829	5.0347	2.5061	0.64451	6.00475	2.36898	-3.45744	-0.0815267	-0.0375575	-0.323821	-2.11954	5.55966	-5.69174	11.2227	0.637181	9.6953	-1.29865	25.736	-2.0274	0.506849	-12.4182	-21.0184	2.5214	-11.1268	0.114599	-9.58681
-3.62641	0.508886	14.7536	-2.35105	-4.64854	9.54673	-0.212877	4.75269	5.58153	10.6995	0.124381	-0.248229	-197.44	303.225	7.60586	9.66142	-0.15241	-0.37146	26.9405	6.77716	17.4888	8.50282	-1.62521	-6.1415	0.507782	4.27934	2.33215	0.789144	6.30521	2.83416	-2.86405	-0.149526	-0.0832247	-0.341576	-2.0274	5.57534	-5.74242	11.2164	0.742919	10.1092	-1.7795	26.2493	-1.42804	-0.552339	-12.8917	-21.8387	2.05368	-10.7439	-0.105881	-9.52428
-4.1549	0.200237	14.0377	-2.57823	-4.28751	8.60624	0.260384	4.47862	6.22433	11.5154	0.123621	-0.254626	-197.548	303.381	7.72786	10.3623	-0.057274	-0.390406	27.2362	6.26251	18.3301	7.55934	0.169845	-9.73168	0.895218	5.00352	1.85532	1.45172	5.90447	3.26238	-3.18547	-0.421481	-0.0758247	-0.318129	-1.45805	5.45831	-6.58739	11.3736	0.527123	10.4749	-1.82131	27.1007	-1.86991	-0.331398	-13.3386	-21.4786	2.25771	-10.8014	0.516733	-10.9291
-3.74851	-0.480386	14.5474	-2.93423	-4.7656	8.10959	0.232213	4.61459	5.70606	11.247	0.0320177	-0.245467	-197.001	303.907	7.60586	10.5515	-0.0863164	-0.375069	26.9334	2.69178	18.0992	8.16239	0.22646	-8.32527	1.02703	5.51533	1.40478	0.732113	5.9088	4.30822	-2.95059	-0.711997	-0.0211356	-0.332412	-1.0137	5.06849	-6.13523	10.8172	0.913748	11.3149	-2.86466	28.1646	-2.42875	-0.253425	-13.2452	-21.6253	1.92325	-10.1682	1.41467	-11.3616
-3.51039	-0.422374	14.6986	-4.05479	-3.86905	6.46027	-0.117959	4.17186	4.76119	11.2203	0.144376	-0.245746	-196.512	304.054	7.99695	10.5375	-0.103803	-0.274251	27.136	1.43949	17.8804	8.4564	-0.70224	-8.64096	0.12842	5.77028	0.622614	0.281585	5.80571	4.64469	-3.4876	-0.766305	-0.0671575	-0.282842	-1.75152	6.16466	-6.49518	10.1933	0.696918	11.2281	-2.95351	28.5884	-2.80876	-0.865024	-13.3376	-21.6646	1.82276	-9.25688	1.56414	-11.6492
-3.5409	-0.431534	14.636	-4.41352	-3.25962	7.46793	0.256618	3.90454	4.99758	10.0073	0.0478973	-0.313633	-196.602	303.144	8.20141	11.6191	-0.20796	-0.446828	27.2056	0.568477	17.268	8.84423	-0.609943	-7.76927	0.386827	5.06849	1.09167	-0.565335	5.67932	5.68084	-2.99887	-0.615442	-0.0624438	-0.36928	-1.13218	6.15866	-7.66845	10.5797	1.0841	9.98916	-3.93396	29.3684	-2.53425	-1.0137	-13.4531	-22.627	1.82229	-9.82854	2.47383	-11.0448
-2.83881	-0.555422	13.6636	-4.0324	-2.77307	7.54368	0.545532	3.75064	5.30471	9.74862	0.0768384	-0.498344	-196.103	303.076	8.08524	11.872	-0.173712	-0.397258	31.261	-0.475886	17.3391	8.8525	-1.81878	-7.19141	-0.300258	4.84469	1.46206	0.0649781	5.4832	5.55966	-3.40799	-1.18175	-0.0983795	-0.314601	-1.27042	6.33639	-6.53898	10.6814	0.422358	10.0877	-4.38521	29.0516	-2.91855	-1.48763	-13.1123	-23.19	1.2854	-9.59959	2.85503	-9.86752
-3.06537	0.0968376	13.6665	-3.83165	-3.05546	7.76374	0.73294	4.40305	5.13233	9.78278	0.0614301	-0.344044	-196.503	302.592	8.30278	12.0436	-0.0709792	-0.404111	32.3223	4.74095	17.6258	8.63672	-2.23769	-6.64835	-0.725681	4.96712	0.567793	0.474766	6.19557	5.22854	-2.95975	-1.24938	-0.0505836	-0.379164	-1.66728	6.2956	-5.7881	11.5825	-0.0135329	10.36	-4.50265	27.6995	-2.41575	-1.07868	-12.6054	-22.8082	1.07282	-9.81269	2.7716	-9.95093
-3.17876	-0.319126	13.7563	-3.99738	-3.35014	7.60068	-0.116444	4.50077	5.23498	10.5783	0.102688	-0.30228	-196.174	302.741	8.74156	12.4898	-0.147949	-0.426818	33.5659	6.27683	17.4488	8.9443	-1.40985	-5.34744	-0.967018	5.16852	0	0.443493	6.35868	6.62602	-3.44537	-1.43003	-0.0758247	-0.353826	-1.62471	6.74973	-6.22612	12.6337	-0.506849	10.6438	-3.48672	29.0557	-2.4512	-1.29015	-12.7685	-22.9991	0.946896	-9.81634	1.98001	-9.33585
-2.45234	0.0527975	14.2467	-5.39214	-3.7519	8.44337	0.0962811	5.47393	5.21573	11.3226	0.0829205	-0.215026	-195.989	303.08	8.56254	12.7025	-0.0899404	-0.30897	32.5576	5.48154	18.4108	8.36643	-1.60413	-5.38123	-1.89898	5.38041	0.815896	0.543935	7.40933	6.39563	-2.89868	-0.84024	-0.0242781	-0.327445	-1.356	6.45487	-5.26247	13.5786	-0.423538	10.7272	-4.79702	33.5309	-1.40459	-0.645087	-13.452	-22.779	1.63648	-10.2439	2.33333	-9.46726
-2.46648	0.0603394	14.1972	-5.53705	-4.44017	8.60624	-0.560312	5.95773	5.91529	10.8169	0.0639644	-0.453093	-196.33	302.647	8.17216	12.0643	-0.15241	-0.37146	32.814	4.43801	18.4275	8.84276	-1.66074	-5.28418	-1.61857	4.96079	1.59433	0.481188	7.60274	6.58904	-2.75897	-0.446215	-0.0030411	-0.355727	-1.32964	6.93539	-6.29362	13.2818	-0.735945	9.99119	-4.77341	32.3549	-0.146733	-0.286775	-13.7737	-22.6139	0.4366	-9.88531	1.92152	-10.0311
-1.7426	0.177191	14.3756	-5.50468	-4.87069	8.4001	-0.417482	6.60052	6.17489	10.7242	0.0678164	-0.428957	-195.628	302.492	9.24217	10.9567	-0.0390274	-0.530499	32.3268	4.3485	18.2757	8.51526	-2.17155	-4.81929	-2.11627	5.38286	1.83733	0.760274	7.34932	5.79781	-2.42236	-0.736427	-0.0586932	-0.380715	-1.19975	7.59539	-6.3115	12.6567	0.0277753	9.90092	-4.3472	31.8519	0.0439692	-0.179643	-13.968	-22.5252	0.209749	-10.9178	2.4565	-9.53991
-1.54128	0.84475	13.6636	-5.66156	-4.75325	7.66456	-0.908446	6.00075	6.96725	10.5976	0.111426	-0.334014	-195.839	302.407	8.35362	8.92931	-0.126864	-0.402099	32.3476	4.34252	18.4196	8.33069	-1.45633	-5.03277	-0.589922	5.29889	1.0137	0.658904	7.69177	4.99152	-2.87426	-0.479951	-0.0700466	-0.354784	-2.28082	7.04919	-7.09589	12.2958	-0.112622	10.0384	-4.19676	32.455	0.482389	0.630318	-14.2693	-22.7847	0.649188	-11.5187	2.06724	-8.97941
-2.47925	0.798143	14.1766	-6.06804	-3.97276	8.92099	-1.19032	6.361	6.89188	11.6452	-0.0137711	-0.334014	-195.763	302.052	7.74185	8.36339	-0.0302336	-0.34558	31.9366	3.92037	18.6555	7.52419	-1.68015	-5.10753	-0.899252	4.84469	0.920986	0.809722	8.27852	4.4917	-3.02692	-1.04175	-0.0925	-0.389514	-2.07737	6.8525	-7.17099	12.0705	-0.569344	9.95646	-5.14548	32.4665	0.820285	1.32713	-14.0939	-22.6872	1.37099	-11.9299	2.40647	-8.58878
-2.69451	0.745853	14.636	-5.50973	-4.31441	8.11577	-1.54176	6.23189	7.60274	12.6712	0.105303	-0.416448	-195.412	300.891	7.21478	9.29223	-0.16688	-0.520544	31.9072	3.87775	17.2809	7.83375	-2.78073	-5.54674	-1.52209	5.13347	1.52055	1.61152	8.76317	4.62165	-3.41417	-1.42901	-0.112673	-0.44951	-1.20711	6.90248	-7.44794	11.7858	-0.94943	8.59501	-3.81835	31.6492	0.745945	1.31781	-14.3826	-22.4133	1.23936	-12.6087	2.09795	-9.55316
-2.33399	1.4392	15.2527	-6.45534	-3.93332	8.45357	-1.25413	5.95655	7.2813	12.6712	0.0184493	-0.362473	-195.555	300.75	7.38371	9.10451	-0.0012164	-0.360132	31.5948	2.98939	16.7269	6.95678	-2.3492	-4.72233	-1.56409	5.69382	0.506849	1.36849	9.3167	3.35453	-3.23897	-1.76065	-0.0834781	-0.394973	0.236952	6.27715	-6.70287	11.0592	-1.05714	9.54325	-3.31702	31.2771	0.409321	0.979451	-14.4123	-22.3402	1.10744	-12.8691	2.90632	-8.33414
-2.5639	1.15619	16.2485	-6.09757	-3.78066	8.60624	-1.20298	5.75195	7.05879	12.6218	0.0406493	-0.302244	-195.473	300.072	7.23206	8.3056	-0.121238	-0.493509	34.5013	2.68111	16.1161	5.96265	-3.35276	-5.45219	-1.26214	6.27713	-0.572557	0.694576	8.97944	2.81343	-3.2353	-0.887199	-0.110341	-0.373735	0.276486	5.61232	-7.22731	11.1507	-1.52055	9.12329	-3.30897	30.6026	1.04121	0.46136	-13.86	-22.2388	1.63722	-11.8882	2.02289	-9.01743
-2.77145	0.191341	16.7911	-6.24068	-3.21276	7.60475	-1.31458	5.77986	6.61152	13.1012	0.0411714	-0.343172	-195.171	299.73	6.6416	7.79473	-0.0894792	-0.490392	34.3051	0.939947	15.7119	6.19375	-2.80789	-5.89864	-1.72351	6.45258	-0.420305	1.06933	9.11011	3.07149	-3.51688	-0.843397	-0.0629507	-0.404516	0.253425	6.60356	-7.78849	10.5228	-1.52055	8.61644	-4.01141	30.4708	1.69015	-0.541097	-15.4359	-23.3282	1.54194	-12.387	2.06724	-8.54859
-2.22836	-0.425355	17.3503	-6.3615	-3.85699	8.10753	-1.29987	6.14398	6.19056	12.5936	0.0411714	-0.343172	-195.467	299.679	6.49946	7.88127	-0.147949	-0.426818	34.2677	-0.135278	15.3084	5.94517	-3.38621	-7.12824	-0.405581	6.41131	-0.448359	0.948721	9.42868	2.62676	-3.50689	-0.551285	-0.0721247	-0.393503	0	6.58904	-8.60645	10.364	-3.15531	8.17384	-4.70361	30.8304	2.16311	-0.263293	-14.5887	-23.2814	1.6834	-11.4671	3.00019	-8.25715
-2.82645	-1.00556	18.0321	-7.49587	-3.80756	8.43719	-1.27738	6.482	6.05913	11.9992	0.0614301	-0.344044	-195.482	299.469	6.84559	8.3943	-0.142967	-0.448364	33.7633	0.0663567	15.3471	5.63848	-3.60187	-6.57826	0.235077	7.21393	-0.316781	1.26712	8.47946	2.87508	-3.35057	-0.479951	-0.0771932	-0.390294	-0.230971	7.13345	-7.95396	9.6349	-3.54795	7.85616	-4.05479	30.86	1.82047	-0.729863	-14.49	-22.9721	1.58479	-11.0039	2.49405	-8.06944
-2.69578	-1.49038	17.3183	-7.51725	-4.77799	9.0862	-0.551989	6.36111	6.48394	11.5216	0.0664784	-0.273846	-195.348	299.062	7.1204	8.79428	-0.0631534	-0.398242	34.0435	0.263349	15.6228	5.59927	-2.48037	-7.4949	0.388368	6.14717	-0.373801	1.17842	8.39342	3.8749	-2.09646	-0.449185	-0.0274712	-0.395124	-0.844766	6.5191	-8.29106	10.1745	-4.7283	8.78308	-3.91637	30.2364	2.08741	-0.760274	-13.3097	-23.0583	1.03367	-10.763	2.10155	-7.5836
-2.8861	-1.91202	16.6361	-8.02956	-3.98974	10.7987	-0.252512	5.85397	5.65203	12.0412	0.0591493	-0.320937	-195.875	298.819	7.2041	9.32146	-0.173712	-0.397258	34.0767	-0.369366	16.1809	5.3651	-3.50481	-6.90178	-0.280521	5.8913	-0.135978	1.29803	7.55276	4.31825	-0.852967	0.0757638	-0.0721247	-0.367207	-0.493671	6.11258	-8.29732	9.6364	-6.08219	8.10959	-4.3472	30.2364	1.57069	-1.19143	-12.8917	-22.5572	1.0055	-10.8507	1.91189	-8.13526
-2.70946	-1.70201	16.2187	-8.28	-5.46806	10.6056	-0.218117	6.51219	6.21291	12.1656	0.0198178	-0.321804	-195.977	298.774	6.99217	9.38662	-0.180925	-0.429129	36.5953	2.72742	16.3156	5.30498	-3.1597	-6.68609	0.147949	5.85475	0.418151	1.13408	6.8194	4.13784	-0.416341	0.425323	-0.0624438	-0.430006	-0.279426	5.42742	-7.82801	9.70523	-5.11776	8.70091	-4.19676	30.3106	1.83398	-1.32713	-13.1452	-22.6857	1.15843	-11.077	1.89263	-8.26998
-2.87992	-0.422374	15.3779	-8.3933	-5.51353	9.68577	0.0386219	6.37952	6.17489	12.8752	0.0195137	-0.323365	-195.84	298.721	7.92264	10.4217	-0.15388	-0.489951	33.8734	7.03718	17.1323	4.76521	-1.69916	-7.78876	0.285559	6.41131	0.36113	0.798288	7.00686	4.48467	-0.901812	-0.858552	-0.0496205	-0.370487	0.236952	6.00726	-7.90935	9.66769	-5.70033	8.62338	-4.88892	30.2601	2.9824	-1.82851	-12.1044	-22.8234	1.29537	-11.1953	1.75791	-8.08391
-3.85657	-0.879775	14.6986	-8.61644	-5.37754	9.45913	-0.372514	6.15153	5.5612	13.1073	0.0909795	-0.296791	-195.842	299.222	8.61956	11.182	-0.115815	-0.431151	33.4317	8.02785	17.0854	5.75701	-1.98426	-7.8714	0.193414	6.27561	1.49167	1.59754	6.31316	4.64411	-1.11178	-0.234616	-0.0203247	-0.37847	0.461385	6.61655	-8.76451	9.08763	-5.85918	10.1235	-4.84137	29.3304	3.49457	-2.42086	-12.2085	-23.7883	0.602107	-11.6024	2.47778	-8.41788
-2.97222	-0.419245	14.1555	-7.94608	-5.57131	9.85666	0.0642482	5.88964	5.54285	13.4004	0.0411714	-0.343172	-196.241	298.735	8.22848	11.0443	-0.124649	-0.33674	33.1247	9.04867	17.523	5.78375	-1.59673	-7.52788	1.46054	4.81507	0.550114	1.31039	5.29946	4.5992	-0.222547	0.361333	-0.0937671	-0.418729	-0.213434	7.74945	-8.49208	8.1753	-5.96957	9.02473	-10.1038	29.129	3.47098	-3.11644	-11.6846	-24.3529	0.829621	-11.5548	1.24568	-8.65353
-3.25696	-0.476679	14.7185	-7.03028	-5.2707	9.93137	0.338895	5.80605	4.72005	13.1943	0.0614301	-0.344044	-196.586	298.951	8.67901	10.5437	-0.107908	-0.400142	32.3361	9.27976	17.4101	5.29628	-1.09728	-7.91548	1.91285	5.20321	1.4646	1.04661	5.54243	5.69789	0.435536	0.252857	-0.0044603	-0.36334	-0.465186	7.52736	-8.41017	8.82432	-5.69336	9.67179	-9.73916	28.7664	4.56164	-1.52055	-11.0685	-25.111	0.961316	-11.9584	1.94965	-8.62634
-3.34972	0.0350273	15.7815	-6.4339	-5.00049	10.137	-0.287703	6.27769	5.1612	13.3821	0.0921452	-0.337896	-194.777	299.953	8.65124	10.6308	-0.142967	-0.448364	32.4908	7.71156	18.5195	5.70192	-0.843853	-8.42233	2.80465	5.29304	1.35928	1.69827	6.06901	5.60573	0.543048	-0.404263	-0.0422712	-0.36371	0.785616	7.45368	-8.71305	8.81812	-4.0762	8.68069	-9.73526	28.7771	4.04102	-1.79001	-10.8189	-24.7731	1.49744	-11.5274	0.878927	-8.84099
-3.22675	-1.12834	16.2096	-6.47039	-5.31492	9.98784	-1.38849	6.86294	5.56296	13.2152	0.0386726	-0.363467	-194.396	300.548	8.10333	10.2621	-0.142967	-0.565335	35.4162	10.2671	18.2083	5.66022	-1.82907	-8.3913	1.98984	4.83752	0.985548	0.64451	6.31255	6.11917	0.494781	0.199116	-0.0601123	-0.40665	0.921553	8.2453	-9.10245	8.78722	-3.8147	8.30966	-9.78985	29.1687	4.56316	-1.96242	-10.4975	-24.673	1.38745	-12.474	0.879688	-9.13319
-2.46537	-0.419245	16.7046	-7.18211	-5.40569	9.93469	-1.29832	7.0305	5.56218	13.2345	0.115916	-0.332559	-194.257	300.613	8.10333	10.0744	-0.221493	-0.476438	31.1076	12.1938	18.4596	6.76585	-1.22399	-7.34252	2.66267	4.24973	1.72452	0.890078	6.56201	6.06449	-0.27894	0.46658	-0.0543849	-0.427598	0.190905	8.45594	-9.66696	8.85858	-3.91592	9.19273	-9.29916	29.1232	4.88824	-2.2512	-9.82819	-24.7506	1.49399	-12.298	0.372838	-9.40851
-2.69208	-0.913957	14.7195	-9.00435	-4.78017	10.0022	-0.938249	6.90207	6.05913	13.0129	0.0758247	-0.445505	-194.137	300.149	8.39822	9.8539	-0.180925	-0.429129	33.3957	18.0682	18.0334	6.09804	-1.69465	-6.73627	1.46687	4.76438	1.48253	1.1214	7.5757	6.21991	0.618736	0.955107	-0.0639137	-0.413315	-0.175725	8.39599	-9.6349	9.41034	-3.4001	9.05289	-9.09815	28.9887	5.15892	-1.89224	-9.95734	-24.7731	1.76933	-11.849	1.60474	-9.52428
-3.23841	-1.73276	15.2055	-8.61644	-5.49498	10.9158	-1.59996	6.4721	5.38254	13.1896	0.0718712	-0.481583	-195.022	300.049	8.0937	10.276	-0.146307	-0.486302	29.2209	21.6503	17.9912	6.72966	-2.46861	-6.31609	1.11497	4.89077	0.306776	1.67394	7.96575	5.41618	0.264545	1.19327	-0.0939699	-0.354323	-0.425753	7.7675	-9.32545	9.09152	-2.53425	8.61644	-9.27326	29.5042	5.582	-1.80732	-9.79218	-24.4547	1.74908	-12.5174	1.19328	-8.50736
-2.51499	-2.01926	14.1436	-8.0713	-5.88142	10.441	-1.25178	6.02481	5.6962	12.8627	0.260875	-0.555669	-195.738	299.818	8.2487	10.2795	-0.0974874	-0.526348	34.6243	24.0776	18.2019	7.51118	-2.23769	-7.73301	1.32901	4.31784	0.927078	2.05306	7.72621	5.55088	0.528781	0.0214397	-0.0435384	-0.436367	0.791952	8.56874	-8.64413	9.04328	-3.173	8.63727	-9.38046	29.796	5.65781	-1.79643	-9.3438	-24.3117	2.33661	-11.6711	0.785819	-8.45112
-2.70186	-2.35926	14.1825	-7.45364	-6.11903	10.623	-1.09021	5.43937	5.73375	13.1943	0.06586	-0.541569	-195.207	299.341	8.00587	9.42937	-0.0728038	-0.476438	34.7368	25.8773	18.0661	7.26011	-2.70835	-8.25682	0.976141	4.83752	1.08106	2.12364	7.60274	6.55317	0.174985	0.0482774	-0.0564123	-0.464608	1.25724	8.0939	-8.01935	8.28577	-3.19862	8.30822	-9.49136	29.6076	6.45564	-2.20079	-10.8355	-24.5966	1.37444	-10.8059	0.362955	-8.36486
-2.15882	-2.44977	15.0797	-7.30208	-5.7793	11.1507	-0.80138	5.03881	5.49065	12.0643	0.181655	-0.529424	-195.398	299.286	7.82637	8.45683	-0.0278767	-0.313446	34.401	26.4131	17.9725	7.00802	-1.69607	-7.64714	1.34183	5.34437	1.96404	1.92603	8.67645	6.22223	-0.162917	0.390097	-0.0808932	-0.440604	1.52055	8.10959	-8.50571	8.14642	-4.05479	8.61644	-9.69902	29.7333	7.73845	-0.684576	-11.8492	-24.0898	1.14563	-11.057	0.224534	-8.53944
-2.82645	-2.5261	16.082	-7.61164	-5.863	11.171	-0.991134	4.21602	5.24989	10.7274	0.0533915	-0.370659	-195.027	299.557	7.60586	8.77134	-0.103985	-0.461365	30.104	27.6883	17.6705	7.28069	-1.28334	-7.50568	2.2858	5.88726	2.29366	2.3097	7.79522	6.11332	0.138785	-0.0422256	-0.0704521	-0.436443	1.33861	9.37175	-8.22475	8.23711	-3.52017	8.34566	-9.49648	29.7649	7.97781	-0.904108	-12.1112	-23.4992	1.97935	-10.484	-0.164371	-9.20586
-2.4013	-2.73301	15.7612	-8.03021	-6.2148	10.5862	-0.925659	3.59988	5.21967	10.4059	0.0644966	-0.457705	-194.944	299.709	7.62725	9.30113	-0.158694	-0.675797	29.9598	26.6998	17.5424	7.3269	-1.56748	-7.16083	2.81981	5.24622	3.05048	2.12126	7.0189	5.60647	0.177042	-0.0567925	-0.0997479	-0.483032	1.97945	9.28604	-7.86988	8.77311	-3.55479	8.81507	-9.88169	29.4472	7.03261	-1.0137	-12.4606	-22.4001	1.72192	-11.1403	-0.583079	-9.79086
-2.64327	-2.47114	15.3063	-7.95204	-6.507	11.4552	-1.32255	3.3601	4.97276	10.146	0.0263055	-0.477817	-194.912	299.828	7.62152	9.43616	-0.145466	-0.57975	30.3431	26.3088	17.7387	7.01355	-1.93814	-7.2704	2.66267	4.24973	3.06998	2.45726	6.98251	6.24223	-0.774846	0.474771	-0.0866205	-0.508725	1.98455	8.92987	-7.52692	8.93557	-4.36987	8.34931	-10.0003	29.4103	7.58705	-1.25725	-12.3289	-22.9662	2.14864	-10.6674	-0.667216	-9.64298
-1.98984	-2.95662	15.7452	-7.94842	-6.78232	10.4415	-1.12402	3.42981	4.06929	10.3159	0.042996	-0.411623	-194.443	299.665	7.67157	7.4463	-0.16688	-0.554792	31.4247	25.6928	18.0258	7.3665	-2.04184	-6.69443	2.46775	3.39849	2.80083	2.75805	6.98251	6.04217	-0.358327	0.942892	-0.0744562	-0.470006	1.15851	9.29192	-7.10311	8.87059	-3.73801	8.93322	-10.0909	29.1478	7.72276	-1.0137	-13.2222	-23.2237	1.62734	-10.7005	-0.645219	-9.25136
-2.35011	-2.97799	15.6909	-8.53371	-5.98698	10.4065	-1.61985	3.58637	4.97113	11.6081	0.0757233	-0.348013	-194.089	300.07	7.67157	7.95314	-0.16688	-0.458906	31.6893	25.1976	18.0945	6.7006	-3.03334	-7.04322	1.96739	3.96383	2.53425	2.28082	6.57551	5.15892	0.521026	0.631458	-0.0713644	-0.378145	1.28045	8.02289	-7.01489	8.92891	-3.92446	10.0429	-9.9717	29.325	7.21069	-0.835617	-12.7685	-24.0128	1.61044	-10.6918	0.295899	-8.5971
-2.01457	-3.33985	15.1408	-7.99036	-6.31303	9.9472	-1.70053	2.89221	5.27696	11.7239	0.0808931	-0.324044	-193.896	300.196	7.26085	8.12255	-0.115815	-0.431151	32.6976	24.7515	18.6014	6.0489	-3.87988	-6.47602	2.02586	3.61292	2.47576	3.10607	7.40933	5.88878	1.54536	-0.0174305	-0.0877356	-0.432343	3.01444	7.1559	-5.80062	10.1933	-4.35617	10.6301	-9.2868	29.3101	6.36895	-0.253425	-12.6588	-24.4032	0.60017	-10.7603	0.293263	-8.54226
-2.35011	-3.48484	15.6004	-7.54415	-5.91607	9.84138	-2.02788	2.57567	3.83072	11.1012	0.0423219	-0.512536	-193.826	300.177	7.74381	8.14087	-0.158694	-0.675797	33.1439	30.4941	18.5503	5.03839	-4.13837	-8.20058	2.98108	4.26273	2.96731	1.87342	7.88952	5.33525	2.00493	-0.278438	-0.0829712	-0.472809	2.75881	7.99317	-5.50459	9.79332	-3.84359	10.3693	-9.12962	28.8158	6.27398	-0.892055	-12.9938	-24.704	0.698641	-11.3231	-0.789164	-6.96116
-2.12583	-3.61182	15.1841	-8.4251	-6.07446	9.5436	-1.97956	2.2013	4.06301	10.9063	0.0560068	-0.485744	-193.945	299.93	7.7823	8.93002	-0.161279	-0.533525	32.3501	30.4485	17.8943	4.6958	-4.83808	-7.46372	3.42056	3.86231	3.06644	2.99675	7.2893	4.87508	2.21062	-0.409124	-0.0606192	-0.52057	2.41623	7.86062	-5.35554	10.7127	-3.61313	10.0573	-8.78025	28.4768	6.33932	-1.07705	-13.652	-25.0265	0.347166	-11.9144	-1.35983	-6.45353
-1.09358	-3.93941	14.6773	-7.87292	-6.86099	8.74006	-2.71296	2.27604	4.32393	11.1301	-0.0030664	-0.470194	-193.347	299.34	7.66838	9.18749	-0.194427	-0.53726	32.4025	30.2117	17.6335	4.09047	-3.65261	-6.64835	2.93562	3.379	1.98938	3.12346	6.38759	5.5054	2.13355	-0.430422	-0.0758247	-0.458531	2.81808	7.92969	-5.19421	11.4698	-4.98284	10.8651	-8.98603	28.7771	7.31471	-1.63543	-13.0852	-24.693	-0.122901	-11.2358	-1.55076	-5.47937
-1.04771	-3.91367	15.2607	-8.209	-6.67594	9.03363	-2.78448	2.1386	4.6696	10.6524	0.0187027	-0.41733	-193.248	299.805	7.92264	9.91484	-0.115815	-0.582547	32.2881	31.1208	17.4308	4.90777	-4.26509	-6.21246	2.38554	4.68202	0.918664	3.37055	6.02218	5.70871	1.66771	0.0333659	-0.0564123	-0.464608	3.62228	8.11892	-5.61571	11.9577	-3.85342	11.3729	-8.71421	28.5354	7.39616	-1.80359	-13.5045	-24.6672	-0.395074	-11.4885	-1.79004	-4.88245
-1.81275	-3.89399	14.6773	-7.58035	-6.793	8.95022	-2.48878	2.39098	4.60491	9.99483	0.0522055	-0.368616	-193.129	299.357	8.5038	10.5375	-0.187433	-0.61644	30.1902	30.7482	17.5733	5.21188	-5.21543	-6.5322	2.36562	4.41684	1.91163	4.33637	5.94747	6.17748	0.98677	-0.310217	-0.0591493	-0.482318	4.54023	8.48728	-4.68437	12.4835	-3.59792	11.6076	-9.2947	28.7866	6.7774	-2.64614	-13.0776	-26.1821	-0.563084	-11.0655	-1.10356	-4.88885
-2.84287	-3.00607	14.4887	-7.86128	-5.99123	10.0718	-2.8711	2.20475	3.23268	10.1432	0.00790685	-0.443706	-193.082	299.764	8.10333	11.0881	-0.115815	-0.582547	27.1375	28.5553	16.8863	5.61474	-4.70858	-6.02535	3.1447	4.32426	2.72269	3.74288	5.19196	5.55088	0.285001	0.154361	-0.0455151	-0.480666	4.54794	8.56001	-5.03917	12.6609	-2.20791	12.9559	-9.10266	28.3526	6.65892	-1.84967	-13.1452	-26.7405	-0.21574	-10.3673	-1.17026	-4.4938
-2.4051	-3.46042	14.9307	-8.00272	-5.80806	10.6336	-2.67353	1.86986	2.19643	10.6707	5.07e-05	-0.507508	-193.379	299.549	8.56502	11.7209	-0.214701	-0.598082	27.1572	27.5457	16.2964	5.45171	-4.93909	-6.38415	3.30035	4.93026	2.51179	3.31697	5.06849	4.68167	0.21275	-0.407887	0.0205274	-0.553753	4.45353	8.51088	-4.98848	12.1224	-3.03415	11.7825	-8.8729	27.9851	7.42249	-1.74435	-13.769	-26.898	0.0830371	-10.2809	-0.581052	-3.71452
-1.73023	-3.8776	15.6207	-7.97524	-5.37754	10.3039	-2.60962	2.78061	1.7463	10.6831	-0.0030411	-0.438926	-193.153	299.705	8.44313	11.9134	-0.0728038	-0.53726	27.359	26.9057	16.5657	5.31156	-5.32106	-6.52164	1.91143	4.69988	2.53425	3.24903	5.29886	4.13784	0.374465	-0.449413	-0.058237	-0.530053	4.41684	8.27822	-4.15852	11.869	-3.54795	12.6712	-8.83915	28.1936	6.69454	-1.77397	-13.9509	-26.2936	0.503018	-9.75946	-0.55424	-3.7605
-1.62957	-3.48484	15.6909	-7.58035	-5.35007	10.0901	-2.41724	2.42361	2.46113	10.0656	0.020426	-0.446838	-193.35	299.908	8.77162	11.4861	-0.0612274	-0.506849	27.2194	26.6681	16.7556	5.20991	-5.89258	-5.8205	2.03309	4.74936	3.22954	2.84616	4.87759	3.8943	-0.34001	-0.38224	-0.0463767	-0.466094	4.65379	8.0939	-3.61365	12.04	-3.29452	12.5479	-8.94178	28.4839	6.89553	-2.65923	-13.5026	-25.7803	1.33997	-10.0612	-0.55424	-4.13737
-1.75725	-2.61972	15.7673	-8.07906	-5.64865	12.2723	-2.5558	2.07941	2.28592	9.67142	-0.0030411	-0.438926	-193.709	299.652	8.90352	12.4582	-0.20796	-0.56687	27.7799	27.0401	17.0411	5.18653	-5.71838	-6.80868	1.96739	4.11815	3.48945	3.10607	6.19864	4.45728	0.458582	-0.947327	-0.0667521	-0.445303	4.97635	7.73845	-2.59683	11.9454	-3.54795	13.1419	-9.25613	28.3785	7.22088	-2.65772	-13.9314	-25.3839	1.97838	-9.441	-1.08157	-2.98592
-1.98984	-2.60062	15.6146	-8.58591	-6.21289	12.6942	-2.6102	1.98875	2.18581	9.55879	-0.0107959	-0.533449	-193.387	299.812	8.72281	12.4647	-0.0641164	-0.445201	27.8089	27.0897	17.5571	5.3651	-5.78563	-7.22616	0.937671	3.3683	3.75588	2.82017	5.67539	4.51494	-0.0163611	-0.437193	-0.0737973	-0.501887	4.73058	8.03964	-2.06422	11.5468	-2.37672	12.9794	-9.45989	28.501	7.99317	-2.81655	-13.4282	-25.4544	1.39211	-9.69261	-1.40504	-3.43887
-1.79202	-2.09745	15.1933	-9.30038	-4.91137	12.2812	-2.61476	2.36795	1.13455	8.55134	0.072667	-0.29857	-193.988	300.139	9.15456	10.9129	-0.0612274	-0.506849	27.5835	27.9002	16.532	5.34148	-5.43515	-7.08511	1.25258	1.80646	3.10054	2.66565	5.28943	4.85559	-0.502876	-0.198964	-0.0431329	-0.520742	3.38575	8.41626	-1.39207	10.8247	-2.97069	14.044	-8.82957	28.65	8.92987	-1.99119	-12.9518	-25.5334	2.59157	-9.44397	-0.558244	-3.15658
-0.976141	-1.94292	15.0245	-7.99334	-5.12411	11.4126	-3.18245	2.58435	0.102079	8.91427	-0.072297	-0.388556	-194.779	300.534	8.82752	10.3892	-0.173712	-0.397258	24.9534	27.5264	16.8257	4.89273	-5.17635	-6.7508	2.49025	2.71389	1.85096	2.25194	5.18494	4.29289	0.0623475	0.164042	-0.0123164	-0.479566	3.68986	8.4906	-1.33933	10.4041	-3.39042	14.3904	-9.17336	28.755	8.78507	-1.88259	-13.1181	-26.2159	2.24958	-9.09205	0.354237	-2.7885
-0.809286	-1.74513	15.2604	-8.07906	-4.95103	12.0408	-2.7887	2.19972	0.409484	9.07384	-0.0015205	-0.388191	-194.859	301.073	8.51272	8.92252	-0.20796	-0.56687	28.9134	24.6534	17.5582	5.24099	-5.21543	-6.48996	2.53271	3.48297	2.59995	2.21511	4.71109	3.12709	-0.444502	0.439362	-0.0808932	-0.461811	3.35704	8.45594	-1.10829	11.04	-3.06965	14.7557	-9.72385	28.4433	9.1076	-2.7778	-13.9054	-26.1869	1.27556	-8.75845	0.522967	-3.50154
-1.23261	-1.78109	15.2116	-7.05925	-5.3806	11.7328	-3.20212	2.44729	0.181401	9.44764	-0.020274	-0.468739	-194.7	301.313	8.36614	8.3943	-0.18794	-0.5402	28.8904	25.6499	17.6877	4.72809	-4.29322	-5.85429	3.22133	3.83099	2.53425	2.17945	5.66749	2.51856	-0.193449	1.05282	-0.0667521	-0.471238	3.61294	8.11111	-1.62153	9.93643	-2.44274	13.882	-9.41812	28.2877	8.09624	-2.47424	-11.8616	-26.4286	0.682954	-9.02538	1.61675	-3.92007
-1.16925	-2.09377	14.8824	-7.96652	-4.7656	11.4845	-3.51395	2.38721	0.284317	8.55463	-0.0030918	-0.372666	-194.388	301.693	7.73567	9.32146	-0.0390274	-0.395342	32.2658	23.1764	17.1719	3.53827	-3.44399	-6.05027	2.96542	4.28007	2.88153	2.27144	6.28108	1.46185	0.563768	0.894042	-0.0403452	-0.528644	2.2183	8.39011	-1.91667	10.7384	-2.67123	14.8493	-9.65335	28.6516	7.40933	-2.72766	-12.1915	-26.8805	0.608462	-8.07905	2.3126	-3.92078
-1.65197	-1.09817	14.2895	-8.06074	-4.43242	11.5442	-3.37972	3.47035	-1.30585	8.50755	0.0333	-0.421222	-194.698	301.213	8.33486	10.4248	-0.133621	-0.516986	34.0627	25.7095	17.1491	3.28976	-4.30285	-5.90965	1.86153	6.44148	2.78767	1.26712	7.19214	1.64792	0.485379	0.466732	0.0909795	-0.475577	1.20865	8.35805	-2.06422	10.5074	-1.82876	16.0616	-9.49608	28.4488	7.1559	-3.96383	-12.3111	-28.305	0.275098	-8.6131	1.94965	-3.42642
-1.98984	-0.929223	14.6504	-8.47081	-3.42037	10.5298	-4.35319	2.92755	-1.09743	8.59586	0.0214904	-0.473063	-191.349	301.332	8.98069	11.3974	-0.194255	-0.458906	34.3473	24.9702	16.3282	2.98197	-4.77194	-5.95419	2.63668	6.84247	2.59995	1.83968	6.56201	2.16512	0.159085	-0.48541	0.0116069	-0.426975	1.19334	9.28274	-1.35184	10.6018	-2.11189	16.0854	-9.86293	28.8698	5.79254	-4.88243	-13.612	-28.4144	-0.0197012	-7.84593	1.8721	-4.04164
-0.646385	-0.498707	15.2604	-8.43324	-3.3658	10.5291	-4.73441	2.51534	-1.456	8.68275	0.032489	-0.592162	-189.742	299.086	8.67901	12.0643	-0.179404	-0.703167	33.7583	24.0028	16.7779	3.32276	-4.37528	-6.79159	3.68135	6.25558	2.75476	2.21829	7.24262	2.59426	0.111887	-0.565441	0.0139384	-0.490245	1.03542	9.40777	-0.889338	10.7095	-1.93589	15.5152	-9.26232	28.6784	6.19555	-5.28857	-14.3027	-29.0471	0.0467619	-8.14102	1.58025	-4.20236
-0.364222	0.0535709	15.9688	-9.0378	-3.32875	11.171	-4.20092	2.31963	-1.39969	7.16221	-0.0015205	-0.564351	-189.902	299.162	9.24217	12.3333	-0.20796	-0.56687	33.9903	23.3909	17.9924	3.17294	-3.89306	-7.12824	4.31156	6.33562	2.44555	1.81832	8.61644	3.31832	0.850782	-0.293542	0.0327425	-0.499799	1.19143	9.19317	-1.07941	11.4065	-2.05555	15.8109	-8.74351	28.3116	6.90248	-5.32192	-14.4448	-29.1008	0.658397	-7.96237	1.4243	-5.09416
-0.713289	-0.0750887	15.9987	-8.4794	-2.66686	10.5862	-3.78374	2.42256	-1.42785	7.55329	0.00476438	-0.559465	-189.534	299.43	9.45682	11.4065	-0.0742027	-0.598366	34.1179	24.3142	18.7419	2.42553	-4.87437	-7.05275	3.99478	6.38111	2.60803	1.79001	9.85391	3.27554	0.0686071	0.0701733	0.0662452	-0.529627	0.223774	9.35773	-1.61793	10.9186	-2.07666	15.6279	-9.28269	28.4453	6.54043	-5.2133	-13.8454	-29.0813	0.19977	-7.83148	1.43068	-4.52957
-0.0736959	0.455342	16.6833	-8.61644	-2.35834	10.1287	-4.29257	1.97667	-1.52288	7.86374	0.0289918	-0.608817	-189.231	299.79	9.05008	10.3454	-0.0846945	-0.506849	33.7918	24.4026	18.5662	2.5067	-5.42851	-6.45252	4.37168	7.26484	2.13602	2.67905	10.2837	3.60796	-0.0713137	0.0513185	0.0270151	-0.54425	1.03483	9.00028	-2.02813	11.4698	-2.09351	15.727	-9.06186	28.4717	6.11917	-5.8518	-13.6254	-29.8416	0.474528	-8.38199	1.41467	-5.30704
-0.759767	0.381167	15.6641	-7.56445	-2.87076	10.1207	-4.35913	1.89217	-1.02784	8.58837	0.00922466	-0.608219	-188.847	300.691	8.06943	9.36473	-0.101268	-0.55353	33.8311	24.7863	19.038	2.27081	-4.67371	-6.87075	4.4066	7.42534	2.28082	1.77397	10.5838	3.52792	-0.230084	0.106296	0.0417137	-0.570251	0.675782	9.31325	-1.00745	11.2884	-2.58285	14.9069	-9.34422	28.0579	6.56458	-6.46557	-13.806	-29.9667	1.05101	-8.28088	1.73307	-4.90416
-1.59703	-0.251312	15.6608	-8.20184	-2.66686	11.093	-4.40729	2.39647	-2.49098	8.98113	0.0232137	-0.582897	-188.666	301.147	8.54135	9.51124	-0.105222	-0.534245	33.5703	24.9858	19.0638	2.43173	-4.73575	-7.24312	3.2995	7.91465	2.89438	1.00703	11.5081	4.14079	-0.0425399	-0.369873	0.0538274	-0.572943	0.706903	9.21665	-0.0625047	10.4882	-1.20377	14.0017	-9.79942	28.2921	6.90248	-7.03878	-13.9574	-30.8228	0.809063	-8.32196	1.27974	-4.82769
-0.871071	-0.304932	15.7815	-9.57154	-2.93382	11.0159	-4.15297	2.33789	-1.49522	9.93035	-0.0186014	-0.523053	-188.514	301.078	8.4485	8.43231	-0.180925	-0.58457	33.2784	24.4686	19.1209	3.11875	-3.47248	-7.68901	2.49669	7.32686	2.4748	1.896	11.4041	4.8484	0.0752418	0.558168	0.0755206	-0.548816	0.669295	9.26127	-0.154407	10.0696	-1.54949	14.6769	-9.42344	27.8802	7.40933	-6.90248	-14.4903	-30.2575	1.30597	-8.23132	1.8092	-5.13907
-0.976141	-0.422374	16.2905	-9.06587	-2.52651	11.571	-3.86427	2.75416	-0.732564	9.5222	0.020426	-0.584499	-188.151	300.966	8.45828	9.3323	-0.20796	-0.760274	33.121	24.1252	19.1985	3.88227	-3.57096	-7.99261	3.26266	7.01846	1.88168	1.73596	12.0342	4.36823	0.508659	-0.832373	0.0800315	-0.570596	1.07797	8.44445	0.23904	10.2316	-2.40574	14.8271	-8.99419	27.7858	8.27631	-5.98216	-13.4586	-30.095	1.48269	-7.75248	1.57062	-4.82619
-1.07118	0.141496	17.0727	-8.73283	-2.99535	11.0135	-3.50003	2.57665	-0.464832	10.4423	0.0591493	-0.554154	-188.834	300.818	8.17365	9.18665	-0.201219	-0.598082	33.1736	24.073	19.258	3.60966	-4.22282	-7.78876	3.23451	6.78245	1.99852	2.10439	12.7634	5.05281	0.597357	-0.835617	0.0188041	-0.541731	0.713593	8.82316	0.325377	9.724	-2.37008	14.7986	-8.61487	28.1288	8.60075	-5.24622	-12.8821	-30.2169	1.00206	-7.67171	2.2789	-6.0218
-0.919121	0.971462	17.8482	-8.50957	-2.84329	11.2572	-3.40789	2.39827	0.0617849	9.4447	0.0276537	-0.632791	-188.624	300.755	8.11271	8.90115	-0.0846945	-0.506849	33.0808	24.2429	20.0794	3.72699	-4.93909	-7.9047	4.52763	6.0367	2.50537	1.71302	12.5791	4.69735	-0.206186	-0.563642	0.029448	-0.584519	0.793625	9.12995	1.90715	9.3077	-2.78767	15.0822	-8.27143	27.6449	9.66712	-5.8518	-13.9388	-30.6485	0.775145	-7.32728	1.85416	-5.81916
-1.26662	0.294633	17.1458	-8.44387	-2.71349	11.2187	-3.6049	2.81127	0.66526	10.5725	-0.0076737	-0.672929	-189.107	301.119	8.11889	9.50071	-0.120103	-0.571047	33.2153	24.5149	19.9572	4.12116	-5.71168	-8.24281	6.46651	6.11511	2.74332	1.24178	12.1088	4.48627	-0.844969	-0.480468	0.00096301	-0.593997	1.12708	10.097	1.78526	9.72473	-2.50531	15.1838	-8.44198	28.026	10.7816	-5.60238	-13.8054	-30.4885	0.565928	-7.27059	1.60053	-6.37167
-1.2914	0.239004	16.2447	-8.61908	-3.12115	11.5496	-4.04566	2.59132	0.91797	11.0428	0.00306137	-0.562141	-189.05	301.007	7.30809	9.94652	-0.009326	-0.602745	33.6349	24.8332	19.8411	4.31611	-6.73319	-8.36724	6.81537	6.27308	3.52549	0.898218	12.1373	4.19252	-1.51874	-0.502921	-0.0568178	-0.572745	1.04073	8.75416	1.45484	9.189	-3.0411	15.1693	-8.3731	27.9715	10.337	-5.9288	-13.6066	-31.3881	0.819398	-7.0926	1.94397	-6.50563
-1.27898	-0.0082404	16.6564	-8.41907	-2.30897	10.6275	-4.01155	2.74595	0.0702493	11.6305	0.0217945	-0.560368	-189.075	300.578	7.69456	9.7818	-0.0135633	-0.635295	34.1554	25.0208	20.2111	3.64472	-6.09664	-9.33235	6.0792	6.2089	3.86473	1.26712	12.051	4.21484	-1.85241	-0.965421	0.0322863	-0.56318	0.790685	7.90266	1.93354	8.79791	-3.49163	15.121	-8.48745	28.0144	10.8226	-5.26738	-14.2971	-30.9112	1.01666	-7.21161	2.90632	-5.7999
-1.18015	-0.51509	17.4046	-7.49587	-2.16751	10.2454	-4.15109	3.15959	-1.10943	12.6803	0.0266603	-0.534437	-189.704	300.906	7.76425	8.95817	-0.157985	-0.710304	33.447	24.4818	20.2844	3.6511	-6.63217	-9.95365	5.43712	5.72552	3.71155	1.92473	12.3644	3.57461	-2.21566	-0.578949	0.00096301	-0.534787	1.72851	8.59198	1.20142	8.23531	-3.0411	14.6986	-8.08521	28.1337	9.97649	-5.38445	-15.426	-31.4076	0.551989	-8.12347	3.48008	-5.52017
-1.76455	-0.0312858	16.781	-7.06536	-3.09672	11.0642	-4.13481	3.14795	-0.999203	12.9002	0.0293973	-0.653983	-189.809	300.443	7.67555	8.71108	-0.146307	-0.650683	33.4004	24.3035	20.178	3.25108	-6.23744	-9.43602	5.53778	5.29946	3.17414	0.342123	12.7817	3.439	-2.98076	0.356011	0.0016726	-0.605614	2.7292	8.488	1.18858	8.64687	-3.26411	14.9419	-8.61497	28.7429	9.64466	-5.32192	-14.2205	-32.5059	0.687612	-8.95104	4.29104	-4.06298
-2.17357	-0.232305	16.6575	-7.84949	-2.83093	11.0518	-4.59005	3.49183	0.510853	12.7548	0.0529151	-0.613232	-190.705	299.931	8.63558	8.97493	-0.027451	-0.697785	32.9049	24.2982	20.2145	2.80929	-6.32061	-9.40223	6.23562	5.78209	3.90908	0.741267	12.7634	3.53226	-3.32763	1.06198	0.0259507	-0.608675	2.70538	8.12023	1.32179	8.0866	-3.6035	14.8167	-8.36149	28.1033	9.69015	-5.64032	-14.4123	-32.3303	1.76655	-8.87158	4.54446	-4.41143
-2.33181	-0.608626	17.2634	-8.38439	-2.62195	11.0674	-4.5983	2.72184	0.533844	13.3508	0.031151	-0.554154	-190.253	298.596	7.96699	8.93916	-0.0187281	-0.571047	32.3942	23.8893	20.7073	2.74744	-6.38417	-9.41445	6.65899	5.40639	3.78188	1.29311	12.7192	3.71069	-3.80472	1.57821	0.0320836	-0.534341	1.95306	7.61207	1.34977	7.5819	-2.73288	15.363	-8.65749	28.3986	9.82713	-5.6644	-13.612	-31.7756	1.57963	-8.92812	4.20234	-3.88892
-1.90327	-0.589264	17.4053	-7.83874	-2.32119	11.0916	-4.8613	2.80413	0.0927027	14.6492	0.0342427	-0.619451	-190.882	297.884	7.55518	9.0532	-0.194427	-0.53726	32.6573	24.3735	21.0185	2.87897	-6.6969	-9.7919	6.97587	5.57534	2.59274	1.58553	13.3558	4.10494	-4.53058	2.96735	-0.0114041	-0.587423	1.35162	7.17955	2.02113	8.05327	-3.29452	14.8676	-8.60858	28.1861	9.31668	-4.87508	-14.4723	-32.6292	2.37089	-8.71301	3.3446	-2.57784
-1.84148	-0.842689	17.1632	-6.89852	-1.94865	11.1222	-4.98872	2.77405	-0.353203	13.35	0.0952167	-0.767958	-190.892	296.766	7.59649	8.74158	-0.229679	-0.731313	31.8984	24.5979	21.0645	2.87825	-6.36643	-9.1826	6.95139	5.45187	2.41848	0.369189	13.8409	4.19278	-5.37975	2.16222	0.0139384	-0.630186	1.04073	6.57134	1.39483	7.41502	-5.30139	15.774	-9.29678	28.3084	9.58812	-5.75966	-14.579	-34.2031	2.41135	-9.26964	3.67648	-1.95321
-2.34762	0.361753	16.4335	-7.15994	-1.37218	10.9714	-4.82333	3.20734	-0.135684	12.9065	0.00922466	-0.675797	-192.151	295.859	7.68219	7.81112	-0.123468	-0.710993	30.875	24.6788	21.1762	2.90677	-6.32725	-10.1814	7.08398	5.90897	2.10373	0.177093	13.4575	4.21878	-4.78419	1.76262	0.0412575	-0.63899	1.02688	6.61943	1.40416	8.02324	-5.61756	15.5715	-8.75319	28.2743	10.1937	-6.14143	-14.2656	-33.8497	2.90877	-9.36122	3.76047	-1.98001
-2.33602	2.06242	15.9677	-6.68317	-0.476965	10.2123	-5.1359	2.92574	-0.0123874	13.2152	0.0644966	-0.743376	-192.095	295.637	7.35244	7.88745	-0.0612274	-0.506849	30.1603	24.0073	22.1914	3.28847	-5.48816	-10.9566	7.05833	6.35807	2.0055	0.187727	13.1225	4.2502	-4.95988	1.43005	0.0336041	-0.613191	0.360116	6.64905	1.08104	7.2503	-6.79178	15.7867	-9.30124	28.699	9.75586	-7.32742	-12.8917	-33.8509	3.15292	-9.75266	2.86953	-1.85583
-3.27227	2.59124	17.2609	-6.57489	0.0481963	10.829	-4.88527	2.88856	-0.4736	13.0066	0.0181452	-0.660997	-192.019	295.265	7.66532	8.00947	-0.16688	-0.554792	27.4928	24.7958	22.2687	3.3173	-5.28416	-10.3419	7.01986	7.27553	2.24874	0.821223	13.968	5.30294	-4.52058	0.64784	0.0441466	-0.676735	0.513895	7.32485	1.06376	7.18975	-6.84247	15.2618	-9.13135	28.302	9.72456	-7.28361	-12.6383	-34.3432	2.37052	-9.8071	3.29498	-1.98099
-3.68343	3.26155	16.8406	-6.51308	-0.19607	11.0367	-5.12061	2.65739	-0.414147	12.8119	0.0320177	-0.672929	-192.127	294.756	7.12716	7.49636	-0.0457685	-0.767035	24.9955	23.4114	23.2166	2.76706	-6.03906	-10.4497	6.25477	8.5123	2.37706	0.320785	14.2247	6.58652	-4.89351	1.06198	0.0211356	-0.658884	2.28082	7.82521	-0.128243	8.96849	-7.25075	14.4382	-9.14148	28.0445	9.69015	-7.85616	-12.6383	-34.9701	1.73927	-10.6647	4.42408	-1.64911
-3.9109	3.18502	17.709	-6.13489	0.628321	10.9878	-5.68077	2.45748	0.124381	12.3874	-0.0138877	-0.63234	-191.749	294.961	7.63401	8.00321	-0.0915167	-0.671236	24.0522	22.6166	23.6012	2.80485	-5.2426	-10.2842	5.96371	7.53776	2.58493	1.30514	14.6986	6.58904	-4.42169	0.64784	0.0248356	-0.638113	2.07737	7.35935	-0.222892	7.73581	-8.04532	13.2923	-9.00737	27.8817	9.6568	-7.04921	-12.9502	-35.6054	1.59166	-11.1886	4.20878	-1.83492
-2.85696	2.59735	16.781	-5.39214	0.797355	11.0147	-5.30661	2.73643	-0.305529	12.2235	0.0284596	-0.630967	-192.268	296.004	8.20775	8.82512	0.0523069	-0.602745	21.2896	23.8993	23.8809	2.01822	-4.26509	-11.281	6.19229	8.63033	2.45197	1.49422	14.3997	5.55088	-4.97799	0.132749	0.0259507	-0.634971	1.50737	7.69237	-0.0657079	8.78352	-7.26482	12.0306	-8.76581	27.7082	9.43672	-7.2893	-13.5928	-35.9271	1.88819	-11.2576	4.08044	-2.41876
-2.21579	2.04165	16.2509	-5.97533	1.80887	11.6193	-5.02065	3.11308	-0.905334	12.1431	-0.0217185	-0.44843	-192.124	296.389	8.36614	9.72248	-0.124649	-0.676958	20.715	24.6275	24.0842	1.95842	-4.38121	-12.1603	5.96124	8.89874	2.46927	1.0137	14.4907	4.62165	-5.04656	1.54199	0.114142	-0.618807	0.697754	7.88326	0.947991	9.189	-7.67708	11.9616	-8.80717	27.9117	9.24331	-7.60274	-13.9219	-36.2957	0.822768	-12.2587	4.50011	-1.50339
-1.73642	1.66065	16.8675	-6.16841	1.81724	11.3176	-4.90258	3.18336	-1.56383	12.084	-0.0046123	-0.498005	-193.021	296.854	8.14086	9.14206	-0.179019	-0.73855	21.4116	24.5871	23.7062	2.37035	-3.54886	-11.4634	6.00616	8.94365	2.46689	1.19976	14.8203	4.48987	-5.09375	1.17774	0.0621397	-0.634616	0.135156	7.18631	1.63127	8.71103	-6.70706	12.6157	-10.9151	29.1908	8.98466	-7.97946	-13.9639	-37.2559	0.181442	-11.6989	5.29303	-1.38582
-1.73642	0.90509	16.8543	-6.63179	2.05829	11.2434	-4.51865	2.75178	-1.98413	13.2213	-0.0434674	-0.572806	-193.844	297.134	7.92264	8.3943	-0.0863164	-0.63863	22.1243	23.9069	23.857	1.58046	-4.24304	-11.4744	7.16766	10.2586	1.58308	1.55346	14.1073	3.40381	-4.56385	0.604575	0.135988	-0.76549	-0.386827	7.21591	2.72196	9.69584	-7.43609	14.0251	-10.7962	29.0757	8.61796	-7.66772	-13.9899	-37.8212	-0.236683	-12.2242	5.34108	-0.766305
-1.3914	0.429498	17.642	-6.05166	2.1032	11.1236	-4.66473	2.40798	-1.57356	13.1476	-0.0546637	-0.506277	-193.799	297.758	8.04772	8.14087	-0.0915167	-0.671236	23.185	21.9938	24.0388	1.41367	-3.96853	-10.9134	7.03588	10.5529	2.0209	1.67001	14.4452	4.11481	-4.18643	0.0451552	0.0638123	-0.678575	-0.651656	7.04728	1.79809	9.61565	-6.24884	13.8516	-11.2843	29.4581	7.77613	-8.323	-13.873	-38.2501	0.0419519	-12.4144	4.48389	-0.516753
-2.23409	0.814217	18.2252	-7.4114	1.21769	10.7489	-4.62023	2.75751	-1.42785	13.3821	-0.0217185	-0.491963	-193.703	297.322	7.67157	6.93945	-0.179019	-0.73855	24.2416	28.462	23.4148	1.23437	-4.684	-11.6806	5.60403	10.9416	2.28082	1.32561	14.4551	4.69735	-3.4876	-0.259456	-0.0180945	-0.728971	-0.383381	7.57828	2.32282	9.73386	-6.08219	14.4452	-8.23463	27.7967	7.10391	-8.32402	-13.4441	-38.458	0.159201	-12.5113	4.6322	-0.429854
-2.66567	0.0844756	17.9069	-7.03617	0.782859	11.6742	-5.58995	2.47979	-0.798997	12.5623	-0.0296507	-0.431192	-193.964	298.327	8.01768	6.29087	-0.132642	-0.64383	24.2262	28.6255	23.4212	1.83227	-4.36752	-12.3261	6.19862	10.9261	1.3875	1.17842	13.9384	4.66714	-4.36253	-0.380137	-0.0380644	-0.69378	-0.818744	7.4743	1.58155	10.7666	-6.86614	13.8539	-7.8257	27.691	6.2179	-8.70859	-13.652	-38.9049	0.0814507	-12.3368	4.36301	-0.351556
-2.35183	-0.259457	17.642	-6.91269	-0.0861542	12.429	-5.1427	2.55054	-0.209582	12.35	-0.0186014	-0.445318	-194.455	298.308	7.83225	5.78233	-0.0592862	-0.679178	24.6615	28.6872	23.2554	1.9903	-4.22733	-11.3772	6.67475	10.9163	2.05555	2.39659	14.6532	4.58916	-3.96123	-1.12724	-0.0446534	-0.72742	-0.964433	8.39487	3.04275	10.3599	-6.40853	14.6361	-11.2397	29.5648	7.12255	-8.81651	-13.3986	-39.9331	-0.0786782	-11.3821	3.80319	-0.508694
-2.83866	-0.0529232	18.2493	-7.63466	1.01989	12.5785	-5.30266	2.16383	0.0269948	11.6738	-0.0046123	-0.4969	-194.573	297.922	8.13516	6.34445	-0.06216	-0.656132	25.1474	29.2976	23.5763	2.34184	-4.23812	-11.582	6.47056	10.072	2.78767	2.73065	14.7636	6.1422	-4.07726	-0.785287	0.0402438	-0.742565	-0.587945	8.5717	3.4666	10.1745	-5.63165	13.9384	-8.59642	28.1844	8.10866	-9.49542	-13.5709	-40.5902	-0.284667	-10.8209	3.23299	-0.432667
-3.81815	-0.368068	17.7092	-6.70507	1.66892	12.1706	-5.30788	2.51618	0.605736	12.0222	0.00162192	-0.446838	-195.465	298.316	7.99095	7.16009	-0.243658	-0.703167	25.9192	31.482	23.2235	2.39195	-3.75824	-12.2237	6.02218	11.2416	2.62295	3.33887	15.8257	6.24223	-4.90165	-0.0280541	0.0808931	-0.725828	-0.675782	7.53279	3.43279	10.2954	-5.82877	13.4315	-9.20813	27.5708	8.30964	-9.27668	-14.0121	-41.3457	-0.221341	-10.3601	3.29635	-0.362975
-3.67106	-0.879775	18.6557	-6.55851	1.59635	12.1373	-4.84856	2.99176	0.721551	12.1744	-0.0293314	-0.375829	-195.467	298.255	8.58155	7.23488	-0.200814	-0.710304	25.5377	31.3374	23.5439	2.44565	-4.25018	-11.2448	5.45588	11.2821	2.15735	3.37899	15.6523	6.22223	-5.00212	-0.319797	0.122607	-1.30397	-1.1804	7.70277	2.72196	11.6583	-6.08219	13.6849	-8.54036	27.4493	8.56126	-8.56379	-14.9191	-42.0514	-0.313385	-9.88533	3.33436	0.466991
-3.69361	-0.449855	18.7112	-6.65212	1.13517	11.4947	-4.71418	2.92586	0.169034	12.6981	0.0368733	-0.387045	-195.206	298.069	8.48357	6.3978	-0.158694	-0.675797	26.119	31.735	23.9797	2.43597	-2.85148	-10.889	5.01482	10.4284	1.86783	3.79198	15.6988	7.69316	-5.94454	-0.104963	-0.280136	-1.01273	-0.20796	7.66275	2.35277	11.7514	-5.10957	14.4315	-8.93484	27.0836	6.90248	-9.3167	-14.7427	-44.0045	-0.0950444	-9.44867	3.8519	-0.0099038
-3.61176	-0.0795054	19.9686	-4.97079	1.7465	10.2914	-5.17714	2.81559	0.757942	12.5014	-0.020274	-0.468739	-195.641	298.434	7.83927	5.41322	-0.20796	-0.760274	30.8577	32.9205	24.1282	2.72651	-3.32534	-10.2702	6.04119	10.0293	1.88168	3.83938	15.2325	8.24731	-5.70809	-0.199116	-0.173089	-1.12566	0.458901	7.05316	1.4295	11.5902	-4.56164	14.1918	-9.33682	27.2572	7.23593	-9.7902	-15.3193	-43.1731	-0.952953	-9.53573	3.35762	-0.154052
-5.15456	0.0844756	19.14	-4.25698	1.93886	9.98792	-4.88406	2.60014	1.42482	12.0564	0.00172329	-0.487944	-195.49	298.047	8.06725	5.86005	-0.06216	-0.656132	32.1728	37.6401	23.8039	3.03702	-4.01166	-11.4634	6.12223	11.0373	1.19013	3.77249	15.0771	8.60549	-5.95367	-1.32655	0.456671	-1.54425	0.609588	5.60796	2.49452	12.1261	-5.30456	14.6709	-9.15243	27.3138	7.01207	-10.0754	-15.2793	-44.1601	-0.918893	-9.27303	2.80217	-0.81914
-5.51275	0.162693	19.6552	-3.39281	1.31659	10.4708	-4.08206	2.09297	1.00131	11.6946	-0.110594	-0.473063	-195.335	298.404	8.56888	5.89806	-0.0641164	-0.568497	36.6746	37.821	23.3518	2.73947	-2.30865	-10.1963	6.08219	11.6575	-0.500666	3.89408	15.1133	9.60129	-5.91535	-1.5486	0.57051	-1.31015	1.76064	5.78207	3.14212	11.4098	-5.12404	14.5806	-8.57584	27.2437	7.63387	-10.214	-15.4845	-43.2081	-0.676948	-8.74141	2.83577	0.179643
-5.8457	0.305822	20.1681	-4.45478	1.16207	9.95773	-4.23944	2.31561	1.66268	12.2076	-0.0285356	-0.426002	-196.19	298.328	8.47384	5.82204	-0.20796	-0.760274	35.9659	38.4435	23.47	2.49738	-2.2015	-10.2842	5.72329	11.9435	-0.0657079	4.37393	14.8053	9.13662	-5.9823	-2.83325	0.492455	-1.24864	1.52055	5.18852	3.49491	10.2914	-5.78533	14.9955	-8.84204	27.6412	7.8013	-9.88693	-14.9792	-43.7799	-1.22188	-9.0509	2.36582	-0.114649
-5.81868	0.521099	20.2377	-5.01828	2.14887	10.481	-3.62158	2.15007	2.07682	12.1582	-0.0217185	-0.44843	-195.678	298.326	7.65529	4.75364	-0.105222	-0.541097	36.596	39.7434	22.5459	1.82328	-2.87125	-9.14036	5.45281	12.1973	0.115764	4.19245	14.6986	9.24331	-5.1771	-2.45581	-0.998189	-0.0171416	2.30388	5.10547	4.40724	10.3357	-6.33562	14.8219	-8.44507	27.5863	7.73845	-9.72229	-14.8217	-43.1691	-0.79846	-9.50168	2.81656	0.0513236
-4.43427	0.671522	20.3577	-5.38194	1.79468	9.61994	-3.84704	1.53652	1.67896	11.1669	-0.0963368	-0.526165	-195.68	298.339	8.4116	5.82756	-0.0968589	-0.732499	37.7312	38.7663	22.2938	1.95155	-3.50481	-8.42233	5.27508	11.9406	-0.107705	4.72003	14.5364	9.44348	-5.16258	-2.43278	-1.13702	-0.34079	2.64535	5.861	4.16552	10.161	-5.13791	15.4902	-8.51623	27.5408	7.7161	-9.34336	-15.5365	-42.5063	-0.583992	-9.31984	2.29836	-0.316497
-3.9852	0.594533	20.0452	-6.0502	2.37092	9.58162	-4.1109	1.87583	1.52273	10.0393	-0.12433	-0.482637	-196.007	298.54	7.83296	6.28462	-0.171771	-0.760274	38.2229	38.7121	22.2194	2.18794	-3.59108	-8.63801	5.7054	12.4178	-0.107705	4.3399	14.1985	9.59892	-5.55341	-0.938584	-0.557129	-0.82507	2.75726	5.87526	3.38952	9.6464	-4.58305	14.7629	-9.21011	27.8626	8.01337	-10.6438	-15.7084	-41.2674	-0.444355	-9.08224	3.252	-0.97753
-3.98145	1.32775	20.675	-5.46848	2.78659	10.336	-4.45409	2.86333	-0.500666	9.27163	-0.0421699	-0.428065	-196.494	298.719	8.24267	6.28242	-0.057274	-0.712331	39.2458	38.6725	22.687	1.55192	-4.38627	-8.27908	5.8609	11.9867	-0.140042	4.71504	13.989	9.51106	-5.6006	-0.574336	-0.653836	-0.463818	2.11189	6.34635	3.22881	9.75586	-4.47474	15.5168	-8.99713	27.8837	7.25593	-10.5305	-16.5715	-41.124	-0.711855	-8.86277	3.69549	-1.86153
-4.3551	0.0844756	20.2312	-4.34791	2.68262	10.9714	-4.29718	2.78993	0.378211	9.5839	-0.0219466	-0.448369	-196.584	298.251	8.00685	6.26104	-0.20796	-0.760274	39.6288	41.3881	22.9079	1.21727	-4.37203	-7.8479	5.18492	12.3889	-0.471573	4.69636	14.1651	9.69015	-4.87112	0.0696563	-0.331733	-1.09736	2.20312	6.7876	3.45262	9.24494	-4.00482	15.2555	-8.94285	28.0208	7.42249	-11.4337	-16.9725	-41.0962	-1.2286	-7.89729	4.40635	-1.00054
-4.22743	1.11054	19.2802	-3.90667	2.59931	10.7625	-5.37835	3.09956	0.960682	11.6461	-0.0457888	-0.44992	-196.693	298.736	8.67025	7.41861	0.0150534	-0.773792	38.6304	43.5076	23.2469	0.963845	-3.84618	-8.2051	4.75506	12.9847	0.448359	4.49667	14.3652	9.78351	-4.92854	0.14099	-0.381151	-1.42736	2.56091	7.66275	4.01154	9.16654	-4.22145	16.5594	-9.22897	28.3495	7.60022	-11.1836	-16.636	-40.7103	-1.24658	-8.63389	4.87391	0.238908
-3.94303	1.56176	19.7671	-2.82737	1.21456	10.9023	-5.4102	2.574	0.660496	10.8799	-0.116727	-0.430051	-197.696	298.338	9.16442	7.52632	-0.0894792	-0.622046	39.0338	44.1101	23.4307	0.638696	-4.22733	-7.32236	4.97047	12.7789	-0.0886986	4.68202	13.9384	9.22879	-4.69328	0.0451552	-0.290526	-1.28798	1.96815	8.17289	3.95947	9.36343	-4.27781	17.0774	-9.00088	28.1116	7.97619	-11.991	-15.8728	-40.7388	-1.9406	-9.28992	4.96261	0.422641
-4.62916	1.49376	19.0893	-1.77092	1.64202	11.1405	-5.40303	2.76228	1.04546	10.8799	-0.122049	-0.468547	-198.258	297.465	10.0243	7.40876	-0.157985	-0.710304	39.0198	45.0222	22.8887	1.03763	-4.73575	-7.24312	5.45281	12.6383	0.0344151	3.76695	13.9614	8.14657	-5.48789	0.900154	-0.393771	-1.30225	1.10468	8.1696	5.01241	10.578	-4.34342	17.2329	-9.03535	28.3788	6.69298	-11.6305	-15.5149	-40.6664	-2.33636	-9.79329	4.04197	0.269472
-4.82576	1.18868	18.5074	-1.66135	1.2115	11.1486	-4.97433	2.53303	1.31548	12.1466	-0.109702	-0.440736	-198.106	298.023	9.74902	7.26483	-0.0592862	-0.679178	40.0218	44.7844	23.1838	0.6623	-5.74945	-8.08098	5.69177	11.9398	0.373801	4.72637	13.9087	8.43619	-5.5917	1.0406	-0.369594	-1.46438	0.922719	8.1696	5.32119	11.1579	-3.80137	17.8411	-8.97939	28.5568	5.93427	-11.4366	-15.9489	-40.0523	-2.76234	-9.03552	4.69636	0.141158
-4.86621	1.73807	17.137	-2.7941	1.07845	11.1528	-4.35017	2.4743	1.78968	11.1301	-0.170986	-0.398678	-197.805	297.996	9.15241	7.17266	-0.186242	-0.731313	39.9887	44.836	23.3793	0.744318	-6.5121	-8.14074	4.67807	11.433	-0.760274	4.81507	14.1918	7.72276	-6.08038	1.83492	-0.357886	-1.41598	1.15851	8.27822	5.09148	10.6969	-3.0411	17.7397	-10.4472	28.605	6.34008	-10.7619	-15.9553	-40.5079	-2.64478	-8.79118	3.75885	-0.400989
-4.71253	1.3516	16.7749	-2.90675	0.793351	10.6903	-3.36697	2.54932	2.30853	11.0428	-0.136038	-0.437446	-197.393	298.117	9.39932	6.99721	-0.0457685	-0.753513	39.8677	45.0487	22.6513	0.469824	-8.35607	-8.76367	4.59051	11.2231	-0.714784	4.78257	12.7545	7.49265	-5.00615	2.46676	-0.281251	-1.50734	2.14588	8.65999	5.39387	10.7377	-2.96258	17.1329	-10.3399	28.8788	6.7775	-9.62319	-16.4397	-40.4854	-3.00943	-8.9795	4.50123	0.61271
-5.17752	1.11955	17.2329	-2.53425	1.09244	10.8657	-3.06727	2.63948	2.91286	11.4651	-0.134416	-0.474725	-196.741	298.444	9.11703	6.52647	-0.179019	-0.781998	39.8301	45.0635	22.4489	0.501619	-8.5508	-7.32979	4.94596	12.1973	-0.946338	5.4791	12.5579	7.05587	-4.69328	2.58565	-0.334419	-1.49599	2.60956	7.1148	5.03167	10.886	-2.88357	17.9384	-8.00695	28.0494	6.34635	-10.1792	-16.6331	-40.9122	-2.54829	-9.34106	3.66254	0.16838
-5.91321	0.53188	17.3306	-2.99224	0.254824	11.3176	-2.90645	2.71011	3.52488	11.1294	-0.123499	-0.415546	-196.825	297.933	8.73826	6.81922	-0.20796	-0.760274	39.8836	44.7166	22.6772	-0.225305	-9.80267	-7.32236	4.78797	11.4666	-0.506849	6.79698	12.6442	7.58504	-4.00496	2.76085	-0.34334	-1.43817	3.26411	6.50376	5.00279	10.755	-3.23287	17.7192	-10.6506	29.063	6.11258	-9.55114	-16.5071	-40.6426	-1.45459	-8.18249	2.96411	-1.23825
-6.43405	2.14278	17.8252	-2.9556	0.61195	11.6205	-3.23854	3.33611	2.61757	10.4348	-0.0827178	-0.400492	-196.063	297.296	8.61956	6.55697	-0.143692	-0.781688	39.941	44.0097	22.5221	-0.334348	-10.3835	-7.74997	4.41293	10.8529	-0.825252	6.90096	12.2778	7.05587	-4.14443	3.20235	-0.328388	-1.46313	3.71688	6.77901	4.86784	10.4627	-2.94115	17.9039	-8.42297	28.1053	6.94358	-9.93151	-15.844	-39.7844	-0.579744	-8.58171	3.51809	-1.31965
-6.17606	1.66447	17.4053	-3.63488	1.23965	11.3051	-2.7065	3.06974	2.31017	10.0875	-0.1406	-0.440736	-195.946	296.543	8.66502	6.3669	-0.0135633	-0.635295	39.8609	43.5566	22.8462	-0.478729	-11.5555	-6.336	3.76839	10.3127	-0.984818	8.66776	12.2414	7.63387	-3.44805	2.74209	-0.29007	-1.42188	4.50609	7.02051	3.99527	10.11	-3.0411	17.2329	-10.1553	28.6545	7.8122	-9.4222	-15.4727	-40.3387	-0.816636	-8.543	2.61681	-0.459459
-4.76834	1.32107	19.0267	-3.81827	0.704652	11.4865	-2.52968	2.92237	1.8354	10.5913	-0.134416	-0.474725	-195.923	296.159	8.36614	5.86005	-0.123468	-0.809555	39.8228	42.9384	23.3229	-0.787953	-11.361	-5.52906	2.72766	9.82355	-0.837264	7.88504	11.8353	8.51518	-4.15737	3.59622	-0.287586	-1.60146	4.7176	7.07793	3.38952	9.74529	-3.06281	16.2481	-10.8321	29.5198	7.82402	-9.80786	-15.6308	-39.7737	-0.645346	-8.16549	2.80541	-0.907838
-5.15157	1.45418	18.7534	-3.0411	0.254824	11.4443	-2.76613	2.83581	2.64221	10.6524	-0.135161	-0.454634	-195.835	296.054	8.7264	5.33182	-0.130514	-0.732113	39.7866	43.0264	23.3442	-0.556703	-11.1076	-6.39493	2.35553	9.43125	-0.86798	8.07158	11.3574	7.80946	-4.53912	3.38606	-0.271063	-1.56639	4.87354	6.96745	3.48842	8.26801	-3.83178	15.6988	-10.4966	28.731	8.45594	-10.3279	-15.4556	-39.8041	-0.789012	-8.63342	2.84246	-0.914022
-5.71488	1.52869	18.8084	-2.35105	1.0486	10.3642	-2.27626	3.04794	3.10565	9.69645	-0.132845	-0.492784	-196.129	296.407	7.99695	5.74429	-0.186242	-0.789235	39.7461	43.1417	22.5511	-0.40665	-9.72431	-6.27877	3.03177	10.5425	-0.649801	8.10309	12.101	7.85282	-4.7849	2.58252	-0.398536	-1.48818	4.15069	6.49837	3.67864	8.09293	-3.66439	16.637	-10.8835	28.727	8.65342	-10.4134	-16.1863	-40.4854	0.175502	-9.29457	3.06826	-1.50339
-5.25344	2.24786	19.0988	-2.66292	0.170332	9.98022	-2.32667	3.43794	3.69008	10.1803	-0.100407	-0.406736	-196.685	296.299	7.97477	5.09978	-0.124649	-0.84359	39.7404	43.0229	22.9342	-0.566581	-8.82673	-6.90178	3.00995	9.55315	-0.773437	7.88578	11.4975	7.44934	-4.90776	1.59631	-0.357886	-1.55449	4.89077	5.47408	4.32487	8.72016	-3.52681	17.3525	-10.4312	28.8788	8.99836	-10.7534	-15.8261	-40.4854	1.036	-8.78069	2.83385	-1.41469
-5.27493	1.25774	19.8363	-3.89966	-0.395566	10.2482	-3.03763	2.59369	3.77045	9.07384	-0.134416	-0.46545	-196.637	296.992	6.79293	4.1519	-0.123468	-0.81659	39.5948	42.7959	22.0944	-0.640637	-9.15253	-7.50172	2.34119	8.95856	-1.36602	8.18994	10.8748	6.67151	-5.34743	1.15052	-0.387081	-1.31291	4.46308	5.8747	5.25621	9.189	-2.53425	16.9795	-10.5632	28.9975	8.63746	-10.4424	-15.5478	-40.2649	-0.0461233	-9.06815	2.74515	-0.907838
-4.83783	0.947326	20.093	-4.44539	-0.385378	11.1405	-4.41381	2.46441	3.92535	9.64639	-0.0828192	-0.44996	-196.457	297.483	6.48707	3.74612	-0.0024836	-0.801374	39.6677	42.7472	21.721	-1.56078	-9.20687	-8.71799	1.96739	8.91535	-1.90537	8.32233	11.4626	6.33065	-4.54567	1.93555	-0.853382	-1.71903	4.45767	6.18769	5.76306	7.60844	-3.54795	16.726	-10.7298	29.1572	9.40381	-11.855	-15.789	-40.6772	-0.61158	-8.58543	1.60311	-0.849368
-5.09429	1.09817	20.1198	-4.59356	-0.961615	11.0261	-4.53936	3.42463	3.04728	9.3829	-0.125952	-0.399336	-196.498	298.124	6.63018	3.18008	-0.186242	-0.731313	39.9644	43.4974	22.1526	-1.77314	-8.90068	-8.09499	1.2841	9.91244	-2.30715	8.28074	10.9506	6.6824	-4.90165	1.99934	-0.835845	-1.65326	4.84472	6.31663	6.46484	7.85689	-3.81872	16.7538	-8.43803	28.4715	9.46964	-11.9735	-15.242	-40.7944	-0.594347	-8.29579	1.03782	-1.3302
-5.76029	1.46904	19.794	-4.03844	-1.82959	10.8107	-4.38126	3.49206	3.33779	8.69679	-0.107857	-0.39365	-196.294	299.463	6.33874	3.38582	-0.171771	-0.760274	39.9745	43.4975	22.3524	-2.01877	-7.9586	-8.67036	0.700263	10.4504	-2.21747	8.36301	10.3147	6.65892	-5.12533	2.38803	-0.818207	-1.68578	5.06849	6.20221	5.5985	7.84947	-2.71476	15.997	-8.87848	28.3627	9.33001	-13.4448	-15.2875	-40.6442	-0.479064	-8.36995	0.787796	-2.10826
-5.72263	1.57819	19.7366	-3.15712	-2.39676	11.215	-4.32336	3.56054	4.90777	8.56699	-0.199648	-0.383974	-196.266	300.458	5.89688	3.26732	-0.0968589	-0.725555	39.9528	43.5503	21.8301	-2.5039	-8.06646	-8.04219	1.62182	10.3016	-3.45925	9.00291	10.1825	7.1884	-4.51941	2.67303	-0.804775	-1.73252	5.42589	5.66134	5.30956	7.0749	-2.88357	15.911	-8.71558	27.88	10.197	-14.2827	-15.7444	-40.5439	-0.0881918	-8.76716	0.998544	-2.26257
-5.28436	1.73483	19.8343	-3.30368	-1.75326	12.0015	-3.89534	3.56646	5.66805	8.18994	-0.239588	-0.423914	-196.307	300.423	6.03463	2.85697	-0.105222	-0.705479	39.9293	43.553	21.0558	-2.34502	-7.64232	-8.80505	1.47017	9.24518	-3.37151	9.91244	10.2094	5.72421	-4.96883	2.35963	-0.761136	-1.92062	6.08219	5.88878	6.03212	7.18975	-2.53425	16.726	-9.09181	28.3849	8.61644	-14.6986	-15.0541	-41.1074	-0.585527	-9.35808	0.75186	-1.75909
-5.50727	2.62788	20.3033	-4.07017	-1.58208	11.3588	-3.65659	3.68681	5.01902	8.8884	-0.251879	-0.390122	-196.245	300.301	6.01961	2.75326	-0.257226	-0.84475	39.9494	43.4972	21.3676	-1.9094	-7.19599	-9.83269	1.94138	9.16878	-4.05479	9.12329	10.202	5.1285	-3.74103	2.7032	-0.882273	-1.85181	5.96055	4.75344	5.56812	7.35004	-2.55597	17.2618	-8.73149	28.4739	7.11041	-15.1015	-14.5887	-40.4565	-0.184078	-9.09593	0.681408	-1.33699
-4.69307	1.94292	19.9811	-4.32807	-0.892227	10.6336	-4.34945	3.69021	4.54484	8.91427	-0.111912	-0.41733	-196.228	300.196	6.14378	3.51425	-0.180185	-0.871365	39.9293	43.5759	21.2873	-2.01914	-8.04345	-9.90832	2.39854	8.37288	-4.16066	8.97572	11.029	4.99672	-3.45744	2.02005	-0.79991	-1.70183	7.20927	4.52162	5.95647	6.90817	-1.06367	16.776	-8.8467	28.5264	7.09589	-14.6986	-13.9359	-39.7116	0.175132	-9.081	0.930271	-1.39223
-5.22491	2.74074	19.1544	-4.96163	-0.8495	10.3894	-3.84419	3.45021	3.65918	8.35684	-0.0860123	-0.439271	-196.277	300.28	6.59216	3.3258	0.0150534	-0.773792	39.9388	43.6628	20.8645	-1.78534	-8.37057	-9.13191	3.09156	9.02581	-4.62735	8.90428	11.4041	4.87508	-3.54795	2.12395	-0.867777	-1.83413	6.86553	5.61232	5.3332	7.69733	-0.485131	16.755	-9.03064	28.3599	8.45594	-16.0283	-14.8434	-39.4816	0.120985	-8.63409	0.333608	-2.07871
-5.06226	2.10874	19.1687	-3.92045	0.127579	9.57108	-3.91506	3.39338	3.11814	7.58145	-0.174077	-0.479525	-196.606	300.928	5.87087	3.15035	-0.158694	-0.84475	39.9631	43.4033	21.0017	-0.406878	-8.5949	-9.09094	2.53271	9.69512	-5.18078	8.53945	11.0373	5.02847	-3.88795	2.56115	-0.805029	-1.81962	6.66603	5.66423	5.00279	7.85852	0.506849	16.726	-8.79683	28.1112	8.09189	-16.1921	-16.1863	-39.4117	0.604129	-8.73585	0.180489	-0.845318
-4.32008	2.01916	19.344	-4.03446	-0.737689	10.4541	-4.83362	3.0646	3.09578	6.99576	-0.12582	-0.432631	-196.21	302.127	5.07162	2.92032	-0.20796	-0.760274	39.9341	43.3643	21.0611	-0.822799	-8.43007	-10.5599	2.47424	9.7211	-5.22976	9.30101	10.4911	3.75724	-4.52058	2.67524	-0.823478	-1.80202	6.58904	5.88878	4.46706	8.50571	0.359001	15.6419	-8.90864	28.0309	7.90266	-15.4285	-16.337	-39.7731	0.581407	-8.22339	-1.14203	-1.43714
-4.63402	2.01111	19.1748	-5.02575	-0.259613	10.4646	-3.99299	2.44813	3.63127	6.88688	-0.146074	-0.460868	-195.524	305.241	4.85111	1.86779	-0.0504315	-0.760274	40.0372	43.1997	22.0989	-0.849114	-8.12981	-10.6187	2.2858	10.4489	-5.03048	9.52243	10.3904	4.45919	-4.47114	3.51175	-0.8473	-1.7848	6.17317	6.1422	5.40639	9.26722	0.160063	16.8994	-8.84908	28.3647	7.60274	-14.1918	-15.4484	-40.463	0.774821	-8.89387	-1.24629	-1.24996
-5.42785	0.997415	19.8302	-4.45478	-0.166875	9.40762	-4.36835	2.01788	3.62539	8.08762	-0.115004	-0.435992	-195.706	305.036	5.10963	1.85594	-0.201219	-0.922466	39.9798	42.9675	22.6752	-0.98386	-6.6861	-11.2909	1.63065	9.71346	-5.01781	9.87723	10.3356	5.05316	-5.23141	3.08937	-0.836301	-1.65808	6.09572	5.15892	6.15143	9.89003	-0.11802	17.6078	-8.40579	28.0952	8.1696	-14.4907	-16.0241	-40.2252	0.377978	-8.4613	-1.69141	-0.777882
-6.34996	1.22336	19.2419	-4.84535	0.155582	10.5151	-4.59133	1.86757	3.74323	8.41614	-0.147443	-0.482272	-195.319	305.145	4.94181	1.80526	-0.123468	-0.809555	39.8785	43.1311	22.6242	0.144599	-6.02806	-10.8354	1.43239	10.1495	-5.07153	10.7354	10.3744	4.69544	-4.04479	4.01065	-0.870615	-1.89289	6.36162	4.51768	5.54765	10.3484	0.680242	16.566	-8.57569	28.3587	7.68874	-14.1723	-16.4621	-40.463	0.192623	-8.91099	-2.13328	-0.71777
-5.72101	1.57754	19.619	-5.14265	1.01989	10.5511	-4.34703	2.07534	2.94373	8.06014	-0.0984808	-0.468739	-196.001	304.851	4.78528	1.74272	-0.057274	-0.808217	39.7824	43.102	21.4067	0.108334	-5.05993	-10.4267	2.25373	10.9598	-5.24493	9.91244	11.0951	3.97942	-3.3667	3.76204	-0.84436	-1.74112	6.27561	4.87508	5.44393	10.2684	0.847047	16.8927	-9.19404	28.5393	7.66275	-13.477	-15.7684	-40.1155	0.581579	-8.4696	-1.75314	-0.964859
-5.37711	1.04873	19.3007	-4.63403	1.43365	9.54673	-3.89998	2.85501	3.1819	8.21732	-0.072297	-0.460964	-196.058	304.606	4.23435	1.77639	-0.0024836	-0.801374	39.7907	42.8632	22.0001	0.277353	-5.82182	-10.2842	2.39854	11.0388	-5.51685	9.69512	10.137	3.86138	-3.03929	4.47687	-0.590936	-1.74112	5.81888	5.05281	5.25621	10.6495	1.32191	18.089	-9.01807	28.5767	7.07819	-13.2051	-16.0953	-40.4854	1.54229	-8.64117	-1.58096	-0.907838
-5.09429	1.60502	20.2526	-5.27539	1.54192	9.65588	-4.32796	3.39541	3.72514	7.8652	-0.0984808	-0.4969	-195.72	304.361	4.61674	1.77277	-0.0945781	-0.913662	39.7289	43.339	22.264	-0.0689771	-5.58725	-10.1302	2.73471	10.7072	-5.86085	10.3295	10.137	4.05479	-3.99316	3.39412	-0.815216	-1.8052	5.57534	5.18852	5.02877	11.3074	0.879941	17.071	-9.06632	28.5278	6.8532	-12.2489	-15.7076	-40.3094	1.50202	-8.4544	-1.32166	-0.878973
-5.33378	1.69774	21.19	-5.89899	1.82344	9.45707	-4.40134	2.96195	3.86807	6.92948	-0.100407	-0.508725	-195.832	304.328	4.45891	1.91112	-0.15241	-0.878309	39.7753	43.4197	22.5952	0.0291337	-6.38042	-9.72565	3.08695	9.48257	-6.04418	9.8899	9.60842	2.81873	-4.36427	3.71531	-0.850341	-1.67933	4.65379	4.69735	5.96836	11.5661	0.38186	16.0178	-9.27235	28.4172	6.00681	-13.1225	-16.1863	-40.5454	2.39159	-8.5268	-0.615923	-2.20704
-5.40012	2.08371	20.7594	-6.3977	1.57263	10.0124	-4.45845	2.56646	4.09048	6.28617	-0.0849479	-0.459271	-195.724	304.185	4.56477	1.48847	0.0454644	-0.760274	39.8152	43.7435	23.5067	-0.559876	-6.29248	-9.50213	3.93477	9.63014	-6.01483	9.72638	8.46971	2.2408	-3.93681	3.526	-0.873504	-1.64457	3.9481	4.57497	5.66682	11.6559	1.0137	15.2055	-9.07463	28.4615	6.90248	-13.4915	-16.5712	-40.4758	2.06018	-8.11306	0.0127726	-2.39309
-5.5683	1.61418	21.2663	-6.90455	1.86407	10.5193	-4.86746	2.82523	5.17356	7.08971	-0.116727	-0.546779	-196.032	303.933	5.07795	1.81159	-0.15241	-0.878309	39.8079	43.8145	23.657	-0.403695	-6.03906	-10.4938	4.77533	8.44749	-5.07162	9.66143	7.78047	1.59043	-3.33542	4.55048	-0.899556	-1.63299	3.87233	5.20621	5.05347	11.2544	-0.0270353	16.5503	-9.05664	28.2818	7.6294	-13.4849	-15.8483	-41.1222	1.92736	-9.09529	-0.734475	-2.31318
-5.69846	2.06242	21.3714	-8.08926	2.04147	9.94275	-5.74071	2.1409	4.90777	7.05278	-0.0953384	-0.481253	-196.078	303.937	4.7412	1.32728	-0.180925	-0.935978	39.8238	43.7576	23.4825	-0.356548	-5.49764	-12.5002	5.50595	9.21715	-4.76374	9.34783	7.28021	2.02487	-3.93338	4.47394	-0.83027	-1.68448	4.37074	6.36271	4.17753	11.2749	-0.847047	16.3858	-8.77893	28.1951	7.92969	-14.4756	-16.4852	-40.9923	2.5762	-8.8836	-0.0385205	-1.76436
-6.36664	2.08504	21.6113	-8.35385	2.19773	9.98022	-5.96777	1.59047	5.26804	7.57467	-0.12065	-0.520261	-195.897	304.095	4.97891	0.841005	-0.0322356	-0.733244	39.7695	43.82	23.7233	-0.720405	-5.97292	-12.9068	5.97672	8.86986	-4.68367	8.32233	8.20548	1.29289	-3.50689	4.70263	-0.836656	-1.65145	3.29782	6.33639	4.03977	10.7476	-1.5761	15.8304	-9.20844	27.9771	7.10136	-15.5776	-15.9913	-41.8175	2.40192	-8.74748	-0.105881	-2.42839
-6.7267	2.21512	21.7518	-9.41641	2.2252	9.35353	-6.23797	1.85723	5.17057	7.90057	-0.105374	-0.669872	-196.017	304.395	5.53518	1.76199	-0.0863164	-0.881918	39.8116	43.7317	23.8097	-0.820006	-6.0831	-12.4661	5.82877	8.94989	-5.60422	8.18658	6.9225	1.4872	-2.69716	4.60992	-0.864837	-1.69243	3.54795	6.08219	3.45978	11.1939	-2.10706	17.1677	-9.48143	27.9864	7.68578	-14.929	-16.4562	-40.6204	1.96059	-8.29579	0.981615	-3.42607
-6.62847	2.58985	22.3826	-9.37242	2.33204	8.55128	-6.34142	1.55202	4.70378	7.46058	-0.106606	-0.616891	-196.174	303.931	4.81819	1.35843	-0.15241	-0.878309	39.8564	43.802	23.6942	-0.199313	-6.25472	-11.7762	6.29509	8.84388	-5.03408	8.42872	6.36527	0.741292	-2.87426	4.53359	-0.864837	-1.74208	4.24084	6.49187	3.598	10.7377	-2.28082	17.2329	-9.46323	28.2179	8.42302	-15.2055	-16.9465	-40.232	2.06624	-7.87315	1.4243	-3.81741
-5.86754	3.55609	21.7731	-10.3439	2.84781	8.92099	-7.38431	1.31714	4.76119	7.02506	-0.115394	-0.582081	-195.585	303.524	4.94166	0.70708	-0.0322356	-0.787304	39.8196	43.8233	24.193	-0.118522	-5.65892	-11.4634	6.67475	8.90788	-4.89206	8.33413	6.31255	0.589892	-3.32615	5.05875	-0.908071	-1.61537	3.97583	6.67867	3.73566	10.7696	-2.37672	16.4178	-8.74209	28.0567	8.14715	-14.4677	-17.0242	-39.7522	2.48373	-8.43497	2.62406	-3.05394
-5.29353	3.34846	21.8597	-9.62835	2.7096	9.56606	-6.88513	1.1983	4.72584	7.74174	-0.12433	-0.482637	-194.821	303.473	4.26588	0.824046	-0.0551959	-0.864416	39.7435	43.8669	24.0928	-0.457964	-4.83808	-11.4083	7.46703	9.72229	-4.29538	8.84098	5.59706	0.791329	-2.9886	5.26249	-1.05597	-1.56058	4.04126	6.61864	4.04107	11.2554	-3.17143	16.0671	-8.9907	28.3237	9.42321	-14.4756	-16.4301	-39.0964	2.52036	-8.08181	2.92533	-1.84584
-5.53778	4.13927	22.28	-10.4813	2.3179	10.5079	-6.78057	1.22006	5.19921	7.60398	-0.152308	-0.498182	-195.348	303.62	4.09593	1.44413	-0.123468	-0.809555	39.8054	43.7958	23.522	-0.907595	-4.39732	-11.4304	6.92726	9.99218	-4.15227	7.93414	5.91549	1.54054	-2.95059	4.79999	-0.864685	-1.50955	2.86996	6.59968	3.7225	11.1868	-3.54795	15.2055	-8.40959	28.9447	9.15289	-14.8338	-16.1592	-38.3803	2.33246	-7.87049	2.7418	-0.827807
-5.16373	3.92808	21.2571	-10.253	3.01675	10.0473	-7.35931	1.20123	5.24989	7.42024	-0.134416	-0.610708	-194.751	303.848	4.56477	1.42821	-0.118927	-0.876718	39.7903	43.6852	23.9314	-2.10015	-5.23651	-12.3504	7.0984	9.66305	-4.08294	8.24725	5.4832	2.16311	-4.03286	5.08993	-0.873504	-1.7248	3.52128	7.1559	3.34007	10.5241	-2.09499	15.3474	-8.37938	27.9601	9.21292	-14.7118	-16.1863	-37.5043	2.47176	-7.33195	4.09463	-0.945852
-5.23003	4.70042	20.8017	-10.0422	3.30627	10.6247	-7.05988	1.55929	5.2269	6.60529	-0.0976344	-0.504421	-194.188	303.481	5.19032	1.85979	-0.235736	-0.871365	39.8577	43.6648	23.5025	-2.12599	-5.89582	-14.0858	6.49654	10.1565	-4.01678	8.00188	4.65754	1.86823	-3.06635	7.25993	-0.870615	-1.856	3.0411	7.72276	3.5496	9.53866	-2.1189	16.4796	-8.5616	27.5532	9.10559	-15.2325	-15.8096	-37.6429	2.69263	-6.42128	2.99776	-0.687328
-6.23237	4.20497	21.6386	-9.60149	3.55568	9.5436	-7.34564	1.72971	6.29066	6.51143	-0.0880397	-0.542815	-193.961	303.46	5.0336	1.65954	-0.221493	-0.983288	39.8845	43.7111	25.2151	-1.70205	-5.53221	-12.9399	6.66081	10.0153	-3.70921	8.28732	5.11016	2.96572	-3.52313	6.06476	-0.839495	-1.66844	2.50133	7.7187	4.43023	9.2547	-1.99846	16.7477	-8.96115	27.8315	8.27234	-14.0548	-15.6327	-38.4247	2.73402	-6.29333	3.06025	-0.181346
-6.63988	4.49878	21.4909	-10.2893	3.60976	9.06766	-7.42644	1.69678	6.63231	6.44688	-0.165892	-0.595928	-194.232	303.692	4.53662	2.07119	-0.0945781	-0.913662	39.7856	43.7398	24.7461	-1.6891	-6.1162	-13.9316	7.03588	10.0736	-3.97877	6.74743	6.21735	3.13152	-2.84372	6.10909	-0.861999	-1.77261	2.22081	8.42302	5.44393	8.61644	-2.08371	16.367	-8.67924	27.9249	6.8525	-14.7486	-16.0462	-39.3116	3.28218	-5.9666	2.40024	-0.792074
-6.35609	4.96672	21.6102	-10.1387	3.29835	9.15877	-7.35758	1.83358	6.10919	5.4602	-0.102556	-0.535496	-194.334	303.586	4.35569	2.54019	-0.109398	-0.872911	39.8085	43.6663	25.4519	-2.30143	-5.6977	-15.2286	6.95788	9.7926	-4.88005	7.40781	5.0899	3.79713	-3.0433	6.17992	-0.885111	-1.76042	1.83817	8.21353	6.46484	8.4937	-1.52055	16.2192	-8.93231	27.4573	7.78453	-15.3437	-16.8553	-39.2115	2.48565	-5.52673	2.64885	-0.338469
-5.43398	5.10106	21.6663	-10.0087	3.42897	9.5436	-7.353	1.84505	6.12546	5.94003	-0.126611	-0.500022	-193.653	302.977	4.67247	2.45782	0.0150534	-0.746756	39.8223	43.7339	25.6164	-1.37083	-5.81376	-15.552	6.64773	9.9381	-4.53919	5.85122	5.35233	4.35471	-3.4666	6.41443	-0.864736	-1.79482	1.5134	8.8799	6.46739	8.46164	-2.47175	16.3997	-8.83915	27.9638	7.89446	-16.755	-16.6931	-38.9049	2.71569	-6.35459	5.00696	-2.84654
-5.82993	4.9234	20.9511	-10.0363	3.30302	8.46579	-7.58263	1.63967	5.84448	6.64545	-0.102556	-0.482637	-194.048	303.146	4.51408	2.82529	-0.221493	-0.983288	39.8256	43.7435	25.6544	-1.35499	-6.70764	-16.2407	5.99253	10.5648	-4.53919	6.31316	5.76457	4.68586	-3.83448	5.62362	-0.838734	-1.75173	0.624869	8.98542	6.64204	9.13446	-2.05555	16.1206	-8.44913	27.764	7.59854	-16.5368	-16.4108	-39.8021	3.10534	-6.71486	5.58812	-2.55348
-4.88258	5.2395	21.578	-10.2835	3.00496	8.05554	-8.05246	1.31335	6.36496	6.53959	-0.107503	-0.506849	-194.598	303.329	5.40203	3.35467	-0.135531	-0.970916	39.8103	43.8709	25.9742	-1.65541	-5.85573	-17.1358	5.67894	10.3102	-5.41816	6.90983	5.68203	5.58867	-4.35537	6.75308	-0.894184	-1.66646	0.730623	8.11365	5.60467	8.75817	-1.69413	15.6637	-8.65273	27.4987	7.99317	-16.9506	-15.7444	-39.9201	2.94736	-6.42587	6.09496	-1.97607
-4.78065	4.93083	22.3009	-9.18637	2.20381	7.91619	-8.42695	1.2283	6.70922	6.10297	-0.164523	-0.664282	-194.242	304.157	5.60662	3.8483	-0.161279	-0.980348	39.846	43.6483	26.4814	-2.25576	-4.80812	-16.1906	6.47835	10.0356	-5.3869	7.29082	5.26345	5.8238	-3.97345	6.35336	-0.867777	-1.76471	0.506849	9.06	5.84005	9.16012	-1.79133	15.7401	-8.71791	27.6251	7.72276	-17.7397	-16.1731	-39.9489	2.30221	-5.97265	5.97631	-1.82017
-5.31183	5.58959	22.4127	-9.31812	1.6701	7.4257	-8.73751	1.10968	7.12765	6.76093	-0.0491644	-0.602081	-194.797	304.414	5.76772	4.20156	-0.20796	-0.953677	39.7931	43.6399	26.1285	-1.99225	-5.62724	-16.1518	6.61773	10.3461	-5.95548	6.89949	5.56216	6.17182	-3.01795	5.97329	-0.873606	-1.96045	0.789139	8.34603	5.7759	9.73112	-2.35178	16.3476	-8.88659	28.0992	7.54448	-17.9627	-16.4657	-40.5894	1.71234	-6.44425	5.91062	-1.4804
-5.97981	4.92901	22.6198	-9.28137	0.704652	7.26278	-8.73288	0.924655	7.69544	6.48396	-0.155451	-0.709533	-194.881	303.72	5.53518	3.28253	-0.201219	-0.922466	39.7712	43.7164	26.8391	-2.52708	-4.6323	-15.2389	6.53521	9.79085	-5.62479	7.76345	6.33562	6.1422	-3.32145	6.09957	-0.786579	-1.939	0.585816	8.70607	5.50963	10.1013	-2.25715	16.5571	-9.00798	28.2034	7.69163	-17.8167	-15.6794	-40.0386	2.31611	-5.92578	5.30991	-1.40531
-5.92101	4.13927	22.1548	-10.424	1.83412	7.40045	-9.37122	1.35195	7.09589	5.57534	-0.124482	-0.667059	-194.497	304.073	5.6697	2.55877	-0.105222	-1.04795	39.8227	43.6432	27.8457	-3.2344	-3.92894	-15.6217	6.94718	9.00291	-5.92263	8.3724	7.18804	6.2179	-3.0411	6.58904	-0.864837	-1.72191	-0.0266603	8.58309	6.33489	10.1442	-1.87955	17.8101	-8.40351	28.4175	8.10959	-18.2466	-15.5983	-40.0833	1.77184	-5.61622	6.01432	-1.26897
-5.85979	4.61929	22.2306	-10.1228	1.55879	8.03244	-9.44683	0.977388	7.5886	4.99767	-0.138218	-0.66044	-194.545	304.229	5.89525	1.80526	-0.0504315	-0.958903	39.8202	43.6658	28.6195	-3.12263	-4.17715	-15.2286	7.03588	9.53917	-7.55329	8.45573	6.7192	6.39563	-3.02692	6.05414	-0.974316	-1.92927	-0.688783	7.98115	6.84174	9.24749	-0.867898	18.3507	-8.9244	28.1217	9.35003	-17.8864	-15.426	-39.8161	2.69156	-5.65121	6.48316	-1.28488
-6.44515	5.21241	22.621	-10.0082	1.55145	8.3692	-9.88635	0.760223	6.73243	5.1711	-0.133656	-0.541716	-194.748	304.15	5.8648	2.37464	-0.126864	-0.908948	39.8179	43.6082	28.3315	-3.32662	-4.30128	-15.7561	7.2893	9.43672	-7.72476	7.91561	5.99316	6.51207	-2.36741	5.54729	-0.90209	-1.77261	-1.23747	7.92934	7.28361	9.69584	-0.5624	18.3646	-8.88603	27.9046	9.37423	-16.9066	-15.8655	-38.6152	2.81934	-5.35621	6.55949	-0.831507
-6.6118	4.64612	21.1619	-10.2239	1.35722	8.56792	-10.589	0.562096	7.21674	4.62796	-0.12433	-0.582142	-194.259	303.869	5.81871	2.34172	-0.124649	-0.84359	39.8184	43.63	29.0584	-2.70431	-4.2289	-16.8733	7.03588	9.92905	-7.66218	7.97819	5.88214	6.10885	-1.01974	5.84689	-0.928903	-1.81685	-1.56981	8.33855	7.85047	10.1227	-0.161918	18.3803	-8.63985	27.8149	8.54467	-17.6181	-15.7064	-37.522	2.813	-5.48758	6.1977	-0.461932
-7.10603	4.48214	20.7889	-9.62346	1.71835	9.4138	-10.6936	0.06734	8.14382	4.70064	-0.171518	-0.623075	-194.718	303.801	6.136	2.78094	-0.20796	-1.07372	39.828	43.6333	29.6261	-2.80685	-4.51851	-16.0251	6.12616	10.9038	-7.53538	7.69898	6.47102	6.40952	-0.913804	6.79688	-1.08278	-1.97587	-1.24406	7.63972	7.53703	9.88591	-0.0410801	17.9794	-8.32292	27.7756	8.41626	-18.0844	-15.9425	-37.5758	2.22953	-4.75475	6.32594	-0.840463
-7.22732	4.64612	20.4254	-9.25833	2.47259	8.48163	-10.917	0.00341616	7.60274	3.0411	-0.050989	-0.573627	-194.56	304.248	5.95551	2.61498	-0.145466	-1.0866	39.7978	43.5985	30.9045	-3.81087	-4.15946	-16.2785	6.84745	10.8388	-7.66218	7.70911	5.26345	6.46061	-1.63912	7.11249	-1.13712	-1.86469	-1.52749	6.91636	6.33489	9.75434	0.0555507	17.8578	-8.3436	27.7057	8.1696	-18.3375	-16.5891	-37.3988	2.28587	-5.4673	5.99233	-0.98162
-7.86686	4.29615	20.1995	-9.01642	3.39846	8.03244	-11.2085	0.62639	7.1189	3.68857	-0.132085	-0.595928	-195.047	304.604	6.72815	2.78805	-0.057274	-0.808217	39.7852	43.6479	31.4501	-3.57197	-3.35702	-16.2785	4.13774	10.7933	-8.55073	7.41502	4.78258	5.93427	-1.37203	6.31672	-0.96864	-1.80459	-1.6851	7.33692	6.59069	9.85303	-0.0694181	17.2815	-8.38415	27.2073	8.1696	-17.593	-15.8571	-36.7762	2.28208	-5.86114	5.49835	-0.731404
-8.34679	4.75298	20.6689	-8.96815	2.79005	8.71616	-11.2191	0.481188	6.60156	3.15525	-0.134366	-0.736685	-195.825	304.312	5.89525	3.3258	-0.20796	-1.0137	39.798	43.6213	31.6446	-3.54256	-3.05301	-16.7192	2.53271	11.7225	-8.16808	7.53776	5.43054	6.54043	-1.05772	5.5454	-1.01502	-1.96704	-1.52055	6.70906	7.14595	9.724	0.294505	17.4452	-8.40351	27.191	8.05133	-17.9627	-15.0881	-36.1279	2.23592	-6.00174	5.76835	0.131862
-8.54837	4.9545	20.2251	-3.8777	3.17945	8.65192	-11.4004	0.97641	7.23803	3.91263	-0.188771	-0.615219	-196.143	304.613	6.21684	3.31618	-0.009326	-0.917803	39.8088	43.6322	32.429	-3.91858	-3.06867	-15.5182	1.62298	11.911	-9.29972	8.37906	4.39494	7.70277	-0.914032	5.90758	-0.891041	-1.65956	-2.22745	7.12255	7.34859	10.2612	-0.0915066	16.5289	-8.66069	27.574	7.90266	-17.9627	-15.4819	-36.039	1.79452	-5.40404	4.83108	0.62234
-8.80418	4.53036	20.6388	-3.65227	2.63935	8.9873	-11.3643	0.892126	7.10623	4.75928	-0.143692	-0.604529	-196.532	304.903	5.96661	2.87349	-0.16688	-0.965756	39.8229	43.6608	32.3327	-4.15598	-2.19993	-14.8496	1.16165	12.3918	-9.29972	8.39189	4.26924	7.75371	-1.43004	6.00067	-1.08496	-1.96605	-2.86337	7.16577	7.40868	9.82419	0.0492657	15.121	-8.45551	27.764	9.259	-17.4962	-15.1436	-35.1852	1.87466	-5.88431	4.64583	0.105861
-8.46144	4.17017	20.0287	-3.7004	2.7602	9.42784	-11.0031	0.873443	7.07908	4.35263	-0.153601	-0.62972	-196.271	305.086	6.33874	3.38582	-0.16688	-1.06164	39.8088	43.6322	32.5086	-3.22502	-1.79997	-15.4952	0.999152	12.9247	-9.57165	8.17457	3.72367	6.87544	-1.43004	6.44725	-0.891041	-1.87219	-3.33998	7.1559	7.09113	9.98135	0.23607	14.6709	-8.34112	27.1123	10.236	-17.8502	-14.3122	-35.0501	1.88541	-6.52958	4.48465	-0.224554
-8.72724	4.55959	19.8893	-4.11586	3.10291	8.67207	-11.4929	0.680749	6.87018	4.06383	-0.17983	-0.650201	-194.932	304.503	7.01031	4.29515	-0.159353	-1.09354	39.7745	43.6255	31.3543	-3.14981	-1.59262	-15.5067	1.46383	13.8232	-10.1813	7.76747	3.77172	7.39616	-1.03895	6.24623	-1.09885	-1.98119	-3.07401	7.60022	6.97169	10.0142	-0.0492658	14.1073	-8.85815	27.0474	8.79975	-19.7671	-15.0491	-34.3187	1.91181	-6.37333	4.81826	-0.346452
-8.34958	5.01419	19.8813	-3.63557	3.18462	9.09106	-10.9889	0.783437	7.69232	4.22749	-0.220936	-0.660161	-195.402	304.829	7.18563	4.59934	-0.187433	-1.12329	39.7869	43.6097	31.6519	-2.8965	-1.98426	-15.981	2.2858	14.5167	-10.1156	7.45618	4.30822	7.85282	-1.35371	6.05414	-0.985822	-1.9667	-3.16456	7.57828	6.88446	10.1647	-0.236952	13.5665	-9.1165	26.7985	7.57179	-20.04	-15.7569	-34.1779	2.36729	-6.95894	5.27787	-0.388622
-9.25046	4.77917	19.9759	-4.25379	3.67775	9.19746	-11.1535	0.608168	8.04274	3.50788	-0.160433	-0.627819	-195.844	304.709	7.37193	4.31351	-0.0945781	-0.913662	39.8089	43.5575	31.2273	-2.64221	-1.75111	-14.8086	3.26742	14.3827	-11.1074	7.30605	5.27757	9.0946	-0.990551	5.97329	-0.870615	-1.98973	-2.87216	7.13225	8.13485	9.97526	-0.34932	12.9794	-8.66545	26.9918	7.10391	-19.0458	-16.0173	-34.1295	3.0156	-7.2296	5.29303	-1.38582
-9.74093	4.55959	18.1769	-4.03844	4.35518	9.95391	-11.4153	0.660693	7.27511	3.39342	-0.167007	-0.767223	-195.565	304.752	7.57771	4.60544	-0.175045	-0.951164	39.8187	43.6433	31.3374	-3.22717	-1.89116	-14.4114	3.37273	14.7645	-10.7798	6.85482	4.44	9.82193	-0.247393	6.30546	-0.964788	-1.76327	-3.62494	7.04362	8.87473	9.40392	-0.705484	13.1438	-8.21263	27.1457	6.90248	-19.0669	-15.2803	-33.9154	2.61225	-7.0166	5.80631	-1.18694
-9.49248	4.53036	17.3201	-4.88922	4.22244	9.85133	-11.1073	0.826762	7.78196	2.37972	-0.0649274	-0.682381	-195.574	304.912	7.18999	4.07309	-0.20796	-1.07372	39.8199	43.5319	31.4724	-3.56206	-0.866864	-14.4354	3.96663	14.3294	-10.8339	6.33562	4.02188	9.74609	-0.0603404	6.18478	-0.901938	-1.99359	-4.36019	7.79271	8.55073	9.94927	-0.34932	13.4863	-10.2478	28.648	5.66497	-19.5696	-16.0628	-34.8256	2.35683	-7.56566	6.82873	-0.983536
-9.2464	3.68187	16.8434	-4.93749	4.3824	9.5436	-11.2968	1.28766	9.16282	2.25014	-0.0992766	-0.654606	-195.555	305.15	7.28827	4.16948	-0.0728038	-0.983288	39.8187	43.6433	31.7168	-3.89614	-0.0835795	-14.2828	3.57243	14.0683	-10.8973	6.90248	4.08688	9.6292	0.117984	5.69384	-1.12693	-1.96249	-4.97635	7.73845	8.61644	10.7753	-0.337916	13.9384	-10.5099	28.8442	6.26398	-20.6426	-15.442	-33.9702	1.88098	-7.05141	6.49259	-0.748282
-9.36728	4.53036	16.7046	-5.27539	4.64368	9.65936	-11.6266	0.781648	9.40058	2.03113	-0.117589	-0.550793	-195.321	304.795	7.12716	3.94842	-0.160012	-0.91096	39.7852	43.6731	31.8227	-3.37646	0.275473	-13.0579	3.921	14.3458	-10.289	7.29863	3.77172	10.8783	0.527133	4.63741	-0.949278	-1.86638	-5.35441	6.94797	8.40501	10.1647	-0.308215	13.5069	-10.4549	28.5706	5.79662	-20.6163	-15.6794	-34.8501	0.892207	-7.3007	7.06381	-0.417005
-9.98199	4.67702	16.1556	-5.51071	5.07623	9.5436	-11.0773	0.651433	9.24346	1.93826	-0.159708	-0.599	-195.717	304.668	6.53763	3.71396	-0.20796	-1.07372	39.8	43.5664	32.2262	-2.78229	0.682219	-13.6781	4.50163	13.5329	-10.724	8.65494	2.78767	10.2425	0.673689	5.69995	-0.896667	-1.88206	-6.55285	6.39563	8.44487	10.0968	-0.442581	12.4499	-10.4722	28.8057	5.79662	-19.9448	-15.7558	-34.5941	1.03367	-6.89866	7.05737	-1.06501
-9.20788	6.28575	16.781	-6.05166	5.32575	9.39656	-12.1026	0.722985	9.13778	1.19265	-0.150534	-0.605148	-195.753	303.974	7.09579	4.11816	-0.187433	-1.12329	39.7938	43.6082	32.2554	-2.73031	0.898441	-13.5542	4.91102	13.3535	-10.8339	8.86986	3.38322	10.0639	0.490488	6.15185	-0.89393	-1.8955	-7.34932	6.24891	8.26522	9.6349	-0.0694181	12.4491	-10.4417	28.7589	6.11917	-20.0436	-15.0804	-34.3275	-0.166956	-7.24661	8.32211	-0.459459
-8.97108	6.1908	16.6361	-6.00216	5.31573	10.1432	-12.0821	0.569896	9.26668	1.62315	-0.118116	-0.557261	-195.755	303.522	6.63018	4.19378	-0.128993	-1.04332	39.801	43.6318	32.8012	-2.68807	2.41189	-12.7667	5.78209	13.7783	-10.2043	8.71268	3.16274	10.0652	0.458582	6.32958	-1.12551	-1.99405	-7.48936	6.54902	8.7408	8.68215	-0.0499753	13.635	-10.6041	28.8201	6.09022	-19.988	-14.6057	-34.3232	-0.372686	-7.15529	8.11603	-0.0064066
-8.01374	6.42009	16.4512	-5.97533	5.32294	9.36173	-11.818	0.820381	9.13778	1.493	-0.220479	-0.556338	-196.074	304.166	6.14127	4.05316	-0.221493	-1.04411	39.7905	43.6873	33.3354	-2.9489	2.86856	-11.5497	6.62239	13.7116	-9.66815	10.4411	3.32339	9.00686	0.0905081	5.93738	-1.07746	-1.90131	-7.71918	7.82712	8.40637	8.89707	-0.390406	14.7671	-10.3651	28.8537	6.2179	-19.8593	-13.8454	-34.1498	-0.0694282	-7.24864	8.15318	-0.303522
-9.22714	6.44956	16.7164	-5.77494	5.1443	8.9773	-11.3852	0.588944	9.66339	0.57942	-0.171518	-0.567448	-196.26	304.28	5.73052	3.88334	-0.194427	-1.04411	39.8154	43.6391	33.6223	-3.26097	0.877356	-11.1361	6.27561	13.9384	-9.19065	10.2332	3.37455	8.98988	-0.13878	6.72179	-1.11679	-1.80097	-7.11761	7.38037	8.047	8.90428	-0.673501	14.0251	-10.4816	28.7687	6.59056	-18.8184	-13.9407	-34.8491	-0.639948	-7.49736	8.1662	-0.400989
-9.9162	7.20785	16.7952	-5.51675	5.35079	9.03675	-10.2358	1.15013	9.72284	-0.239517	-0.180758	-0.619983	-196.117	303.746	4.85027	4.27855	-0.15388	-1.0306	39.7627	43.5152	33.0189	-2.66858	0.818308	-12.1889	6.02218	13.2414	-8.97123	9.93425	3.46345	8.47231	0.0874518	5.96865	-1.0769	-1.7696	-7.65272	4.8251	7.95518	9.14465	-0.869855	14	-10.6516	28.9513	7.30261	-19.0535	-13.4898	-35.1567	-0.494345	-7.31657	8.52019	-1.28316
-10.1577	6.92694	16.6897	-6.53882	5.04269	9.19477	-9.95604	0.872632	8.81598	-1.04177	-0.159708	-0.599	-196.102	303.258	5.0684	4.62501	-0.0863164	-0.881918	39.7412	43.5512	32.5252	-2.27741	1.33839	-11.4972	6.61132	13.2636	-8.1753	10.4248	2.93712	8.77393	0.0141766	5.69995	-1.13271	-1.86015	-7.56982	4.68419	8.91186	9.65783	-0.689315	13.3065	-10.385	28.7325	8.37305	-19.7171	-13.4571	-34.7216	-0.45286	-7.74909	7.94522	-1.60312
-10.5415	6.44956	16.091	-5.85625	6.25861	9.94358	-10.4131	1.12356	9.75099	-1.68576	-0.230378	-0.638939	-196.11	302.972	5.0336	4.19378	-0.0930575	-1.01708	39.7813	43.5551	33.0611	-2.3	1.31026	-13.343	6.59641	13.5887	-8.36301	9.89592	3.9898	9.25477	0.624834	5.69384	-0.911619	-1.89738	-7.90163	5.21298	8.70791	9.76321	-0.198634	13.0205	-10.2478	28.648	8.56494	-19.1927	-13.7365	-34.1005	-0.525451	-6.78511	8.05439	-0.755783
-10.9525	6.21612	16.6838	-4.62472	4.78893	9.74399	-11.4559	0.78548	9.6054	-2.9422	-0.217109	-0.693927	-195.174	302.645	4.68347	4.39403	-0.0863164	-1.14548	39.7993	43.5895	32.3463	-2.34042	2.07053	-13.4908	6.28878	13.9087	-7.82563	9.89272	4.27573	7.96167	1.42836	5.32305	-0.919881	-1.99503	-7.8107	5.1285	7.60439	9.03181	-0.760274	13.1781	-10.4963	28.8455	8.76315	-19.2469	-13.9655	-34.6566	-1.06575	-6.82163	8.78299	-1.38934
-11.0513	6.66734	16.7046	-4.20135	4.34312	9.49533	-11.4092	-0.0092601	8.64343	-2.6056	-0.187813	-0.764532	-195.006	302.711	4.7412	4.36837	-0.16688	-1.06164	39.6797	43.4054	32.4803	-2.45899	-0.429149	-14.4815	5.49288	13.9608	-7.9524	8.93722	3.45073	7.91618	1.0137	4.6582	-0.98491	-2.01164	-7.79364	5.92169	5.99403	9.67339	-1.86987	12.363	-10.2047	28.6205	8.7098	-19.4603	-14.2422	-35.0802	-1.06421	-7.50347	8.60559	-1.99756
-10.0933	6.84755	17.2801	-4.48161	5.10674	10.5667	-10.9982	-0.144239	9.6054	-2.9422	-0.144381	-0.626648	-195.133	302.281	4.49739	5.19602	-0.214904	-1.14214	39.8068	43.597	32.9102	-2.39484	0.254286	-13.871	6.80949	13.3538	-8.29966	9.88356	2.53425	8.10959	0.997338	4.58854	-1.02591	-1.93252	-7.8273	5.81179	5.9031	10.4361	-1.63857	13.6294	-10.7334	28.6711	8.70607	-19.3129	-14.5736	-34.9858	-1.43934	-7.15039	8.73104	-2.36587
-10.6681	6.66734	17.1727	-3.71836	6.20366	9.97412	-11.0383	0.345534	8.68099	-3.20631	-0.126748	-0.648504	-195.421	302.611	4.5359	5.68362	-0.147949	-0.940342	39.7882	43.5768	33.2727	-3.09416	0.930119	-11.7591	6.49862	14.6851	-8.38804	10.4686	2.25776	8.19263	1.9805	3.68477	-1.03189	-2.04158	-8.13591	6.15866	4.84272	10.8429	-2.0274	13.1781	-10.5706	28.6112	8.8623	-18.8953	-15.37	-35.1306	-2.1624	-7.1448	9.55315	-2.7588
-11.5025	6.70442	16.7829	-4.22638	5.84948	11.1405	-11.3319	-0.200261	8.82491	-2.61186	-0.202415	-0.700339	-195.31	302.232	4.63047	5.3751	-0.20796	-1.0137	39.8122	43.6499	33.1027	-2.17669	0.930119	-12.4771	6.52903	14.4452	-8.17695	9.5339	3.09036	8.8454	2.22477	4.58854	-0.125648	0.809418	-8.47163	4.51304	4.81434	11.1579	-2.42867	13.2907	-10.7457	28.7045	8.51399	-19.0068	-15.9553	-34.9325	-2.12522	-7.50622	8.46621	-2.51708
-13.3095	6.67352	17.239	-3.51131	5.75125	11.4928	-12.0082	-0.0092601	9.235	-2.43798	-0.175096	-0.774096	-196.073	302.099	4.65747	5.30375	-0.194427	-0.983288	39.7778	43.5501	33.2709	-2.06757	0.388247	-11.9918	6.77571	14.354	-8.04388	7.92187	2.64763	9.08327	2.53606	4.05872	-0.902648	-2.02076	-7.7628	4.40825	3.41653	11.2821	-2.0274	13.6849	-10.6676	28.9241	8.92987	-19.0068	-15.366	-36.1772	-1.79887	-8.3053	8.00052	-3.15658
-13.0772	5.15297	17.3503	-3.56176	5.10674	12.0685	-12.1377	-0.288752	9.26542	-2.49098	-0.195847	-0.644327	-195.896	300.924	4.49677	5.19249	-0.16688	-1.06164	39.7712	43.5856	33.2515	-1.85772	0.0754699	-11.237	7.15109	15.0738	-7.93315	8.89874	2.70318	8.54649	2.74838	4.26995	-0.985518	-1.72835	-6.84247	4.45919	2.94651	10.9116	-1.16155	13.1218	-10.954	29.0061	8.57897	-18.3505	-14.9127	-35.8198	-2.31017	-8.02801	8.699	-2.99371
-12.3039	4.72245	17.5961	-4.41006	5.09838	13.119	-11.9687	-0.042033	9.06394	-2.02616	-0.19164	-0.739706	-195.272	300.488	3.94215	4.96212	-0.16688	-1.06164	39.7888	43.6666	33.7418	-1.70029	-0.737415	-11.6662	6.76297	14.9846	-8.15394	8.78116	2.47424	9.26333	3.08446	3.74946	-1.15156	-1.92262	-5.23963	5.07914	3.57727	10.7856	-1.35162	13.962	-11.2277	29.0774	8.68607	-18.1247	-14.3523	-36.1772	-1.48203	-7.661	9.08309	-3.37638
-11.8453	4.02351	16.7831	-4.56339	5.31573	13.1843	-11.559	-0.278818	9.3796	-2.15704	-0.213688	-0.70969	-195.493	300.437	4.08607	4.45527	-0.16688	-1.06164	39.7482	43.4552	33.7809	-1.60268	-1.47742	-10.7031	6.06886	14.8053	-7.38223	7.41185	1.88355	9.90932	3.53158	3.11075	-0.95019	-1.93462	-6.13146	4.28376	3.36647	10.6814	-1.26712	14.3151	-11.0073	28.7403	8.42302	-18.56	-14.0034	-36.0961	-1.60805	-7.77171	9.91245	-3.06033
-11.4209	3.57812	17.4955	-3.93877	5.83726	13.6625	-11.8712	-0.827462	8.5746	-1.75459	-0.192329	-0.659588	-195.291	300.259	4.44277	4.28006	-0.101268	-1.06038	39.7525	43.5263	33.688	-1.45636	-0.92652	-9.43602	5.48933	14.5492	-7.07451	8.25614	1.96739	9.26333	3.24737	2.97361	-1.09778	-1.82268	-6.68909	5.23522	3.39354	11.3494	-1.67123	13.637	-10.4845	28.6299	8.21628	-17.8464	-13.3953	-36.7433	-1.26056	-7.36502	10.4576	-3.47919
-10.9803	2.70923	17.7666	-4.54529	4.8189	13.7204	-11.9422	-0.136479	8.73801	-1.39356	-0.156044	-0.613805	-195.428	299.895	4.62324	4.15106	-0.0504315	-0.958903	39.8084	43.5438	33.7539	-1.96818	-1.17331	-9.23328	5.96371	14.6337	-7.12404	7.7404	2.0274	9.63014	2.8469	3.08625	-0.89393	-1.8081	-5.68345	6.51727	3.9306	11.5348	-1.98632	13.9863	-10.8857	28.9128	8.12023	-16.6536	-12.8008	-36.3526	-1.85873	-7.58223	11.0993	-2.20704
-11.5025	3.49026	17.3503	-3.97207	4.66674	13.6478	-12.1633	-0.477761	9.5015	-1.11768	-0.110073	-0.662442	-194.92	299.855	4.47607	3.52854	-0.0728038	-1.04411	39.7737	43.5967	33.9516	-2.25984	-1.95046	-9.66129	6.71746	14.8936	-7.04644	7.2566	1.9315	9.47097	4.25827	3.41609	-0.926622	-1.79612	-5.87423	6.7985	4.05479	10.7753	-2.7009	14.532	-10.5162	28.7655	8.10959	-16.0991	-12.8317	-36.1772	-1.68701	-7.93828	11.5798	-1.80577
-10.908	3.54191	17.0177	-4.14173	5.45791	13.586	-12.6351	-0.91762	9.21599	-1.82342	-0.128182	-0.655833	-195.429	300.09	4.54231	3.30335	-0.180185	-1.15603	39.7796	43.6205	33.6801	-2.18632	-2.27895	-9.42424	8.2363	15.779	-7.15438	8.04461	3.16456	9.77462	5.23503	4.70496	-0.806144	-2.10539	-6.44712	7.4769	3.81265	10.6807	-2.17124	15.1712	-10.5476	28.6585	6.84693	-16.3372	-12.9222	-36.1907	-1.82491	-7.9323	11.9828	-2.08282
-10.5444	3.13175	16.781	-3.36475	5.25692	12.2374	-12.522	-0.421653	8.68775	-1.96998	-0.251701	-0.693846	-195.089	299.872	3.29764	2.81895	-0.201118	-1.07535	39.7777	43.5933	33.032	-2.2871	-1.66748	-9.8056	8.303	15.9057	-7.6701	8.5202	3.27146	10.174	5.21331	5.67793	-0.14653	0.787091	-6.08219	8.10959	4.24251	9.25397	-2.21663	14.9487	-11.265	29.0341	6.87544	-16.0435	-12.3849	-36.9375	-1.53197	-8.46151	11.909	-2.38292
-9.48624	4.29258	17.9962	-3.41971	5.31573	12.6774	-12.8396	-0.541817	10.164	-2.64939	-0.236141	-0.70965	-195.035	300.156	3.03506	2.59606	-0.234996	-1.09142	39.7804	43.5386	33.2215	-2.93726	-1.98426	-9.43602	8.04958	14.9066	-6.53202	8.61644	3.54795	10.257	4.76792	5.65177	-0.159759	0.801369	-5.66749	7.73845	4.81272	10.7095	-1.86987	15.0068	-11.0275	29.0305	6.47672	-16.0705	-11.7091	-37.2402	-2.19369	-8.80997	12	-2.23995
-8.81097	4.75298	18.0851	-4.21924	5.64334	12.5847	-12.9283	-0.574529	9.33175	-2.36155	-0.207986	-0.66897	-194.895	300.553	2.98476	2.19009	-0.180925	-1.09142	39.8329	43.5019	33.5709	-2.93475	-2.51362	-10.0217	7.90285	15.4122	-5.29062	9.73026	3.51503	10.2529	4.95443	6.71976	-0.13168	0.815526	-5.2594	8.39011	4.93542	9.85303	-3.75915	15.1562	-10.4879	28.627	6.08371	-15.7773	-12.2531	-37.3125	-1.62303	-9.72544	12.0882	-2.16178
-8.88172	4.5534	18.0573	-3.58458	5.68044	11.6205	-12.9163	-0.581336	9.02592	-3.09054	-0.186946	-0.752874	-195.207	300.399	3.23429	2.74926	-0.20796	-1.07372	39.8256	43.4768	33.8214	-3.15918	-2.76005	-8.71195	8.01156	15.4082	-4.77072	8.9839	3.05427	11.6879	4.36926	6.82592	-0.145618	0.97492	-5.04146	8.59874	5.35245	9.76321	-3.36548	14.5702	-11.2277	29.0905	6.86956	-15.0146	-12.8537	-37.495	-1.51923	-9.59515	13.1973	-1.98891
-7.90518	5.04789	17.1188	-3.99738	5.84948	12.5084	-13.0458	-0.823762	9.39242	-2.97827	-0.242375	-0.697131	-195.389	300.249	3.04422	2.94876	-0.20796	-1.17561	39.7826	43.4637	34.449	-2.7478	-3.50481	-9.4801	8.49796	16.1542	-4.46661	9.45274	3.79149	11.2864	5.05392	6.21701	-0.159759	0.801369	-4.68511	8.08513	5.69548	10.0506	-2.41934	14.5229	-10.8412	28.5923	5.88163	-16.2906	-12.7943	-36.5671	-1.40737	-9.51475	12.0866	-2.54415
-8.37487	5.06025	17.5192	-3.47125	5.40981	12.8564	-12.2469	-0.471497	9.4569	-3.06238	-0.165334	-0.885765	-195.658	299.76	2.90544	2.83706	-0.16688	-1.06164	39.7551	43.2659	34.0744	-3.00225	-3.79301	-9.19751	8.63463	15.0553	-5.04101	9.44694	4.28921	12.0787	4.69542	7.18743	-0.13168	0.815526	-4.87354	8.488	5.57699	9.53866	-2.24266	14.3584	-11.0037	28.6952	5.60647	-16.2705	-12.1315	-35.9838	-1.64898	-8.94971	12.0304	-3.051
-7.47755	4.66802	17.3183	-3.15712	5.82258	12.6774	-12.0243	-0.847868	9.53277	-3.09054	-0.251955	-0.825597	-195.482	300.473	3.54795	3.0411	-0.20796	-1.07372	39.7698	43.3121	33.8598	-2.67686	-3.6703	-8.71195	8.78282	14.5905	-4.05479	10.2003	4.63863	11.7464	4.31425	6.8485	-0.13168	0.815526	-5.11396	7.63025	5.58159	9.74904	-2.52016	15.1069	-10.4124	28.904	6.2179	-14.7908	-12.0248	-35.9704	-1.31764	-9.06853	12.4726	-3.39265
-7.02782	4.63696	16.9098	-2.11965	5.9327	12.5753	-11.5055	-0.495182	8.68028	-2.91411	-0.168426	-0.922856	-195.482	299.974	3.97773	2.98255	-0.20796	-1.26712	39.7142	43.501	33.2983	-2.83752	-4.13026	-9.46838	8.52678	13.8824	-4.59052	11.2277	3.80137	11.6721	5.03073	6.57161	-0.164827	0.827361	-4.64495	7.49265	5.65535	8.64413	-3.41944	15.3411	-10.2232	28.5712	6.19815	-14.5604	-11.6378	-35.3873	-1.81984	-10.3537	12.2665	-3.47457
-7.45748	4.17728	17.1188	-1.87108	5.95239	13.2337	-11.903	-0.312219	8.73729	-1.96108	-0.224656	-0.858273	-195.236	300.662	4.20997	3.27512	-0.133621	-1.06438	39.5755	43.8574	32.8532	-2.38266	-4.26509	-10.2673	7.45824	13.8084	-5.10651	11.4548	4.17669	11.2203	5.62113	5.74586	-0.0890027	0.815526	-4.30822	7.8512	7.02706	8.56012	-2.49904	15.3463	-10.8857	28.8724	6.05551	-13.3915	-11.9005	-34.8876	-2.1873	-9.63016	12.8508	-4.00988
-6.46385	4.66802	17.2334	-1.4919	7.5349	13.2656	-12.2421	-0.284393	9.18713	-2.40726	-0.176688	-0.825409	-194.946	300.608	3.66977	2.87349	-0.158694	-0.971463	39.6095	43.7914	33.091	-2.57752	-3.62093	-10.9143	7.99111	13.7499	-5.39891	10.9261	3.32493	10.9708	5.31739	5.69331	-0.110341	0.962081	-4.95001	7.67921	6.02916	8.59345	-2.61874	15.1562	-10.6131	28.6334	6.71641	-14.7949	-11.3312	-34.4899	-2.73226	-9.52728	13.0441	-3.55785
-7.92545	5.17434	16.6833	-2.0274	7.28751	13.5057	-12.7173	-0.230515	10.1264	-2.15507	-0.218351	-0.889718	-195.323	300.964	3.55107	2.81895	-0.133621	-1.06438	39.6424	43.7937	32.9528	-2.97905	-4.01166	-10.4497	7.09435	13.7499	-5.89212	11.4041	3.22881	10.6381	5.4866	6.18609	-0.186673	0.784988	-3.79488	8.57247	6.4608	8.46164	-3.72153	15.1846	-10.9406	29.0722	6.42854	-13.8758	-11.7168	-34.3275	-2.71129	-8.67546	12.2157	-2.86786
-7.84547	5.16788	17.0619	-2.28388	7.37002	13.1679	-12.7854	-0.13471	10.2022	-2.14707	-0.230566	-0.81033	-195.875	300.354	3.6005	2.91167	-0.160012	-1.11644	39.6431	43.7225	32.8332	-3.83197	-3.79443	-10.1084	7.46703	14.4551	-5.97532	11.8896	2.81654	11.5154	5.55898	6.15185	-0.0950342	0.650637	-3.35453	9.94357	5.9658	9.73386	-4.24919	16.0942	-10.4211	28.8986	5.47408	-14.3695	-11.9365	-33.7079	-3.1606	-8.33076	12.4196	-2.91623
-7.50183	6.16667	17.3985	-1.78175	7.32116	13.6686	-12.5842	-0.338717	9.81554	-2.53425	-0.158543	-0.659872	-195.513	300.335	3.00093	2.26883	-0.123468	-1.21784	39.6459	43.6956	32.5381	-3.77438	-3.36659	-10.5304	7.40779	13.9219	-5.55971	11.9391	2.17496	12.8371	5.56077	6.5137	-0.0446534	0.774364	-2.47794	10.8939	6.03894	10.1802	-3.56966	16.2481	-9.97621	28.7927	6.04421	-15.1244	-11.9933	-35.0318	-3.2598	-9.10246	11.5805	-2.60482
-8.21861	6.14529	17.1847	-1.85196	7.59537	13.176	-12.8902	-0.538492	9.23738	-2.47683	-0.109834	-0.718373	-195.229	300.008	2.92222	2.25266	-0.103985	-1.05918	39.5762	43.8821	32.9743	-4.07578	-1.96358	-11.8151	7.70228	13.929	-4.574	11.8677	2.35652	12.7411	6.70703	6.70754	-0.110341	0.901741	-1.77397	11.5551	6.52333	10.7095	-3.519	15.6906	-10.2765	28.8647	5.06849	-14.6986	-12.0972	-36.2183	-2.76683	-9.71693	11.6832	-2.92561
-7.43994	6.77787	17.4649	-2.02996	7.33079	13.3882	-13.2998	-0.486449	9.04194	-2.38523	-0.178664	-0.72484	-194.763	299.428	3.29764	2.37708	-0.20796	-1.26712	39.6049	43.8755	32.735	-5.00213	-3.05554	-11.0602	6.85945	14.4741	-4.629	12.575	1.49351	13.8227	7.69325	6.95108	-0.0828699	0.77888	-1.32964	12.0039	5.45114	10.5211	-3.67985	16.7052	-10.3666	28.6967	5.29288	-14.8151	-12.0715	-35.3369	-2.84133	-9.68288	11.1211	-2.8589
-7.67983	6.65542	17.6812	-2.13069	8.29502	14.1485	-13.199	-0.753345	8.83114	-3.04987	-0.220733	-0.768708	-194.493	299.831	2.98575	2.50055	-0.24904	-1.14384	39.5054	43.7744	32.3573	-6.17078	-3.68429	-11.1361	6.56704	14.9014	-4.53276	12.7226	0.950342	13.2381	8.26422	7.5869	-0.148355	0.759341	-0.980784	11.1547	5.58786	10.7314	-3.62539	16.9161	-10.0566	28.5924	5.43599	-14.0499	-11.5325	-34.9858	-3.22517	-10.0617	12.0874	-3.7725
-7.68262	5.64746	16.6119	-1.96998	7.99061	14.6121	-13.3274	-0.615812	9.07027	-3.63541	-0.17983	-0.650201	-195.056	300.101	3.90074	3.39316	-0.20796	-1.14909	39.5078	44.1989	32.4049	-5.44325	-3.60187	-10.6331	5.70116	14.3337	-4.50315	13.62	1.19616	13.1131	8.04053	7.6604	-0.119515	0.931548	-1.7206	11.1773	5.79597	9.75838	-3.61736	17.0732	-10.1394	28.8227	5.33969	-14.1847	-10.8413	-35.3939	-2.29025	-10.1062	12.6984	-3.53078
-7.44775	5.18387	16.6634	-2.38613	7.28453	14.8961	-14.2945	-0.436078	8.61862	-4.15252	-0.135902	-0.816438	-194.846	300.569	4.26002	3.35467	-0.187433	-1.12329	39.698	44.1092	32.6728	-5.28837	-3.87147	-10.1154	5.76876	13.8783	-4.62259	13.717	1.62452	13.1926	8.2001	7.96478	-0.110341	0.962081	-2.0274	11.7776	5.79435	9.5926	-2.78767	17.4247	-10.6307	29.2518	6.17182	-14.2049	-10.325	-34.9621	-2.9786	-10.7688	12.5372	-4.72173
-7.44303	4.53925	16.671	-1.7526	6.72884	14.2243	-14.158	-0.13208	9.00692	-4.64277	-0.200712	-0.778921	-194.97	301.178	4.47206	2.76951	-0.142967	-1.07218	39.7033	44.1972	32.5961	-5.5348	-4.17715	-10.6669	5.39663	14.9168	-3.4985	13.3388	2.03414	13.8362	7.97721	7.66018	-0.104158	0.801369	-1.27675	11.3422	6.55082	9.76607	-2.01386	18.0236	-10.0302	28.6493	5.57282	-14.7315	-10.3575	-34.7476	-2.42315	-10.3071	12.9959	-5.03896
-8.12905	3.74013	16.781	-0.983167	6.27999	13.9122	-14.2781	0.105232	8.25172	-5.53207	-0.175096	-0.740309	-194.38	300.859	4.10227	2.90765	-0.179019	-1.2454	39.6888	44.0272	32.368	-4.79462	-4.56164	-8.88604	6.10667	15.5889	-2.85103	13.4315	1.89399	13.4248	8.70695	7.17433	-0.137812	0.77888	-2.7292	12.4128	7.56591	9.51941	-2.75726	18.8886	-10.2233	28.7874	7.01207	-15.2671	-10.7693	-32.8066	-2.91481	-10.6542	14.0606	-5.26041
-8.24725	4.36767	16.2192	-0.506849	6.90884	13.0321	-14.6922	0.135886	8.33058	-5.05224	-0.118957	-0.777598	-194.232	301.26	3.9954	3.10529	-0.236901	-1.2454	39.6928	43.9854	32.1216	-5.04733	-4.92399	-8.8278	5.56201	16.2992	-3.06925	13.3157	1.88066	12.7312	8.17194	7.25993	-0.116525	0.900271	-2.36531	12.0944	7.34696	9.69584	-3.71014	18.2533	-10.5879	29.0253	7.40933	-14.5052	-11.5457	-33.8667	-2.27112	-11.1119	13.6375	-5.65791
-7.77035	4.55561	15.8589	-1.3801	6.89369	13.1129	-14.4879	-0.32225	9.25309	-6.18109	-0.130564	-0.809712	-193.746	301.07	4.31134	3.3258	-0.147949	-1.09373	39.737	43.9241	31.9408	-5.24102	-4.31577	-7.68233	6.42041	16.364	-3.99535	12.033	2.28082	12.1789	7.89104	6.61877	-0.0340096	0.632325	-2.4421	12.1487	7.38498	9.74653	-3.39726	17.8767	-10.5078	28.842	7.63676	-15.056	-11.0849	-33.8338	-3.15379	-11.957	14.0453	-6.09833
-6.89766	4.18872	15.6065	-1.41368	7.0053	12.2963	-14.4075	-0.439783	8.63892	-6.10416	-0.0880397	-0.8765	-193.285	301.29	3.9122	3.28779	-0.0778014	-1.26712	39.7894	43.8165	32.1894	-4.9085	-4.684	-7.62585	6.33562	16.3926	-4.58979	11.2883	2.58904	13.0737	8.73378	7.0756	-0.132237	0.786878	-2.4421	12.6424	7.86745	10.1738	-3.54795	17.2329	-10.5467	28.8786	8.73494	-15.6474	-11.3387	-34.9621	-2.61917	-11.7769	13.5008	-5.87309
-6.29806	4.22375	16.1978	-1.41368	6.77159	12.7526	-13.347	-0.554797	9.64651	-6.20797	-0.0687288	-0.825597	-193.682	300.782	4.41905	2.85697	-0.124649	-1.18381	39.7546	43.8098	31.9857	-4.64074	-5.12881	-8.08098	5.5738	16.2842	-4.72121	10.9066	2.3482	13.5878	8.79142	7.14417	-0.188548	0.686761	-1.80284	12.9077	7.57505	9.84156	-4.02702	17.8508	-9.62269	28.3046	8.77648	-15.8257	-11.878	-34.4032	-2.368	-11.7903	13.5572	-5.39128
-6.34748	3.36663	16.2902	-0.623595	6.80585	12.439	-13.2667	-0.422444	8.74715	-7.29106	-0.106606	-0.823955	-193.414	300.654	4.24635	2.76047	-0.20796	-1.07372	39.7754	43.8807	31.0862	-4.91561	-5.34974	-8.1689	4.54441	15.8045	-4.64612	10.7673	2.47424	13.1581	9.20441	7.49145	-0.110341	0.793128	-1.59754	12.7024	7.05833	9.81161	-3.47754	17.8876	-10.2979	28.8133	8.87581	-13.9552	-12.9674	-34.5645	-2.39073	-11.7713	15.0836	-5.03641
-6.68291	3.06613	15.7404	-1.5064	6.66485	12.5253	-12.6918	-0.406813	7.92444	-7.67356	-0.14506	-0.865288	-193.14	300.968	4.24799	2.81895	-0.187433	-1.12329	39.682	44.0792	30.6462	-5.21197	-4.80812	-9.60153	5.05658	15.8856	-5.57534	9.65548	3.22715	12.8884	9.63195	8.11352	-0.097974	0.696299	-1.72729	13.0914	7.47132	9.63014	-3.00491	16.726	-10.2964	28.7028	7.85368	-12.7476	-11.4037	-34.1043	-2.84054	-12.0175	15.193	-5.69625
-6.42031	2.88407	15.4315	-1.85416	5.69681	12.5084	-12.4035	-0.639988	8.1178	-7.48324	-0.178664	-0.895821	-193.128	301.489	4.03653	2.92582	-0.0915167	-1.17809	39.7209	44.0423	29.4424	-5.58671	-4.79221	-10.1456	4.5601	15.6474	-4.87842	9.88356	1.79298	12.3701	10.5623	8.28614	-0.13168	0.784988	-2.09239	12.7897	7.53703	8.99893	-3.32877	16.6233	-9.98219	28.3701	8.23214	-13.652	-10.9244	-34.1498	-2.82655	-12.2523	15.353	-4.90262
-6.88935	3.50571	14.3383	-1.95412	5.71369	12.1999	-12.6743	-0.843661	8.40074	-6.80642	-0.171518	-0.888862	-193.026	302.695	3.99221	2.3778	-0.0945781	-1.11374	39.7307	44.1892	28.6708	-4.52922	-5.02536	-10.5764	4.47277	15.2825	-5.21794	10.3449	1.06165	12.6285	10.7343	9.54861	-0.110341	0.764278	-0.744258	12.2982	7.55949	9.16654	-2.81582	16.8387	-9.98838	28.2156	6.5105	-14.2323	-11.2099	-34.3275	-3.70508	-10.8196	14.9539	-4.4938
-7.74228	3.2019	14.0636	-0.787754	5.68663	12.1829	-12.9505	-0.718854	9.10023	-7.68035	-0.147443	-0.817107	-192.546	303.039	3.23429	2.3121	-0.107908	-1.12041	39.7232	44.1858	28.4287	-5.31724	-5.22374	-10.4497	4.57733	15.8045	-6.44332	9.77586	0.760274	12.6858	9.74812	9.10134	-0.110341	0.838461	-1.59952	14.2814	6.07497	7.92187	-2.97774	17.2892	-9.52137	28.0792	5.94879	-13.3515	-11.9062	-34.519	-2.89528	-11.1854	14.9956	-4.81968
-7.31176	4.1949	14.3933	-0.897673	5.9327	12.5941	-13.5184	-0.479246	8.68099	-7.41128	-0.159151	-0.8765	-191.901	302.814	3.07308	2.48854	-0.124649	-1.18381	39.6932	44.1823	28.424	-5.65811	-4.27046	-10.4929	4.46164	15.5456	-6.21524	9.46541	0.155958	12.6533	9.82573	9.59187	-0.119768	0.868223	-1.13534	14.3836	7.50741	8.41556	-2.56202	16.9621	-9.61468	28.3021	5.51033	-13.5025	-11.9693	-34.6499	-2.64478	-11.2381	14.7114	-4.51032
-7.63158	4.07893	13.6636	-0.2069	6.21429	13.1573	-13.581	-0.701991	8.10153	-8.03996	-0.203753	-0.81211	-191.699	302.904	3.08857	2.22341	-0.20796	-1.26712	39.6459	44.0854	28.8539	-5.82477	-3.90796	-11.0142	4.82005	16.0242	-5.59724	9.29849	0.0633562	12.7312	10.3871	9.66903	-0.0878877	0.833762	-1.04661	15.203	8.3724	8.13462	-1.39213	17.4153	-9.82456	28.4969	6.70906	-12.6712	-12.0098	-34.535	-3.19092	-11.5446	15.0339	-4.67794
-7.63001	3.85638	12.7661	0.610733	6.14725	14.3406	-13.3245	-1.18677	8.79363	-7.34446	-0.258037	-0.721971	-191.772	302.785	3.4353	2.28394	-0.0660425	-1.21306	39.6627	44.0492	28.7652	-6.21124	-4.26509	-11.3973	5.29399	16.9762	-6.10753	8.55942	0.55353	12.838	9.72065	9.42499	-0.110341	0.793128	-1.25749	15.134	9.1442	8.92915	0.253425	17.9932	-9.87403	28.599	6.29939	-12.4852	-12.3264	-34.5917	-3.107	-11.1204	14.7385	-3.91092
-8.25308	4.03066	13.5567	1.09919	6.27999	14.3587	-12.7472	-0.947241	8.28678	-7.14534	-0.227322	-0.890823	-191.469	303.329	2.56552	1.92102	-0.123468	-1.21784	39.6201	43.9477	29.0625	-6.92852	-4.35302	-11.1738	5.26191	17.0395	-5.01418	7.91047	1.10273	12.0874	8.63672	9.14408	-0.141259	0.844634	-1.19143	14.5974	8.3743	9.16012	0.847047	16.8927	-9.74468	28.5455	7.37508	-12.3082	-12.4304	-35.4169	-3.33689	-11.3464	15.1376	-3.80321
-7.92119	3.27642	13.1326	1.76619	5.33367	13.4412	-12.3436	-0.540905	9.30251	-7.04026	-0.208873	-0.863185	-191.166	302.262	2.4216	1.92102	-0.0915167	-1.17809	39.7236	43.9686	29.1345	-6.69984	-4.17715	-9.72565	6.10667	16.8495	-5.27757	7.88784	0.689315	12.1196	9.97407	9.67841	-0.203095	0.758105	-0.56686	14.3318	7.71347	9.21788	0.1458	17.337	-9.82218	28.6392	7.40933	-11.7877	-12.3069	-35.3194	-3.01971	-10.4213	15.6454	-3.80598
-8.12637	3.15574	13.5445	2.07625	5.1443	13.9707	-11.741	-1.35472	9.69192	-6.5025	-0.203399	-0.827918	-191.558	302.435	2.86778	1.77639	-0.0778014	-1.26712	39.713	43.6201	29.5445	-6.87014	-4.59565	-9.14954	6.33726	17.1164	-5.56008	7.85312	0.230971	11.2331	10.2961	9.14473	-0.13168	0.815526	-1.26712	14.4419	7.85543	8.74064	0.0486069	16.8996	-9.75812	28.385	7.77137	-11.5127	-11.982	-34.9166	-2.76284	-10.9281	16.4317	-3.89046
-7.53497	2.92645	13.2472	1.16884	4.919	15.0094	-11.1354	-1.13004	9.77227	-5.02522	-0.175096	-0.838603	-191.565	303.216	2.4789	1.48685	-0.0945781	-1.11374	39.7062	43.6542	29.4287	-7.47064	-4.50726	-8.79402	7.05489	16.6183	-5.90576	8.33413	0.506849	11.7776	9.69317	10.3898	-0.0946795	0.680506	-1.08613	14.7093	7.77729	7.69807	0.815064	16.8836	-9.83465	28.7076	7.91618	-12.4778	-11.4579	-35.2035	-2.84668	-10.9528	15.8599	-3.88892
-7.31176	3.0411	13.6816	1.48863	5.76399	14.8961	-11.5822	-0.936075	9.37555	-4.60171	-0.118957	-0.873408	-191.249	302.853	2.03052	1.48847	-0.130514	-1.23896	39.7327	43.6879	30.3214	-7.57239	-4.47447	-7.91548	7.48426	17.2979	-6.33562	9.12329	-0.181934	10.8923	10.7612	10.6235	-0.137812	0.638432	-0.614555	15.2275	7.71347	7.69733	0.317617	17.0437	-10.4455	29.0086	8.19263	-12.4408	-12.5733	-34.8516	-2.16427	-10.2959	16.0753	-4.09465
-7.39022	2.72733	14.0046	1.14246	5.35499	15.7588	-12.1349	-1.78093	8.81598	-4.12562	-0.0672082	-0.869206	-191.259	302.301	1.99251	1.34909	-0.20796	-1.26712	39.6946	43.9812	30.2169	-6.81	-5.19794	-7.77528	7.94096	16.8708	-5.7118	8.26554	-0.789139	11.0343	12.0558	11.0903	-0.110341	0.708656	-0.0266603	14.7586	7.75837	7.66524	-0.316781	17.0428	-9.96689	28.437	7.26549	-12.1849	-13.166	-34.2817	-2.23534	-10.5112	16.1513	-3.89825
-8.39565	4.11179	14.629	1.03006	6.54594	14.6403	-12.2174	-1.94601	9.58685	-3.07819	-0.156667	-0.823245	-191.089	302.029	2.0273	1.0129	-0.0899404	-1.32267	39.6548	44.3269	30.0513	-7.52271	-5.2426	-8.25682	8.96581	16.3361	-5.38373	8.06014	-0.493671	10.1674	12.3394	11.7058	-0.082211	0.592892	0.493671	14.729	7.85543	7.72694	0.506849	17.2329	-9.87398	28.4885	7.13287	-12.4408	-12.9463	-34.1819	-3.35789	-10.5725	15.43	-3.47095
-8.05414	4.20784	14.583	1.28558	6.97691	14.1052	-12.7991	-2.32192	10.1014	-2.01115	-0.211387	-0.81846	-191.39	301.271	1.42042	0.807203	-0.118927	-1.15068	39.6228	44.4124	30.12	-7.4137	-3.93452	-7.12215	8.62142	15.2055	-5.76379	7.40781	0.760274	11.0482	12.5083	11.7058	-0.147392	0.789012	0.89023	13.3226	6.75775	7.42769	0.23607	16.7538	-9.78797	28.4246	5.66785	-12.1449	-11.878	-33.7339	-4.48901	-11.0764	15.1285	-4.12537
-7.74228	4.98504	14.8472	0.729992	6.96328	14.641	-13.1415	-2.67809	10.846	-2.25518	-0.242847	-0.867376	-191.702	301.51	1.40623	0.939901	-0.0170555	-1.23421	39.6499	44.3784	30.4182	-8.16581	-4.79221	-7.61137	8.46773	15.9784	-5.24493	8.33413	0.597829	12.2244	12.8462	12.7195	-0.141259	0.844634	0.0270353	13.1604	7.92812	6.26366	-0.220074	17.5397	-10.0007	28.571	6.2224	-11.7474	-11.1178	-34.3432	-4.47888	-10.7622	15.1653	-4.23363
-7.88718	5.1798	16.0815	0.109846	6.21142	14.1321	-12.8721	-3.08768	10.9587	-2.07371	-0.160342	-0.926353	-191.319	301.77	1.84209	1.35689	-0.242208	-1.41096	39.6706	44.3412	29.8306	-8.82027	-5.31497	-6.56043	7.79615	14.892	-4.49829	9.09795	0.359285	13.1322	12.7767	13.7362	-0.0946795	0.680506	-0.236952	13.8799	8.43497	6.11975	-1.42904	17.9368	-10.0338	28.5379	6.41512	-10.9232	-11.6246	-34.9701	-4.83081	-10.365	15.4607	-2.95424
-7.42752	4.76188	15.7673	0.537381	6.27999	14.8022	-12.3619	-2.93906	10.786	-2.49098	-0.166449	-0.880554	-191.227	301.434	2.39165	1.41878	0.0150534	-1.28064	39.6262	44.3895	30.2458	-8.6761	-6.34317	-6.19219	7.66275	14.2585	-3.49092	9.63014	0	12.6712	12.8198	15.269	-0.075926	0.642948	-0.153373	13.0981	8.67078	6.32796	-2.31207	18.1147	-10.1407	28.5196	6.00883	-11.3441	-11.9847	-35.4169	-4.95106	-11.1293	14.9539	-2.95424
-6.44378	5.11496	16.133	0.825885	6.1913	13.9722	-12.9411	-2.84384	11.3485	-2.49716	-0.162243	-0.90431	-190.594	301.882	2.05867	1.41417	-0.186242	-1.29608	39.6652	44.3622	30.1771	-8.14964	-5.8204	-6.63344	7.48426	13.7499	-3.60389	10.6768	-0.571843	12.1659	12.8686	15.2324	-0.132795	0.73111	0.385205	12.3562	9.13136	6.63871	-2.58422	17.7469	-10.1618	28.5221	6.38868	-11.0257	-11.1828	-36.3721	-4.53236	-11.7414	14.9696	-2.34389
-6.55148	4.19629	15.7416	1.50517	7.04027	14.1052	-13.4876	-4.00702	10.9266	-2.07685	-0.146784	-0.916673	-190.012	301.154	1.20525	1.35689	-0.20796	-1.26712	39.6613	44.0215	30.4164	-8.47785	-5.93536	-6.84418	7.60367	13.4604	-3.5761	10.7815	-0.230363	12.7082	11.519	14.7683	-0.0446534	0.674241	0.835972	12.0631	8.52258	6.03214	-2.48427	18.2966	-10.5478	28.6885	6.48778	-11.3284	-11.4001	-36.1002	-4.66925	-12.7788	15.313	-1.87486
-5.96617	3.46347	15.7978	1.60604	6.26763	14.4761	-13.8129	-4.21803	11.0533	-1.57	-0.130564	-0.945953	-190.67	300.92	1.69909	1.48685	-0.0457685	-1.27388	39.7247	43.8409	30.091	-8.24983	-6.22913	-5.01165	8.23801	13.49	-3.75252	11.1018	-0.0131781	12.7016	12.3312	15.1774	-0.0890027	0.601787	1.32713	11.4641	8.31047	6.26309	-2.97168	18.4688	-10.4389	28.3103	7.21844	-11.6246	-12.3158	-35.8612	-4.36992	-12.9197	15.552	-1.53339
-5.86754	3.55609	16.3667	2.46613	6.89635	13.9269	-13.9863	-4.65069	11.0838	-0.546911	-0.170986	-0.921072	-190.894	301.095	1.0008	1.37219	-0.20796	-1.26712	39.7804	43.6349	29.2419	-7.48472	-6.03906	-4.98958	8.07844	14.1148	-3.59121	11.4165	-0.697754	14.0313	12.9675	15.4177	-0.110341	0.578852	1.18263	11.6939	8.38287	6.23017	-2.70318	18.8872	-10.2877	28.4299	5.79662	-11.8353	-11.5792	-36.4566	-4.26285	-13.1507	15.8727	-1.37939
-6.23622	3.78695	15.9156	2.9003	6.81852	14.3143	-13.6695	-4.08611	11.7596	-1.12884	-0.162815	-0.912334	-190.111	300.926	0.775915	1.51428	-0.123468	-1.21784	39.775	43.7239	29.3332	-7.0639	-4.66043	-4.55	7.79615	14.5052	-2.65001	11.013	-1.1248	14.0261	12.6549	16.7529	-0.0175877	0.659208	0.980784	11.1547	8.10237	6.33635	-2.53425	19.0068	-10.3153	28.2794	6.34635	-11.2352	-11.5522	-37.0263	-4.33598	-13.3725	16.8402	-0.514371
-6.72047	3.86171	16.3969	2.61094	6.94257	14.1938	-14.0486	-4.21066	12.1502	-1.04177	-0.165892	-0.964554	-189.783	301.383	1.96481	1.23271	-0.0778014	-1.26712	39.7034	43.7005	29.3897	-7.22372	-4.73889	-3.93781	7.49726	15.1015	-2.60803	11.1186	-0.697754	13.9655	11.9709	17.2903	-0.0884452	0.630434	1.0137	10.9573	8.34863	6.11902	-2.55566	18.8177	-10.3932	28.4319	6.20069	-11.5926	-11.5336	-37.9512	-3.16997	-13.254	16.1414	0.221625
-6.32827	3.83154	16.5978	2.15564	7.72421	14.5358	-14.0957	-4.73482	11.8986	-1.17441	-0.0809438	-1.10345	-189.729	300.829	3.03185	1.49002	-0.0145466	-1.26712	39.7103	43.5357	29.0588	-7.34195	-4.20817	-3.76759	6.74954	14.0009	-2.78767	11.0881	-0.329123	13.9062	12.3333	17.6553	-0.0732904	0.628301	1.3191	10.7428	8.47053	6.3115	-2.0274	19.5737	-10.214	28.4607	5.90878	-10.7305	-11.9454	-38.3971	-2.8562	-13.7781	16.0246	0.238908
-7.14085	4.37501	16.5978	1.74649	7.63052	14.0186	-13.9619	-3.96268	11.9973	-0.980784	-0.135253	-1.02763	-188.797	301.177	2.45075	0.961579	-0.180925	-1.44283	39.6443	43.8122	29.781	-7.43629	-4.46347	-5.19391	7.15458	12.8701	-3.01295	12.0267	0.628493	14.12	12.8686	17.7666	-0.0609233	0.646846	1.23671	10.4369	8.54761	5.92577	-2.37672	20.0753	-8.41025	26.2544	5.41484	-11.3416	-11.9781	-37.8111	-2.40326	-14.435	17.023	1.11307
-6.43547	4.97893	17.0137	2.65966	7.04027	13.5984	-14.7784	-3.01859	11.7716	-0.156317	-0.227504	-0.969101	-188.355	301.828	2.07995	0.698844	-0.124649	-1.35044	39.5888	44.2291	29.6173	-8.05491	-4.2144	-5.17849	6.3526	13.4604	-3.35376	11.9998	0.385205	13.5997	12.638	17.8705	-0.0982781	0.750897	1.37574	10.8125	9.05758	6.40132	-2.51284	19.8314	-8.44299	26.5986	5.55933	-11.8159	-12.7765	-38.1519	-1.85677	-13.3708	16.6415	1.2264
-6.34996	5.02778	16.6552	3.05525	6.1749	13.005	-14.5114	-3.52512	12.8403	0.38107	-0.0703203	-0.988103	-188.379	301.528	2.10873	0.688312	-0.0641164	-1.30137	39.6986	44.1651	29.3614	-8.48228	-4.59565	-4.43364	6.08789	11.9767	-3.67775	12.9247	-0.388368	13.7285	12.2335	17.8949	-0.0696918	0.586632	2.01386	11.1803	8.50128	5.73376	-2.48498	20.4852	-8.33483	26.6348	5.69384	-11.0857	-13.7113	-37.9545	-1.80173	-13.4246	16.6201	1.11956
-5.86754	4.72245	15.8599	2.8161	6.87336	13.2893	-15.0447	-3.04344	13.3302	0.0725707	-0.142982	-0.973931	-188.53	301.563	2.08899	0.980003	-0.20796	-1.26712	39.6849	44.1198	30.0818	-8.33489	-4.962	-4.18802	7.37603	11.8042	-4.05792	13.1468	0.168933	13.2144	12.2425	17.9796	-0.104006	0.657972	2.16932	12.4238	8.72716	5.66993	-2.94697	20.9112	-8.54426	26.5398	6.17555	-10.0903	-13.7988	-38.3046	-1.62587	-12.6268	16.2897	2.10439
-5.81807	4.71469	16.8204	2.75687	7.22512	13.5716	-15.0822	-3.13471	13.3573	0.0556318	-0.126611	-0.991225	-188.032	301.338	1.85409	0.762687	-0.0302336	-1.35928	39.5654	44.2235	29.8595	-8.74328	-5.02536	-4.1692	6.49735	11.1063	-3.40223	13.3935	0.840305	13.0447	11.2919	17.6658	-0.122708	0.517042	2.53425	11.6575	7.46967	6.49756	-2.98555	22.3778	-8.62779	27.2353	7.31836	-9.88356	-13.4366	-38.3123	-1.12478	-12.4803	17.0383	1.75946
-5.86754	5.07664	17.152	2.51909	6.81499	14.221	-15.5884	-3.52956	13.2584	0.772636	-0.143996	-0.988447	-188.01	301.523	1.22478	0.759068	-0.118927	-1.38357	39.6187	44.0466	30.3287	-8.793	-5.08431	-4.42646	6.21061	10.3189	-2.82059	14.0009	1.52055	12.7913	11.626	17.2217	-0.110341	0.607287	3.01406	12.6535	7.50815	7.33803	-3.54795	21.2877	-8.44735	26.648	6.078	-10.0559	-13.8054	-38.5981	-1.03453	-12.4386	17.0488	2.53686
-5.68437	4.66749	16.5795	3.32811	6.20179	14.3336	-16.062	-3.69916	12.1914	0.391703	-0.1406	-0.953764	-188.137	300.504	0.596491	0.389787	-0.137559	-1.246	39.6069	43.908	30.4144	-9.06407	-5.68001	-4.62096	6.42766	11.3217	-2.21747	12.9247	1.10584	12.6555	11.4052	16.98	-0.0340096	0.632325	3.5	12.1217	7.52764	7.60274	-3.08218	20.4794	-8.62901	26.5537	6.62017	-10.06	-12.9214	-39.1393	-1.42285	-12.3685	16.5251	2.56408
-5.69846	4.59667	17.5735	3.73325	5.76108	14.063	-17.2721	-3.33354	11.8159	-0.115146	-0.135161	-0.912334	-187.995	300.596	0.846798	0.371318	-0.186242	-1.29608	39.6949	43.776	30.6016	-8.95221	-6.36643	-4.18802	5.97672	11.4886	-2.24791	12.4803	1.52739	13.1354	11.8325	16.7743	-0.0609233	0.646846	4.41491	12.7312	7.35601	7.07274	-3.15531	20.2383	-8.90975	26.2881	6.19815	-9.76838	-12.8333	-38.2696	-1.30877	-12.8101	17.4134	2.19578
-5.54356	4.87074	17.298	3.75989	5.96476	14.1176	-16.813	-3.42481	12.2846	0.41771	-0.137508	-0.935218	-188.112	300.391	0.826752	0.791557	-0.145466	-1.3435	39.5976	43.9073	29.445	-9.19589	-6.11453	-3.9793	4.90904	11.3303	-2.54988	11.9391	1.38051	13.0247	10.9572	16.2583	-0.0321342	0.605411	3.0411	13.2381	7.58902	6.18689	-3.2192	20.3699	-9.04508	26.3118	6.11258	-8.69543	-12.3279	-38.5847	-1.43751	-13.7124	16.3544	1.8613
-5.91346	4.6014	17.5769	3.83162	5.73696	13.2967	-16.9745	-2.6745	12.6712	0.914802	-0.0417137	-0.916673	-187.328	299.794	0.951113	0.506849	-0.160012	-1.41781	39.5914	43.7239	29.0093	-9.26938	-5.57534	-4.31361	4.47348	10.2746	-2.86466	12.4467	0.263055	12.3559	10.2855	17.1621	-0.0834781	0.723568	2.92308	13.436	7.49994	6.88962	-3.64255	20.0374	-8.63712	26.6808	5.61931	-9.80978	-11.3127	-37.6328	-2.27996	-13.274	15.4607	1.6074
-5.45932	4.30822	18.6415	4.20993	5.27567	13.758	-17.0997	-1.26487	11.5586	1.47728	-0.0745879	-0.973931	-187.572	299.651	1.04497	1.03247	-0.234996	-1.44283	39.6436	43.5755	29.1454	-8.88804	-5.15207	-4.15634	4.15606	11.3284	-2.69381	12.4272	0.230971	11.6951	10.3038	15.6843	-0.0890027	0.601787	3.65192	13.1926	7.57505	6.80047	-3.45334	20.0374	-8.72475	26.2199	5.82877	-10.3104	-11.6701	-37.4768	-2.65469	-13.7522	15.0589	1.44806
-4.80772	4.95385	18.376	4.56593	5.35682	13.6467	-16.6735	-1.47978	11.222	2.08482	-0.0621397	-0.958386	-187.414	300.614	1.23733	0.729022	-0.20796	-1.42465	39.6428	43.6588	28.8965	-8.5307	-5.73495	-4.06342	4.5991	11.0467	-2.23475	13.0464	-0.677987	10.9309	10.5122	15.2506	-0.0828699	0.638432	3.06813	12.809	6.96765	6.43424	-2.86537	19.7401	-8.69976	26.5891	5.63535	-10.3904	-12.1769	-36.9635	-3.17458	-14.0466	13.6573	1.72965
-4.24319	4.124	18.1984	3.21653	5.30958	14.0929	-16.4789	-1.74678	11.1569	1.87287	-0.0452921	-0.891112	-187.186	300.856	1.01682	0.601488	-0.20796	-1.39726	39.6352	43.663	28.3371	-9.21213	-5.44594	-4.8636	3.44358	9.79486	-2.56313	14.2688	0.700263	10.4504	10.2489	16.1606	-0.0982781	0.666416	3.52128	12.7312	7.03018	6.65475	-2.53425	19.7671	-14.6177	20.6664	5.20621	-11.6305	-12.9372	-36.2812	-3.19778	-13.6131	13.9095	1.59754
-4.27066	4.16341	17.6176	2.25334	4.61241	13.7392	-16.8347	-1.99597	10.8231	0.352321	-0.0714658	-0.967717	-188.073	300.566	1.33524	0.733071	-0.0899404	-1.30879	39.6506	43.7926	28.848	-9.7833	-5.25851	-5.17849	3.09979	8.81533	-3.10846	14.7949	1.32559	10.8923	10.2118	15.7888	-0.097974	0.572679	4.36019	11.685	8.39355	6.58739	-1.49883	19.2313	-17.7287	17.8516	4.98179	-12.4045	-13.1052	-35.9704	-3.63682	-12.6645	14.0859	2.38668
-4.27066	5.97358	18.5025	3.18672	4.91632	13.3631	-16.574	-2.01604	10.7975	0.742909	-0.0652315	-0.917965	-188.524	299.934	1.48566	0.842242	-0.186551	-1.33137	39.7143	43.747	28.8842	-10.2061	-4.82698	-3.35383	2.69475	8.9324	-3.72438	14.5575	0.506849	11.7776	10.2619	15.6949	-0.122708	0.696299	4.87508	10.5371	8.04388	6.04653	-1.99121	20.274	-17.5664	17.7078	5.34672	-12.1714	-13.652	-35.4769	-3.6044	-13.0333	13.7691	2.64011
-4.3551	5.65982	17.9115	3.14796	4.75945	12.4549	-16.1942	-2.01939	11.3485	0.877716	-0.0153778	-0.881614	-188.559	300.071	1.59745	0.891001	-0.0660425	-1.3347	39.6495	43.9576	28.6163	-10.2565	-3.75824	-3.86068	2.14382	7.3782	-3.06299	14.5234	0.0208315	11.3322	10.4387	14.6986	-0.116525	0.615944	3.99478	10.6238	7.93802	5.24006	-0.659614	20.1073	-14.6812	20.649	4.34769	-13.0548	-13.0412	-35.9693	-3.47683	-12.4506	13.8325	2.34613
-4.46073	5.15297	18.0864	3.12382	5.34263	11.6473	-15.8724	-3.25025	11.055	0.905765	-0.0015205	-0.993942	-188.148	300.216	1.92727	1.28276	-0.157985	-1.31709	39.6456	44.1067	29.3081	-11.3629	-4.55232	-3.28625	1.77732	6.84247	-3.95976	14.0144	0.638514	10.7335	10.1695	14.2248	-0.0423219	0.603587	3.44125	10.6572	8.52828	6.6772	-0.684956	20.1781	-14.6223	20.3981	4.05632	-12.7362	-12.8621	-36.9934	-3.8108	-12.6952	13.3906	2.07479
-4.46225	6.17285	19.1338	2.72765	4.56304	11.9448	-15.3686	-3.01245	12.1684	0.831202	-0.0046123	-0.932466	-187.31	300.203	1.20689	1.29841	-0.126864	-1.4158	39.7611	43.976	29.3194	-10.9197	-4.25409	-3.7505	1.07239	5.8833	-4.08367	14.2688	1.61269	11.2864	10.8208	14.8036	-0.137812	0.638432	2.8789	10.9505	6.77676	6.65475	-1.74356	20.7943	-14.6714	20.6334	3.60796	-11.9564	-12.7618	-36.5151	-3.62884	-11.8577	12.7249	3.15633
-3.76381	5.53002	19.0473	2.12808	4.89683	11.4825	-15.5704	-3.26244	13.2214	1.88524	-0.012286	-0.98605	-187.287	300.012	1.55182	0.907321	-0.201219	-1.42932	39.8048	43.9137	29.4686	-11.1218	-4.01166	-3.98739	1.74029	4.39049	-3.83428	14.0009	1.71396	11.4641	11.2412	14.8314	-0.0982781	0.750897	3.21449	10.8973	6.43463	6.28095	-1.06367	20.8308	-14.7537	20.3948	4.15282	-11.3534	-13.4571	-37.6328	-3.45842	-11.269	13.2943	2.63698
-3.25696	6.01933	19.8302	1.62741	4.3453	11.1136	-15.3642	-2.62824	13.3865	1.58686	-0.0417137	-0.916673	-187.125	298.514	2.41537	1.35785	-0.123468	-1.3164	39.6799	44.1357	29.7551	-11.2037	-4.45237	-3.10041	1.39316	3.95855	-4.11182	13.6849	1.80284	11.5411	11.4946	16.5209	-0.110341	0.708656	2.87216	11.3407	6.59069	6.49756	-1.80438	20.7943	-14.8326	20.3817	3.70341	-12.1183	-12.8398	-37.9837	-3.31763	-10.1233	12.7199	2.19507
-3.45007	6.67352	19.8221	1.1969	3.2389	11.6555	-14.9381	-2.62195	14.2	0.96425	-0.0675985	-0.970692	-187.466	298.4	2.59831	1.0129	-0.15241	-1.38516	39.6917	44.1622	30.5844	-11.6529	-5.05917	-2.40771	1.08674	4.21952	-4.11328	13.7499	1.04795	11.1011	11.4708	16.2287	-0.110341	0.455232	2.89353	11.1048	7.0013	5.84315	-1.50002	21.6507	-17.5098	17.8923	2.29534	-11.8785	-12.5213	-38.0486	-3.06307	-10.168	13.0912	2.78583
-3.64805	8.16591	19.6389	1.60604	3.74575	11.7008	-15.016	-2.7169	14.8587	1.31392	-0.0849479	-0.966121	-186.823	298.408	2.05867	0.907321	-0.180925	-1.44283	39.6653	44.1746	29.9551	-12.315	-5.53221	-0.819585	1.20711	4.24821	-4.07725	13.454	0.493671	11.1811	12.2267	16.5334	-0.0523068	0.589572	3.16951	11.4303	7.44833	5.7741	-2.26029	21.3493	-17.5071	18.0726	1.7873	-11.4308	-11.858	-38.0379	-1.82871	-10.437	12.3769	2.69858
-3.26614	7.40326	19.7183	2.06404	3.27691	11.7167	-15.48	-2.31129	14.8695	1.36785	0.102688	-1.0268	-186.497	298.23	1.42864	0.734536	-0.20796	-1.46053	39.7274	44.1206	29.8178	-11.9544	-5.93987	0.0178208	0.538071	4.04803	-4.3732	13.49	0.684576	11.2008	12.0633	16.2798	-0.132237	0.642948	2.53425	11.1507	6.45597	4.47017	-1.68274	21.2809	-17.5837	17.9215	1.22316	-11.3586	-12.1112	-37.5288	-1.62815	-10.4946	13.3906	3.20543
-3.78515	6.78038	19.8302	1.62741	2.56514	11.6514	-15.728	-2.44445	14.857	0.898553	-0.0106945	-1.00574	-185.866	298.447	1.18684	0.371318	-0.147949	-1.44052	39.6686	44.097	29.4459	-11.4492	-5.98148	0.0904422	1.13277	4.43324	-3.5704	12.9471	1.59754	12.7024	12.7526	16.5514	-0.0828699	0.66897	3.37022	12.0631	6.39029	4.53865	-2.00036	21.6188	-17.6552	17.9966	1.22316	-11.3586	-12.0459	-38.0532	-2.01023	-10.0028	13.313	4.02761
-4.3178	6.3199	20.1457	1.14194	3.18947	12.9988	-16.0371	-2.7021	14.9273	0.426498	-0.0452921	-0.891112	-185.825	297.881	1.23816	0.788348	-0.20796	-1.46053	39.7038	44.0041	28.9279	-12.1427	-7.29128	0.482323	0.212902	4.84757	-3.11079	12.7346	1.59754	11.1818	13.064	16.0934	-0.0834781	0.64009	3.35299	12.4128	6.3469	4.29053	-1.91782	21.3493	-17.6511	18.0069	1.32713	-10.9573	-11.9005	-36.915	-1.98732	-9.69221	14.2316	5.13634
-4.2737	7.01854	20.1959	1.30243	2.76297	13.2399	-15.6506	-2.60193	14.7913	0.64747	-0.0368784	-1.01063	-185.572	298.012	1.50228	1.40528	-0.20796	-1.52055	39.6831	44.034	29.7843	-11.9366	-8.2692	2.52562	0.430822	4.74129	-3.55757	12.5493	3.35154	11.084	13.0876	15.109	-0.110341	0.654348	2.7343	12.2577	6.04536	4.80379	-1.44621	21.4972	-17.6447	18.0735	2.03287	-11.016	-11.5824	-37.1557	-1.6908	-11.0266	14.5433	6.09535
-4.85384	7.01243	20.3453	1.57796	4.24344	13.3755	-15.5462	-2.78538	13.9661	1.41261	-0.0901178	-0.877539	-185.856	297.574	1.64567	1.23896	-0.234996	-1.44283	39.5867	44.1408	29.8697	-11.7205	-8.61943	2.40582	0.777253	5.85765	-3.90908	12.3988	4.40827	10.5638	13.3737	15.1672	-0.0814507	0.532222	1.89898	12.0048	6.23699	5.07167	-0.691783	21.6575	-17.7273	17.8698	1.39211	-9.82507	-11.3103	-37.1588	-1.68045	-10.9886	14.0202	5.20877
-4.37751	7.15899	20.5348	1.87508	3.8978	12.6354	-15.6053	-2.98767	14.1052	1.61327	-0.087026	-0.83401	-186.219	297.692	1.47932	1.20971	-0.0298534	-1.36302	39.6529	43.97	29.8534	-10.7885	-9.03611	2.72836	1.04239	6.37997	-4.91131	11.4715	3.43096	10.0995	13.8297	15.8149	-0.119768	0.361373	2.22081	11.971	6.61605	5.12802	-0.892055	21.166	-17.6825	17.9198	0.79325	-9.80585	-10.736	-36.8684	-1.70453	-10.9111	15.0616	4.52179
-5.84924	7.94675	19.7666	1.35014	4.15989	13.0421	-15.1995	-2.79008	14.6756	2.00611	-0.107503	-0.924615	-185.292	298.338	1.27025	1.1869	-0.186242	-1.29608	39.6673	43.8725	29.5131	-11.1327	-10.1801	4.54007	0.953688	7.03091	-5.41174	11.3239	3.54795	11.1507	12.8112	16.3602	-0.110341	0.518588	1.95497	12.2145	7.75097	4.70305	-1.0137	21.5411	-17.6136	18.072	-0.0467011	-9.88356	-10.299	-37.1259	-1.77951	-11.0113	15.0294	4.18813
-6.88935	7.68722	19.8121	0.879207	2.86944	12.5023	-14.9848	-2.65179	14.3388	1.52541	-0.142982	-0.927291	-184.89	298.453	1.9375	0.448308	-0.20796	-1.42465	39.6819	43.8786	29.8755	-11.393	-9.72431	5.07254	0.213688	7.50137	-5.99565	11.8059	4.30822	11.5551	12.7617	16.183	-0.110341	0.578852	1.25065	11.5826	7.67498	4.7653	-1.54832	21.0516	-17.774	17.9196	1.21375	-9.98359	-9.47215	-36.4997	-2.07945	-10.6924	14.6691	4.74384
-7.02782	7.67805	19.7249	0.950621	3.78643	12.4064	-15.4191	-2.71831	14.0686	1.88721	0.0232137	-1.04338	-185.597	297.947	2.00165	0.615122	-0.20796	-1.46053	39.6673	43.9034	29.727	-11.4106	-10.0939	4.24891	-0.0860123	7.45329	-6.61792	12.0874	4.08771	11.2732	12.7679	15.8533	-0.110341	0.518588	0.329123	10.7137	8.39355	6.58739	-1.6684	20.7104	-17.6323	18.055	1.43484	-9.84555	-10.1041	-36.8775	-1.16325	-11.5127	13.8958	4.6675
-8.29798	6.74374	19.1321	0.635087	3.1462	12.1273	-15.0567	-2.35653	13.5876	2.4848	-0.0737212	-0.924615	-185.817	297.963	1.65672	1.20971	-0.123468	-1.3164	39.7238	43.8725	30.4337	-12.3618	-11.1076	3.03687	-0.009326	7.34298	-6.40059	11.3456	3.6035	12.089	12.6287	15.3425	-0.113484	0.486525	0	11.1507	8.88115	6.11902	-2.61874	21.2384	-14.7851	20.6112	1.07371	-9.92905	-10.4464	-36.7433	-1.42874	-11.3197	13.5117	4.82468
-8.75597	6.59718	19.2114	0.0366391	3.09318	11.1719	-15.5566	-2.62486	13.8051	2.55502	-0.0293314	-0.981575	-185.744	297.607	2.00165	0.967991	-0.0915167	-1.35616	39.6792	43.9354	30.2229	-11.8872	-10.6007	2.22151	-0.248442	7.40781	-6.10465	10.9197	3.19055	11.711	12.0327	14.2369	-0.0814507	0.506555	-0.0921452	10.7795	8.10237	6.33635	-2.04093	20.5578	-14.8218	20.722	-0.581782	-9.90002	-10.3708	-36.3773	-0.838567	-10.5135	14.114	4.17632
-8.86322	7.68722	19.3897	-0.14656	2.7039	11.4552	-15.3959	-3.23157	14.4035	3.03134	0.0063863	-1.01188	-185.655	297.572	1.1078	1.07097	-0.187129	-1.36433	39.7254	43.7586	30.4481	-11.6152	-8.93236	1.96809	0.186673	7.9474	-6.37997	11.4358	3.80786	10.301	12.1204	13.8114	-0.132237	0.642948	-0.331125	9.91654	8.16259	6.20244	-2.5624	21.3862	-14.9237	20.68	-1.74211	-9.70757	-10.8643	-36.1772	-0.463311	-10.5404	14.3393	4.28428
-7.89494	7.2567	19.6414	-0.122707	2.07315	12.2895	-15.9442	-3.61562	14.6342	4.44484	0.0201067	-1.09283	-186.142	297.919	2.05867	0.675792	-0.221493	-1.55096	39.7129	43.6735	30.2541	-12.2269	-9.69963	1.84982	0.623273	7.82728	-5.96042	11.5193	3.35299	9.5017	12.1684	13.8383	-0.119768	0.54909	-0.441856	11.2692	9.40486	6.15729	-1.29753	21.808	-15.0348	20.8826	-2.6367	-9.37671	-10.638	-36.8598	-0.225178	-9.35964	14.9873	5.06209
-8.32546	7.09589	20.1681	-0.568933	2.0954	12.0778	-16.1827	-3.48031	14.6693	5.58534	-0.0818916	-0.913586	-184.76	300.117	2.60308	0.725859	-0.20796	-1.52055	39.7461	43.7871	29.2452	-12.3821	-9.99679	1.89799	1.20711	8.303	-6.10409	10.8316	3.21223	9.35116	12.1642	13.899	-0.122708	0.455232	-0.924666	11.3477	10.1145	6.69801	-1.39213	21.4701	-17.6973	17.9382	-1.96739	-9.69512	-11.1632	-37.4118	-0.331348	-9.53087	15.3405	5.70935
-8.27244	6.67352	20.4442	-0.913015	3.24828	11.9183	-16.4621	-4.12637	15.3639	4.73434	-0.0421699	-0.953688	-185.012	300.437	1.6	1.22207	-0.20796	-1.26712	39.6978	43.9028	29.497	-12.4997	-10.8211	0.778095	0.407862	9.74061	-6.05404	11.645	3.26203	10.4959	12.1251	13.8012	-0.0671068	0.665392	-0.866966	11.2107	9.55504	5.29377	-2.47175	22.6277	-17.6387	18.098	-1.61772	-10.3231	-10.6709	-36.5106	-0.666532	-9.48432	14.1366	5.83326
-9.28725	7.05518	20.7594	-1.32921	2.28222	11.8244	-16.4178	-3.68622	16.1017	5.68661	-0.0219466	-0.955218	-184.875	300.198	1.52367	1.42821	-0.16688	-1.47261	39.8006	43.6537	30.0883	-12.5976	-12.4028	1.17402	-0.480138	10.1903	-6.27226	11.911	3.80137	10.7038	12.148	13.7546	-0.100914	0.54909	-0.948705	10.7623	10.137	5.1561	-2.14161	22.5227	-17.5349	17.9916	-1.62181	-10.3147	-11.28	-36.6908	0.198685	-10.5059	14.366	6.28141
-9.17124	7.65973	20.9823	-1.92969	0.98861	12.087	-16.9758	-3.17371	15.9951	6.53959	-0.0368784	-1.14272	-185.187	300.476	1.36411	1.81464	-0.221493	-1.49014	39.7602	43.6996	29.4526	-12.5627	-12.8815	0.700962	-0.060011	10.7072	-7.71612	12.1844	2.97168	12.0265	12.0327	13.7363	-0.104158	0.517042	-0.128415	10.4166	9.98681	4.82229	-1.53408	22.5852	-17.5811	18.1866	-2.25702	-9.63014	-10.7228	-36.0521	0.267312	-9.73428	15.2897	6.6949
-8.60939	9.1986	21.1758	-2.47565	1.2486	12.288	-15.9969	-3.35041	15.3909	6.49014	-0.0217185	-0.955279	-185.14	299.495	1.52367	1.10834	-0.20796	-1.46053	39.713	43.7821	28.9646	-12.4693	-12.1111	-0.667531	-0.499485	10.7401	-7.25307	12.4852	3.06925	11.8724	11.9343	14.182	-0.13168	0.308676	0.539764	10.7664	9.72161	4.55999	-1.49351	22.4771	-17.5501	18.0819	-1.50603	-10.5399	-12.0417	-36.5108	1.0847	-9.27303	15.8474	6.72305
-8.37979	8.70091	20.5701	-3.1294	1.40312	13.1039	-15.9381	-1.96401	15.4342	6.50869	-0.14876	-0.855232	-186.455	295.949	0.911731	1.00171	-0.221138	-1.55017	39.7104	43.9447	29.4308	-11.8711	-13.1124	-0.233896	-0.011911	11.0544	-7.69144	13.2985	2.71389	11.6181	12.1622	14.1906	-0.110341	0.624185	-0.153373	11.5775	9.99306	4.64925	-1.26712	22.6615	-17.6084	18.0624	-0.893677	-10.6438	-11.5476	-36.4595	0.582862	-9.24163	15.6445	7.56288
-7.92368	8.78745	20.2104	-2.97647	1.73923	11.9079	-16.3387	-2.49184	15.9257	6.44908	-0.204362	-0.927144	-185.721	295.639	1.36411	1.30779	-0.179404	-1.2814	39.6931	44.0414	30.3695	-11.0562	-14.6662	-1.74701	-0.537995	11.4651	-7.13916	11.8677	3.37022	11.8788	11.9282	14.1271	-0.062089	0.618153	0.598995	11.7932	9.83734	5.67355	0	23.3151	-17.6148	18.0723	-1.83244	-11.5522	-12.2549	-36.0082	0.353086	-10.2047	15.884	7.89563
-8.30412	8.59405	20.3167	-3.15712	1.71523	11.8557	-16.6386	-2.81333	16.5781	6.51072	-0.0430011	-1.12735	-186.233	295.455	1.63943	1.18264	-0.0998493	-1.38877	39.7197	43.8996	30.9031	-10.6119	-14.4021	-2.59356	-0.820285	11.4641	-6.09783	11.8828	3.93781	11.815	12.2054	14.1473	-0.122708	0.517042	0.700263	11.4641	9.41871	5.62204	0.931488	23.0616	-17.5684	17.9836	-1.83561	-11.5359	-12.4606	-37.283	0.557585	-9.98605	15.2897	8.21545
-7.39833	9.31284	20.4184	-3.92603	0.704652	11.7611	-16.632	-3.03423	16.8991	6.06983	0.0217945	-0.995706	-186.989	295.294	1.64567	1.33908	-0.0795449	-1.44959	39.7359	43.8174	31.1176	-10.0868	-14.7987	-2.45032	-1.07371	11.214	-6.25221	11.1378	4.31491	11.6042	12.1391	13.849	-0.110341	0.518588	2.01422	12.1948	9.47172	5.18365	0.760274	22.0479	-17.6093	17.7569	-1.40053	-12.6712	-12.3382	-37.0842	0.291621	-10.7098	15.6064	8.02538
-7.86802	9.6219	20.85	-3.89966	1.23897	11.6412	-16.4907	-2.66739	16.6997	5.07706	-0.0565137	-1.18589	-187.441	295.655	1.55182	1.53932	-0.20796	-1.58057	39.7	43.8596	31.5932	-10.506	-13.7189	-2.40624	-1.71052	12.3333	-6.53959	11.3423	3.72119	10.8674	12.0015	13.7332	-0.078663	0.410882	1.99925	11.5416	9.41871	5.60304	-0.412246	23.0785	-17.4989	18.101	-0.915674	-13.0704	-12.1581	-37.4443	0.706061	-10.7707	17.0466	8.85829
-8.28318	10.2335	20.9657	-2.81047	0.673735	11.707	-16.1824	-2.86385	16.1961	4.39643	-0.0891041	-1.12587	-187.778	295.488	2.29693	1.71428	-0.15388	-1.40904	39.722	43.9528	31.3596	-10.624	-12.9695	-3.0642	-2.15478	11.2469	-6.34814	11.4323	3.0411	11.6575	12.2824	13.8034	-0.119768	0.54909	1.99315	10.5943	8.99022	5.79823	-0.168933	24.0517	-17.6454	17.9683	-1.26712	-13.3515	-12.3589	-37.7432	0.559339	-10.7273	17.4055	8.64409
-7.35403	10.7705	20.7869	-2.864	1.14292	11.5978	-16.4599	-2.85811	16.7523	3.78813	-0.174052	-1.07841	-188.474	298.038	2.23848	1.69479	-0.118927	-1.38357	39.6455	44.1688	31.8859	-11.433	-12.9132	-3.48054	-1.9238	11.3239	-7.03495	11.6255	3.0411	10.7639	12.2066	13.8237	-0.141259	0.560302	2.35652	11.0494	8.85978	5.22075	-0.506849	23.0616	-17.5956	17.9643	-1.76951	-12.7893	-12.4138	-38.2816	0.836656	-11.2514	16.8923	8.63781
-6.30723	10.5054	21.764	-3.15712	0.881087	11.5999	-16.5703	-2.62028	17.3132	3.30688	-0.0679685	-1.11079	-189.188	298.033	2.98476	1.68324	-0.20796	-1.58057	39.6892	44.1538	32.0153	-11.6564	-12.6281	-4.36753	-2.66163	10.7401	-7.99382	12.5336	1.97261	10.8751	12.1184	14.1426	-0.097974	0.393422	1.85416	10.8674	8.80416	6.04019	-0.130159	22.3014	-17.6757	17.9995	-2.28579	-12.3593	-11.7016	-37.4732	1.4725	-12.025	15.693	9.84109
-6.15589	10.3574	22.158	-2.99368	2.0623	10.8711	-16.5233	-2.6934	16.9533	2.56302	-0.0800315	-1.10173	-187.225	294.896	2.72744	2.3121	-0.20796	-1.46053	39.68	44.1272	31.3355	-11.1722	-12.0281	-4.27444	-1.54255	11.2584	-7.68501	10.6175	2.15735	11.8865	12.0633	13.7209	-0.0917904	0.449048	2.57971	11.1782	9.59331	5.43895	0.056311	21.71	-17.5744	17.9451	-2.74082	-12.4474	-11.0835	-36.7251	1.74558	-11.9931	17.1113	9.83924
-6.45762	10.7377	22.1121	-2.79073	2.09849	10.3039	-16.9831	-3.07438	16.6592	3.50788	-0.141999	-1.03017	-186.832	294.835	2.48035	1.55183	-0.173712	-1.41096	39.8603	43.8044	30.886	-11.3256	-12.3747	-3.10041	-1.01775	12.1973	-8.01688	9.83411	1.3581	11.737	12.3769	13.7301	-0.100914	0.361373	2.30328	11.1882	9.02943	5.52529	-0.34932	21.089	-17.705	17.9852	-2.65067	-12.8958	-10.6564	-36.3981	2.19549	-12.2136	18.1407	9.8658
-6.51484	11.513	22.7655	-2.82737	2.33645	10.8725	-16.8679	-3.08629	17.0016	2.43027	-0.188244	-0.92201	-186.417	294.584	2.53737	1.86089	-0.0504315	-1.46575	39.7356	44.0346	31.2221	-11.6098	-11.6805	-3.10041	-1.04484	13.1011	-8.76216	9.86455	0.766762	12.8352	12.1419	13.9133	-0.082211	0.317572	2.00657	11.0614	9.37436	5.1342	-3.01444	23.0616	-14.8522	20.6305	-3.0878	-13.078	-11.0232	-36.5692	2.51821	-12.4605	18.1407	9.98942
-6.35751	10.3435	21.794	-3.61102	2.54044	10.5697	-16.6344	-2.6564	17.1958	1.97795	-0.0839849	-0.96605	-188.376	297.469	2.44867	1.67221	-0.0728038	-1.49014	39.7007	44.0704	31.0268	-10.6751	-12.4109	-3.69517	-0.967849	13.3256	-8.02304	9.17891	-0.128415	12.444	12.1644	13.8056	-0.113382	0.363629	1.29677	10.4373	9.71015	4.15852	-5.09515	24.0753	-17.6557	17.7857	-4.36826	-13.1114	-10.691	-37.0708	2.57492	-12.8929	17.8559	9.22603
-5.80038	8.98487	22.0869	-3.44108	1.28783	10.481	-16.089	-2.35845	16.8991	2.85566	-0.171518	-0.752874	-188.136	297.054	2.56552	1.8209	-0.147949	-1.44052	39.7922	43.9374	30.6688	-10.3902	-12.5731	-4.048	-1.00222	13.6264	-7.97654	9.79486	-0.666912	11.931	12.2274	13.663	-0.0913342	0.347526	1.29677	10.4636	9.52642	4.77307	-5.29151	24.1936	-14.7045	20.5301	-4.87309	-12.7268	-10.9285	-36.4948	2.41917	-13.3712	18.4892	9.67898
-5.99805	9.47866	21.8495	-3.8716	1.26579	9.99615	-15.5742	-2.07491	19.1308	5.02843	-0.144381	-0.789458	-189.034	297.378	2.95152	1.8547	-0.160012	-1.62329	39.8381	43.8389	29.8599	-10.4997	-13.3536	-4.12902	-1.39049	13.4315	-7.22569	9.88356	-0.654413	11.8234	12.1969	13.7179	-0.119515	0.424699	0.327207	9.70619	9.00056	5.89448	-4.71233	23.6849	-14.7273	20.613	-3.78685	-13.4575	-11.0138	-36.983	2.16423	-12.9349	18.075	8.94445
-5.92426	9.11906	22.0884	-3.4349	0.820417	9.57176	-15.2029	-2.28102	18.8461	5.77932	-0.188345	-0.792048	-188.843	297.433	2.17624	1.84327	-0.20796	-1.52055	39.7523	43.9874	29.1903	-10.3418	-11.6144	-4.36753	0.325078	13.211	-7.34932	9.88356	0.402874	11.2562	12.3454	13.7815	-0.110341	0.303177	0.441856	9.74864	8.82982	5.22082	-4.09587	24.1233	-14.8501	20.4771	-3.70844	-13.369	-10.7886	-37.6056	2.20634	-13.1576	18.6201	9.15892
-5.25415	9.00864	22.7655	-3.33421	0.561143	8.78333	-15.0023	-1.94521	18.4156	6.10908	-0.161634	-0.740725	-188.718	297.424	2.54355	1.89797	-0.214701	-1.61178	39.7725	43.8941	28.3089	-9.83818	-12.2424	-3.82762	0.258407	12.8662	-6.50034	9.75051	0.848973	11.255	12.2335	14.0111	-0.110341	0.518588	-0.128415	10.4166	9.2033	5.09619	-5.02741	23.5822	-16.1862	18.0396	-3.17527	-13.3426	-11.1948	-37.4732	2.92057	-13.7905	18.0837	9.35586
-6.34874	8.3163	23.1535	-3.71239	0.0820386	9.15251	-15.1065	-1.79499	18.3484	6.3167	-0.146074	-0.750051	-189.028	297.593	2.56623	1.98169	-0.133621	-1.56448	39.7208	43.7992	27.8866	-9.74094	-12.6712	-4.41067	1.19393	12.3882	-6.56016	10.06	0.292401	12.5883	12.1251	13.7332	-0.113484	0.486525	0.329123	10.0357	8.92762	4.03603	-5.85842	24.2498	-15.9246	18.2013	-3.29006	-13.5669	-10.2003	-37.5117	3.19948	-13.3836	18.7239	8.64597
-5.74407	8.54768	24.054	-4.20135	-0.248731	8.8859	-14.6369	-2.32901	19.2766	6.10908	-0.0699452	-0.559886	-188.705	297.262	2.63007	2.26266	-0.214701	-1.61178	39.7081	43.751	27.4318	-10.2624	-12.0685	-4.1669	1.0194	11.9767	-7.38223	9.9461	-0.337916	12.8612	12.2267	13.6174	-0.116525	0.393422	0	9.24331	8.50005	4.12684	-5.71919	25.3425	-16.0189	18.0706	-3.45831	-13.6059	-9.85065	-37.2819	3.31882	-12.758	18.6873	8.54825
-6.48965	8.71328	23.6876	-3.76778	-0.682848	8.11175	-14.6005	-1.64612	18.8618	6.56775	-0.468177	-0.385104	-187.631	297.033	2.79079	1.35843	-0.20796	-1.52055	39.7916	43.7055	27.5476	-10.2518	-11.8045	-3.99795	0.537818	12.3983	-7.15438	10.202	0.909724	12.2829	12.1684	13.6281	-0.110341	0.518588	-0.822794	10.4175	8.41768	3.70235	-6.01792	26.242	-15.9234	18.1096	-2.35597	-14.4148	-9.54314	-37.3328	3.0411	-12.3831	18.7132	6.25376
-7.36366	8.34368	23.7791	-3.84106	-0.562471	7.78128	-14.5228	-1.72603	18.3118	5.34575	-0.596967	-0.114178	-187.493	296.95	1.93782	1.34785	-0.147949	-1.60058	39.8121	43.7597	27.7501	-9.78838	-12.7052	-4.43364	1.33553	12.705	-6.90582	9.88356	-0.439256	12.3427	12.1847	13.7607	-0.107199	0.423939	-0.730623	11.6616	8.65659	4.01464	-6.54796	26.0548	-16.166	18.0082	-1.72712	-13.9087	-9.51613	-37.0422	2.79773	-12.3112	18.6207	7.27033
-7.43087	9.26578	23.4823	-3.15819	-0.815896	8.4001	-14.5512	-2.83403	17.9544	6.07342	-0.312574	-0.43064	-187.738	296.816	2.00237	0.907321	-0.180925	-1.59827	39.8432	43.8533	28.0171	-9.87397	-12.4626	-4.15031	0.796159	11.6918	-5.98716	9.45274	0.0131781	12.7016	12.1786	14.1637	-0.110341	0.331611	-0.89023	11.2952	8.55073	3.74346	-7.04592	25.8565	-16.028	18.0611	-1.98984	-13.4091	-9.09037	-37.8912	2.50888	-12.4348	19.1331	8.10861
-12.0455	15.3181	23.5471	-3.44108	-1.00596	8.46021	-14.8128	-3.86074	16.8682	6.44688	-0.597981	-0.140945	-184.726	295.178	1.98617	1.20971	-0.160012	-1.62329	39.7854	43.7651	27.5899	-9.86372	-12.3477	-3.82833	0.673228	12.4955	-6.1012	9.23099	0.0329148	13.1756	12.148	13.7118	-0.110341	0.455232	-1.2836	11.8525	7.57505	3.56297	-7.15144	26.2381	-17.839	17.6527	-1.75945	-12.8987	-9.96935	-38.4035	3.0398	-13.0884	18.7773	8.21545
-17.7655	19.3447	22.9181	-4.34791	-0.336518	7.95283	-14.8368	-4.67798	17.4851	6.02336	-0.595953	-0.135161	-184.929	294.908	1.00744	0.951123	-0.187433	-1.63014	39.7553	43.7594	27.7311	-10.0691	-12.807	-3.01593	1.37184	12.8803	-6.56715	9.29849	0.805738	13.7449	12.148	13.7118	-0.107199	0.423939	-1.11091	11.971	8.80416	5.07718	-6.56201	26.1804	-18.0843	17.7372	-1.20711	-12.9847	-8.99823	-37.3686	2.82962	-12.774	18.4711	9.20028
-19.4667	20.1989	22.7594	-4.8914	-0.518122	7.99138	-14.9586	-4.39623	17.1042	6.09369	-0.678367	-0.106955	-184.857	294.661	0.877437	0.97529	-0.16688	-1.56849	39.7283	43.8426	27.4502	-10.3741	-13.7659	-3.39521	1.60999	11.9564	-7.08025	8.39116	0.313436	13.4915	12.1892	13.6675	-0.13168	0.308676	-1.15562	12.4238	8.6352	5.38113	-7.33244	26.2615	-17.8647	17.9142	-1.62491	-13.2945	-8.27009	-37.6977	2.68353	-13.0427	17.6022	9.43822
-21.0236	20.3734	23.116	-6.04232	-1.54564	7.67192	-14.7228	-3.85493	16.9845	7.53139	-0.594955	-0.232466	-185.889	294.975	1.03821	1.19154	-0.180925	-1.59827	39.766	43.7746	28.1167	-10.7447	-13.7349	-3.54002	2.45523	12.7789	-6.93518	8.01069	-0.506849	12.6712	12.2549	13.9866	-0.107199	0.423939	-1.72851	12.8807	9.14832	5.98208	-6.97787	25.398	-17.8238	17.8964	-2.26876	-14.0411	-7.36186	-36.5801	2.93408	-13.205	18.5761	8.40388
-17.3622	23.5973	23.2937	-7.18211	-0.904594	7.38316	-14.1276	-3.93228	17.3132	6.73121	-0.656066	-0.21832	-186.178	295.312	1.0842	0.852505	-0.214701	-1.61178	39.7482	43.7378	28.6666	-10.9771	-13.1781	-2.53425	2.34428	12.8402	-6.88796	8.75939	-1.96815	12.7345	12.2763	13.6263	-0.196911	0.306877	-2.10439	12.1955	9.68019	5.6129	-6.13146	24.7511	-17.5441	17.8946	-2.46774	-13.3275	-7.37487	-37.6328	3.59655	-13.7682	18.3171	8.18658
-13.527	27.543	23.3146	-6.65212	-1.33841	7.48804	-13.751	-4.28971	17.8819	5.11176	-0.681945	-0.0860123	-185.78	295.546	0.883773	0.880255	-0.20796	-1.58057	39.732	43.6803	29.3248	-10.6873	-12.7182	-2.66677	0.854244	12.4595	-5.96643	8.39116	-1.77397	11.7175	12.0648	13.7332	-0.139232	0.378241	-3.54795	11.8291	10.0128	6.4663	-5.49203	23.9052	-17.6603	17.9612	-2.53677	-14.2247	-7.5127	-37.6977	3.2127	-14.1882	18.8648	8.40856
-16.7691	30.6682	23.2032	-6.53045	-1.4968	7.3788	-12.9772	-3.95434	18.3393	4.70226	-0.509916	-0.308499	-185.934	295.412	1.1375	0.580368	-0.20796	-1.46053	39.7121	43.7112	29.5191	-10.7222	-11.8316	-2.17463	0.0009326	13.146	-5.89212	8.86986	-0.972036	10.8392	11.9702	13.7301	-0.119515	0.485764	-2.53425	12.1644	11.5424	6.05519	-5.3318	23.5389	-17.6326	17.9319	-2.22081	-14.5052	-7.16044	-38.51	3.22345	-14.9453	18.1313	10.4024
-17.5082	30.0293	23.1258	-6.51576	-1.40926	7.41113	-13.3836	-4.3866	17.9982	5.50399	-0.583419	-0.340456	-185.464	294.928	0.909977	0.306086	-0.0795449	-1.44959	39.5174	43.5243	29.3153	-10.6012	-11.086	-1.99505	-0.326614	13.9087	-5.18426	7.97193	-2.30328	10.2195	12.267	13.691	-0.147392	0.473782	-2.84221	12.6125	12.1083	7.29313	-5.07564	23.8933	-17.5679	17.9683	-2.64319	-14.0488	-7.37641	-38.7114	2.97774	-14.6469	17.2866	10.7403
-17.5163	29.9121	22.2651	-6.53882	-0.593004	7.01852	-14.0438	-3.56725	17.9021	5.71596	-0.667282	-0.429479	-185.442	294.868	0.826752	0.284707	-0.180925	-1.59827	39.6745	43.6093	28.7398	-10.5923	-10.6818	-1.96506	-0.205325	14.1039	-4.13302	8.13462	-3.22074	9.67411	12.2066	13.8237	-0.110341	0.455232	-3.29452	11.5551	12.1572	6.97315	-2.86337	22.7161	-17.6399	17.8708	-2.52092	-14.2985	-7.88172	-38.6465	3.59197	-15.078	18.0187	10.3023
-17.5095	29.83	21.7319	-6.28769	0.754085	6.91664	-14.4097	-3.25132	18.2235	6.00458	-0.304971	-0.744065	-185.545	295.176	0.70004	0.284707	-0.20796	-1.52055	39.5724	43.8742	29.2484	-10.9681	-11.9206	-1.52706	0.270404	12.8958	-3.54482	8.0783	-2.29071	8.60075	12.1786	13.8095	-0.110341	0.455232	-3.07401	11.7735	12.7627	6.72211	-2.73288	22.6507	-17.7704	17.8315	-2.98108	-14.4907	-7.78427	-38.9129	2.93861	-14.3959	17.6833	10.3355
-18.4054	28.2146	21.4839	-7.08741	0.673735	6.87337	-14.7257	-3.5127	17.9544	5.9733	-0.587489	-0.722357	-185.514	295.102	0.938614	0.056311	-0.214701	-1.61178	39.5991	43.8794	29.7297	-10.7064	-11.0213	-2.85776	0.00498233	13.1781	-4.97979	6.88682	-2.41078	8.59198	12.2817	13.6646	-0.132795	0.224261	-3.25554	11.1197	12.5292	7.59212	-3.01254	23.258	-17.6838	17.9303	-2.72766	-14.3852	-7.59686	-38.5357	2.78934	-14.3541	17.8223	9.67753
-17.8882	27.6115	21.3075	-7.03028	0.4825	5.99253	-14.8037	-3.18037	17.2471	6.30427	-0.787066	-0.579805	-184.677	295.197	1.28973	0.317196	-0.151649	-1.52055	39.7064	43.9392	30.202	-10.1868	-8.90732	-2.88154	1.11497	13.5072	-5.13585	6.68528	-2.09682	8.98542	12.1892	13.6675	-0.165942	0.300709	-3.72119	10.5402	12.5929	6.2366	-2.33561	22.5205	-17.7377	17.9335	-3.0878	-14.5986	-7.31318	-39.276	2.85721	-13.9242	17.6277	9.64329
-19.2997	27.9323	21.2454	-7.15897	0.360704	5.17504	-14.9052	-2.48801	16.7322	6.13782	-0.867523	-0.421009	-184.746	295.651	0.471958	-0.171457	-0.0930575	-1.61178	39.6825	43.9474	30.2399	-10.1018	-9.60951	-3.93952	1.39483	12.8589	-6.57668	6.7992	-1.74432	9.44989	12.0766	13.6925	-0.113484	0.323831	-3.90534	10.6973	12.2207	6.65787	-2.08618	22.8156	-17.7009	17.8454	-3.57463	-14.9321	-6.62112	-39.9201	3.20976	-13.6781	17.8873	9.28762
-19.0367	28.1184	20.7332	-7.51044	1.70919	6.27961	-15.1798	-1.9793	16.9407	5.46645	-0.855055	-0.582142	-185.425	295.73	1.21249	0.49322	-0.15241	-1.65594	39.9522	43.446	30.2142	-10.0275	-8.8615	-2.57865	1.01868	13.6849	-5.69111	6.45138	-1.95041	8.64757	12.2831	13.9741	-0.14653	0.280242	-3.07401	10.7664	11.7683	6.17678	-1.26712	22.5548	-17.7478	17.6287	-3.44992	-14.6163	-6.28971	-39.5562	2.47172	-13.7222	18.5177	8.21545
-18.7929	28.946	21.0653	-7.26575	1.85574	5.66285	-15.5251	-2.3516	15.1081	5.08874	-0.655376	-0.675235	-184.894	295.422	1.07776	0.506048	-0.0660425	-1.60502	40.1106	42.9928	30.2948	-10.1524	-9.38862	-2.34013	0.474989	13.3157	-5.57534	6.08219	-2.86337	9.85142	12.2549	13.5431	-0.110341	0.518588	-3.30719	10.5961	12.1612	6.43424	-2.08148	22.0648	-17.8208	17.6028	-3.61789	-14.5297	-6.39158	-40.1596	1.92831	-13.5115	18.5407	8.19406
-20.1804	31.2174	20.7477	-6.78864	1.76778	6.08838	-15.9729	-2.59163	15.7393	5.08474	-0.840914	-0.478435	-185.098	296.38	1.02316	0.740872	-0.20796	-1.64383	40.1489	43.0393	30.716	-10.6584	-10.1277	-2.62172	0.608118	13.0004	-5.17356	5.91531	-2.78767	10.5414	12.0766	13.6988	-0.110341	0.331611	-4.33787	11.9578	11.5637	7.55268	-1.52055	22.8444	-17.779	17.7685	-3.48793	-15.1145	-6.69379	-40.5136	1.86404	-13.5332	18.7544	8.74369
-20.4439	31.4869	20.7594	-6.3977	1.84506	6.55953	-16.532	-2.73516	15.3389	5.34756	-0.848288	-0.533292	-185.053	296.117	0.98867	0.550646	-0.0728038	-1.55096	40.1141	43.2653	30.6477	-10.9838	-11.1516	-2.84698	1.13012	12.3889	-6.41261	5.79989	-2.95012	10.197	12.1892	13.6675	-0.113484	0.486525	-4.62247	11.8493	11.2214	7.76592	-1.77397	23.0616	-17.5124	17.7689	-3.99478	-14.9521	-7.23622	-40.8287	1.98921	-13.7821	18.1407	8.21545
-16.6015	32.7223	18.7168	-6.50966	2.39312	6.359	-16.2928	-2.55606	15.2055	5.06849	-0.793422	-0.462596	-184.274	295.269	0.776219	0.756265	-0.160012	-1.62329	40.0094	43.549	30.0904	-10.8958	-11.4847	-3.88425	1.84868	11.3496	-4.68675	5.76141	-3.11544	10.1463	12.3331	13.63	-0.0571219	0.361373	-4.10406	11.3796	11.6656	6.67079	-2.36531	23.0853	-17.5551	17.7417	-2.9522	-15.5712	-6.83996	-41.7661	1.88819	-13.4264	18.2001	8.09345
-17.4994	30.6728	17.8252	-6.4608	2.11836	6.01703	-16.1576	-2.29653	14.2845	5.44142	-0.609157	-0.36149	-184.55	295.174	0.85321	0.884589	-0.118927	-1.65753	40.0761	43.3681	29.6627	-10.6363	-13.1457	-3.4401	2.15745	11.4041	-3.93735	5.68041	-3.4558	9.60129	12.3454	13.6849	-0.122708	0.393422	-4.56838	11.3019	11.9053	6.57472	-2.6694	23.5989	-17.4979	17.7773	-2.39653	-16.2462	-7.06298	-42.4528	1.72422	-13.8517	18.6785	8.58631
-17.8369	30.9477	17.6909	-6.9188	2.33291	6.13504	-16.0959	-2.34019	13.8663	5.84901	-0.572081	-0.666091	-184.919	294.677	1.19326	0.820427	-0.221493	-1.55096	40.2528	42.721	29.8659	-10.9407	-12.5943	-2.62172	1.91285	11.7923	-5.09664	6.21985	-2.98772	9.77684	12.2824	13.8034	-0.186673	0.278139	-4.08771	11.655	13.4798	6.74978	-2.33419	23.5818	-17.5546	17.8851	-2.1879	-15.5214	-6.83842	-43.1961	1.40154	-14.0309	18.1438	8.94445
-17.5438	31.4331	17.6653	-6.48218	2.61005	5.93621	-16.2394	-2.11489	13.3759	6.95991	-0.60533	-0.331074	-185.443	294.369	1.36411	0.800944	-0.257226	-1.6895	40.099	43.3467	29.173	-10.0104	-10.8488	-3.24599	1.94493	10.8748	-5.34092	5.80342	-1.97185	9.87413	12.2054	13.6405	-0.119768	0.361373	-4.53387	12.0821	12.6055	6.65475	-2.18746	23.2884	-17.4789	18.1629	-2.82769	-15.859	-7.56982	-43.4665	1.35461	-13.3315	19.6993	9.17846
-17.8452	31.3402	17.5735	-6.91058	3.17319	6.94365	-16.0445	-2.07488	12.7921	6.14851	-0.678874	-0.350187	-184.86	294.832	1.19326	0.820427	-0.140367	-1.6253	40.0142	43.5604	28.38	-10.0028	-9.79638	-4.48874	2.45822	10.4642	-4.53975	5.66295	-1.81944	9.1833	12.2054	14.1473	-0.119768	0.361373	-5.33491	11.802	13.1124	6.24927	-2.5624	23.2376	-17.2506	18.0358	-2.54802	-15.3595	-7.06298	-42.5728	1.79423	-13.8679	19.8497	9.28762
-17.8669	31.6422	17.6399	-7.38726	3.76764	6.4368	-15.4947	-1.3199	12.7358	6.93068	-0.62829	-0.436402	-184.684	294.377	1.42042	0.77591	-0.20796	-1.46053	40.0244	43.5438	27.0121	-9.38049	-9.36977	-5.03989	2.91538	9.81785	-5.57222	5.0372	-0.94127	10.2464	12.2359	14.0943	-0.110341	0.286279	-5.48436	10.7038	12.8399	6.68643	-2.89325	23.7515	-17.2456	18.0656	-2.45819	-16.0395	-8.16765	-43.0197	2.19025	-13.6952	19.2129	9.48257
-16.2586	31.538	17.2586	-7.34264	3.15238	6.39743	-15.7934	-1.64039	12.2662	7.26933	-0.795804	-0.434547	-184.081	294.159	1.23178	0.871755	-0.0945781	-1.62058	39.8323	43.6603	27.8641	-8.29097	-9.13292	-4.95886	1.92304	10.3017	-5.82877	5.82877	0.909724	11.3407	11.8244	13.8095	-0.137204	0.270374	-5.98214	12.1177	12.1596	5.86239	-1.53408	23.0921	-17.1502	18.122	-2.04075	-15.7723	-8.67567	-43.4508	1.01073	-14.2792	19.618	9.27243
-16.0895	31.078	15.7754	-6.98903	2.92212	6.50251	-15.8156	-1.42996	12.3498	7.55947	-0.758667	-0.529277	-184.237	294.438	1.06625	1.39112	-0.126864	-1.6253	39.8496	43.6501	27.8505	-7.64291	-8.51826	-5.19391	1.90487	10.1699	-5.19052	6.39506	0.760274	11.0482	12.1786	13.8095	-0.13168	0.308676	-6.58904	11.7175	12.6665	5.35554	-1.39213	24.0044	-17.196	18.189	-2.78767	-15.0321	-8.82093	-44.1071	1.51709	-14.2334	20.2713	8.80051
-15.3475	32.5068	15.0104	-6.83241	2.28082	6.24908	-15.9939	-1.76486	11.1951	7.13695	-0.70153	-0.30526	-185.01	295.162	1.15899	1.11297	-0.180925	-1.59827	39.8306	43.7165	28.7624	-7.7777	-8.32525	-5.48907	2.86532	10.5062	-4.17056	5.43768	-0.441856	10.6454	12.1863	13.76	-0.116525	0.393422	-6.33562	11.5275	12.6857	5.47745	-1.34282	23.5784	-17.106	18.1092	-3.97874	-15.5327	-8.73297	-43.5005	1.77902	-14.4419	19.7207	8.8443
-15.9662	31.8703	15.6403	-6.35994	2.49114	6.9812	-15.4878	-1.73773	11.7534	6.76173	-0.656066	-0.482637	-184.832	296.437	1.63665	1.11826	-0.171771	-1.77397	39.7796	43.8627	29.7649	-8.17881	-7.74207	-6.64835	3.74136	11.4641	-4.01678	4.96079	-0.958148	10.5685	12.233	13.899	-0.138471	0.317572	-6.47566	10.0836	13.1124	4.94413	-1.0137	23.8581	-17.1402	18.0541	-3.62439	-15.3614	-8.39979	-43.7799	1.69605	-14.3014	20.2338	8.65659
-16.3694	32.5885	15.0191	-7.24245	1.97769	6.2314	-14.953	-1.89215	11.6922	6.52433	-0.758703	-0.341834	-181.628	295.664	2.11922	1.34276	-0.20796	-1.73777	39.7923	43.7845	29.8402	-7.9381	-8.06646	-6.90178	3.23451	11.4641	-2.89538	3.76336	-1.3138	10.8506	12.2274	13.663	-0.0884452	0.267515	-6.48507	9.64466	14.0459	4.79095	-0.815064	24.6781	-14.4093	20.8756	-4.47201	-15.6333	-7.95478	-43.5361	1.88784	-13.6918	20.0794	7.57555
-17.1624	32.5854	14.2247	-7.94842	1.81105	6.04511	-14.8388	-2.06756	10.3517	6.59904	-0.761825	-0.425617	-181.251	295.616	2.14796	1.44675	-0.173712	-1.63014	39.813	43.8674	30.197	-8.47622	-7.82854	-7.22244	2.63668	11.5211	-2.21747	3.80137	-0.825267	10.9573	11.8964	13.8507	-0.119768	0.361373	-6.90499	10.4175	15.4261	4.18304	-1.49161	24.8573	-17.2906	18.0119	-4.57766	-14.857	-9.15373	-44.0334	2.36697	-12.722	20.6593	7.2299
-15.9563	33.6523	13.7178	-7.44157	1.77635	5.78498	-14.9403	-1.53862	11.3502	7.57467	-0.625503	-0.646334	-181.616	295.611	2.59165	1.85956	-0.147949	-1.60058	39.7843	43.8854	30.5075	-8.11509	-6.98661	-6.64835	3.00643	11.6765	-2.0274	3.93117	-1.7155	9.87859	12.1358	13.7912	-0.0950342	0.229294	-7.0309	10.6454	14.7459	4.30064	-0.539764	24.1379	-17.2726	18.1225	-4.63702	-14.1362	-9.81897	-42.7472	2.13922	-12.6203	21.0222	7.21113
-17.175	33.8508	12.7567	-8.0241	1.67613	6.46027	-15.0708	-1.58676	11.4968	6.69044	-0.579988	-0.70333	-181.393	296.004	2.7258	1.35689	-0.0945781	-1.62058	39.8408	43.7463	30.5073	-7.87786	-6.86847	-6.92482	3.3115	11.3752	-1.1024	3.93442	-3.01254	9.451	12.1189	13.8754	-0.0446534	0.267515	-8.48172	11.74	15.4582	4.06201	-0.198634	23.4726	-17.2059	17.9072	-5.43963	-14.7908	-9.62426	-42.9419	2.81224	-12.1506	21.6316	7.45518
-16.92	33.9652	13.589	-9.29966	2.19504	5.68793	-15.4812	-1.35857	11.015	6.44886	-0.774567	-0.716198	-183.988	297.543	2.05191	0.684688	-0.171771	-1.77397	39.8625	43.751	30.4504	-7.99155	-8.19317	-7.79932	2.94307	10.7515	-1.54193	3.90824	-3.74541	9.91066	12.1931	13.6838	-0.0560068	0.147498	-7.85616	11.5291	15.5539	5.08475	-1.09267	23.032	-17.2232	17.9991	-6.10665	-15.3289	-11.1507	-42.4569	2.86789	-12.9015	21.9734	6.69802
-18.2724	33.0297	14.1442	-9.39219	2.86659	5.41059	-15.3772	-1.4644	11.8622	6.43351	-1.00715	-0.53757	-184.272	296.406	2.20695	0.820427	-0.171771	-1.77397	39.8572	43.8771	29.8412	-7.9873	-7.05276	-7.40863	2.92261	10.7088	-2.97087	4.78758	-3.89025	9.50913	12.1644	13.7815	-0.110341	0.286279	-7.79615	11.4641	15.5793	5.79823	-1.54168	23.2447	-17.1104	17.7905	-5.4393	-14.857	-10.2275	-42.0904	2.86729	-12.8528	20.9597	6.69802
-17.9999	32.4341	13.211	-7.94842	4.17627	5.05829	-15.3121	-0.8739	11.4968	7.10346	-0.82623	-0.603206	-184.028	296.321	1.96083	0.981625	-0.158694	-1.6895	39.939	43.6758	29.1794	-7.64297	-5.66952	-9.11924	3.87302	10.5846	-3.05714	4.74129	-4.44826	10.6038	12.2643	13.5736	-0.0671068	0.245072	-7.7344	11.8327	14.9826	5.20156	-1.08902	23.4315	-17.2267	18.0915	-6.30229	-14.9521	-10.3315	-42.6168	2.93577	-12.4418	20.9854	7.79096
-18.1192	32.603	12.0959	-7.2837	3.86937	3.73338	-14.8984	-1.28265	12.067	7.04644	-0.992634	-0.722559	-184.661	296.469	1.72577	0.762687	-0.180925	-1.59827	39.7847	43.9411	29.8101	-8.1207	-6.19005	-7.78606	3.52595	10.4411	-2.85103	4.81507	-4.79905	11.7913	12.1847	13.7607	-0.0828699	0.272031	-7.36579	10.8388	15.0741	6.08219	-0.506849	23.8219	-17.3129	18.3629	-5.6766	-16.0415	-10.1041	-43.0197	3.09674	-12.4864	21.1818	7.51853
-18.1128	32.5902	12.0887	-7.55018	4.71001	3.36869	-15.4008	-1.8032	12.2262	7.18243	-0.85617	-0.734855	-185	296.614	1.01682	0.340339	-0.124649	-1.69066	39.842	43.7303	29.5164	-8.25691	-5.87732	-7.19294	3.08695	11.2982	-3.07819	4.80888	-3.39655	11.7867	12.0377	13.6186	-0.137812	0.217073	-7.91463	11.0222	14.1542	6.77051	-0.198634	23.6644	-17.1912	18.2026	-6.27561	-16.5326	-9.84102	-43.395	3.30667	-13.8361	22.7518	7.6159
-18.144	32.4643	11.7047	-7.46904	4.98783	3.00775	-15.5404	-0.956197	11.7997	7.46058	-0.641266	-0.511816	-184.557	295.869	1.14835	0.275087	-0.0899404	-1.71843	39.8472	43.7542	30.0583	-8.1017	-6.03906	-6.1415	3.41698	10.7722	-2.53425	4.2526	-3.10609	12.6728	12.1329	13.5173	-0.110341	0.201807	-8.67645	10.9439	14.4872	5.60304	-0.450538	23.5685	-17.267	18.1998	-6.43807	-16.9015	-9.55723	-44.9604	3.23633	-13.8263	22.8243	7.1423
-18.274	32.4643	12.143	-8.4251	4.50602	3.90328	-15.5464	-1.01492	12.8158	7.4281	-0.683537	-0.493768	-185.115	295.972	1.35785	0.657024	-0.0945781	-1.62058	40.0433	43.5587	30.8892	-7.83224	-6.09664	-5.99175	3.80061	10.3937	-1.81946	4.27572	-1.80362	14.0774	12.1391	13.7614	-0.097974	0.337785	-8.42302	10.4504	14.0103	6.6266	-0.635265	23.1326	-17.2345	18.3551	-5.57382	-16.661	-9.3698	-43.9294	3.54071	-13.3176	22.8924	6.6949
-18.4849	31.5316	12.2903	-8.50957	4.85215	3.66538	-15.8121	-1.87624	12.6876	7.47696	-0.580038	-0.682665	-185.235	297.177	0.958817	0.470964	-0.179019	-1.75225	40.2665	43.1641	30.7752	-7.31469	-5.88999	-6.6235	3.57663	10.5235	-1.9387	4.35257	-0.600211	13.6316	12.2549	13.7641	-0.116525	0.109094	-8.10959	10.6438	14.0604	5.65044	-0.713593	22.1947	-17.2162	18.2645	-5.24874	-17.0091	-8.61644	-42.4503	4.37071	-13.5127	23.2092	6.27254
-18.9249	31.4204	11.4818	-8.43092	5.71369	3.07658	-15.9178	-2.8516	13.0174	6.53959	-0.578619	-0.584382	-185.078	296.941	1.31571	0.759068	-0.15388	-1.63205	40.2419	43.183	30.4246	-7.51552	-5.42851	-6.95937	3.33076	10.8299	-1.83895	3.85986	-0.168933	13.2144	11.9571	13.7649	-0.0884452	0.267515	-8.80734	9.91066	13.6866	5.79823	-1.29378	22.2547	-17.3149	18.2631	-5.40862	-16.9795	-8.47683	-42.8929	4.7988	-13.2637	22.2737	6.41644
-20.3924	31.0803	11.5064	-8.00272	5.72986	3.92499	-15.3135	-2.83127	13.9372	7.03706	-0.585644	-0.589081	-186.06	297.252	2.31686	0.347242	-0.110747	-1.71148	40.2836	42.96	30.0169	-6.61273	-5.14396	-6.67531	3.25478	9.79909	-1.96891	3.61292	-0.730623	13.5705	12.0766	13.6237	-0.110341	0.331611	-9.00925	10.7989	14.2856	5.63166	-1.56981	22.0409	-17.2733	18.2974	-5.24874	-16.443	-8.07667	-42.6361	5.24153	-13.6544	22.1575	6.04233
-19.8643	31.9807	12.1216	-9.41641	5.31455	3.81138	-15.4793	-3.34782	14.1625	6.09219	-0.602086	-0.58057	-186.001	297.336	0.994925	0.362929	-0.0915167	-1.68493	40.3849	42.7978	29.6487	-6.34835	-5.30083	-6.47206	3.99478	10.4359	-1.39852	3.23508	-0.980784	13.3006	12.2518	13.9553	-0.132237	0.280029	-9.12329	11.6575	14.0676	6.4663	-0.808222	21.8082	-17.2936	18.2263	-4.78797	-17.042	-7.56982	-42.5728	5.79194	-14.048	22.2112	6.1599
-20.4466	32.0592	11.1706	-8.55083	4.84394	3.96826	-15.2682	-3.62632	14.257	5.56559	-0.664125	-0.501948	-186.523	296.747	1.65966	0.760654	-0.126864	-1.6253	40.334	42.7027	29.2087	-6.05919	-6.45964	-7.39785	3.97289	10.819	-2.04878	2.89454	0.168933	13.8749	12.0015	13.7332	-0.0523068	0.217073	-8.42872	11.2764	14.123	5.92577	-0.808222	21.7534	-17.2344	18.0163	-4.94847	-16.2192	-7.78524	-41.9553	5.81932	-13.7669	21.9546	6.2162
-20.9967	31.1037	11.3536	-8.10468	4.76257	4.25297	-15.7038	-4.01205	13.3079	6.2429	-0.531665	-0.591468	-187.531	297.277	2.14628	0.819717	-0.0545877	-1.5739	40.3612	42.309	28.5814	-5.94831	-7.38013	-7.73597	3.26659	11.4009	-1.57246	2.66249	0.441856	15.207	12.1662	13.6889	-0.0671068	0.245072	-8.81139	11.0222	13.4292	6.65475	-0.556115	21.879	-17.1237	18.0998	-4.43427	-16.4052	-7.73227	-42.4933	6.35113	-13.487	21.6392	5.77391
-22.3536	31.0183	11.3827	-8.00272	4.68922	3.48889	-15.2676	-3.67526	13.349	5.9295	-0.581934	-0.700516	-187.651	297.274	1.88445	1.06883	-0.147949	-1.60058	40.3219	42.7218	28.6661	-6.0711	-8.31988	-7.1552	3.04846	11.7538	-1.04185	2.67191	1.42957	15.2655	12.2054	13.6405	-0.113382	0.363629	-8.20584	10.7712	14.0558	6.62726	-0.818744	21.7295	-17.1263	18.1239	-4.4391	-16.2521	-7.64682	-42.0348	6.63282	-13.5625	21.2093	7.27197
-22.2912	31.1804	11.4672	-8.1415	3.76987	3.82948	-14.8837	-4.2584	13.7685	5.74879	-0.546789	-0.764886	-187.811	296.86	2.03052	1.10834	-0.0345671	-1.61391	40.2273	42.8958	28.9609	-6.76561	-7.47334	-6.891	3.66437	12.9535	-0.190069	2.28082	1.61776	16.0258	12.0015	13.7332	-0.0878877	0.179354	-8.80734	10.9244	12.826	6.71728	-0.753432	21.4452	-17.1315	18.1346	-4.31319	-15.9073	-7.76324	-42.2594	7.00566	-13.5877	22.1985	7.03991
-23.3095	31.0055	12.2275	-9.01642	4.1306	3.40196	-15.1799	-4.24086	14.4035	5.46788	-0.576693	-0.59422	-188.519	297.787	1.96481	1.23271	-0.124649	-1.68371	40.2147	42.8143	29.0373	-6.93797	-7.86372	-7.61137	4.50163	12.2277	0	2.53425	1.61269	16.2035	12.0015	13.4798	-0.082211	0.442713	-9.01558	9.65213	12.0492	7.25431	-0.810959	21.7202	-17.326	18.0953	-3.85832	-15.5694	-7.12797	-42.4543	7.42848	-12.9448	22.7298	6.76513
-23.4186	30.89	12.143	-8.93195	3.40883	3.74465	-15.2712	-4.10819	13.7013	5.09538	-0.580038	-0.682665	-188.65	297.545	2.47792	1.17639	-0.0592862	-1.69288	40.2146	42.8552	29.3121	-6.15436	-8.56205	-7.19462	5.147	13.6309	-0.370872	2.75677	2.0274	16.2192	12.1847	13.7057	-0.161026	0.208143	-9.43518	8.8649	12.2871	5.69954	-1.21233	22.4589	-17.3554	18.2465	-3.87608	-15.4236	-7.76073	-42.2265	7.26214	-12.5999	22.768	6.76061
-24.0097	30.8865	11.6774	-9.56453	3.13206	2.93319	-15.4666	-3.78772	14.4836	4.48203	-0.520402	-0.709503	-188.451	297.857	2.6177	1.76817	-0.179404	-1.71687	40.1795	43.0884	29.2668	-5.97346	-10.4182	-7.1552	4.94277	13.4659	-0.82363	2.85736	3.89025	16.4602	11.8762	13.4798	-0.0671068	0.245072	-8.92833	8.35805	12.9359	5.66993	-0.635265	23.4975	-17.3079	18.2053	-4.65882	-16.9121	-8.43596	-42.6187	7.51251	-13.6112	22.8924	7.7086
-23.8173	30.9398	11.3827	-9.7767	3.05966	2.89275	-15.4871	-4.47867	14.0072	4.22299	-0.528167	-0.636709	-188.379	298.456	2.52799	1.64569	-0.186242	-1.80293	39.9956	43.5293	29.2916	-6.30527	-11.4349	-7.58814	4.83205	11.8821	-0.176434	2.75879	3.79808	16.085	12.0327	13.7301	-0.132237	0.136099	-8.24431	9.12876	13.6192	4.88078	-1.07797	23.2936	-17.4131	18.1201	-5.21263	-17.1484	-8.71824	-42.5481	7.55128	-12.8142	22.4489	7.7086
-23.9533	30.6254	12.0379	-10.4504	3.2389	0.73408	-15.4909	-4.17075	14.6013	4.52487	-0.578619	-0.584382	-188.689	298.426	2.67675	1.48214	-0.158694	-1.6895	39.7457	44.0249	28.8951	-5.74557	-10.6447	-7.40863	5.22899	11.8484	-0.96425	2.88038	3.54795	14.8187	12.2425	13.8692	-0.0560068	0.147498	-8.43871	9.34457	13.6417	5.6186	-1.41639	22.4472	-17.2603	17.9477	-5.40947	-16.8736	-8.52017	-42.5128	7.21873	-12.1816	21.4872	7.11077
-24.5157	30.5564	11.6362	-10.3439	2.2252	1.05697	-16.1193	-3.93655	13.7396	4.87333	-0.522075	-0.755079	-188.073	298.253	2.54675	1.64569	-0.20796	-1.58057	39.8723	43.7556	28.5795	-5.27874	-10.8919	-7.04197	5.85548	11.5108	-0.818764	3.69739	3.20329	15.5257	12.0437	13.6125	-0.0401425	0.229294	-9.19271	9.95746	13.6818	6.43424	-0.38186	22.107	-17.1958	18.2007	-4.47122	-17.7262	-8.50653	-42.4839	7.33989	-12.7569	21.6886	7.01168
-24.1501	29.594	12.1284	-9.54949	2.06564	1.42463	-15.9353	-4.18025	14.8223	4.66054	-0.529353	-0.664779	-187.784	298.39	2.16929	1.09929	-0.0863164	-1.65233	39.8055	44.0467	28.8212	-4.47442	-10.6114	-7.82921	6.03181	11.2726	-1.27964	4.28007	2.22235	14.9471	12.2213	13.5653	-0.0609233	0.29452	-8.73342	9.78763	13.5973	7.09589	-0.871781	22.2473	-17.2375	18.0703	-3.26742	-19.0694	-9.4325	-42.5572	6.79825	-12.1278	21.6886	7.07195
-24.0963	28.7864	13.1358	-8.84648	1.40461	1.34954	-16.3658	-3.65426	14.3975	4.8389	-0.584752	-0.682092	-187.663	298.396	1.10755	0.625736	-0.123468	-1.72469	39.5743	44.3079	29.7699	-4.605	-10.5677	-6.51614	6.28878	10.8676	-2.32573	4.75412	2.95012	14.7586	12.1016	13.3421	-0.0446534	0.267515	-9.12998	10.6238	13.936	7.1616	-1.0137	21.9246	-17.3253	18.092	-3.04845	-19.3565	-8.50653	-42.5417	6.31702	-12.0766	22.3315	6.66398
-24.5636	28.3223	12.629	-8.73915	1.76413	0.0386523	-16.3006	-3.1359	14.6318	4.52158	-0.626922	-0.478587	-187.458	298.608	1.52367	0.340339	-0.150838	-1.80253	39.6509	44.2261	30.1801	-3.90317	-10.4605	-7.22529	7.12476	10.7162	-2.21747	3.80137	2.44521	16.1422	12.148	13.7546	-0.144756	0.236222	-8.95215	10.9309	13.1124	6.90817	-0.800264	20.9209	-17.2805	18.1802	-3.69004	-18.5289	-8.66051	-42.9908	6.68774	-12.0989	21.5527	7.23267
-24.116	29.0781	12.9697	-8.53371	1.70919	0.197423	-16.6149	-3.3688	14.0733	5.06732	-0.567773	-0.637687	-187.452	299.189	0.911731	0.371242	-0.0592862	-1.85507	39.6723	44.1534	30.5365	-2.8811	-9.51944	-6.93557	6.94718	10.5235	-3.06925	3.68561	3.35299	15.4539	12.2811	13.7186	-0.0828699	0.217073	-7.92354	11.3679	13.5698	7.06889	-0.121644	20.1523	-17.321	18.0727	-3.16211	-20.4385	-7.98453	-44.4645	6.49058	-11.8254	22.1068	7.0687
-24.3636	28.761	13.2253	-8.02956	1.35028	0.402215	-16.4992	-4.12706	14.6855	4.91318	-0.669482	-0.482906	-187.62	299.072	1.87598	0.470143	-0.171771	-1.77397	39.3492	44.5227	30.8718	-2.18812	-7.7106	-6.93413	6.08065	11.5926	-2.85265	3.85986	3.68267	15.7178	12.1391	13.3421	-0.0299548	0.164716	-9.02704	10.2644	13.4925	6.71177	-0.445196	20.0068	-17.3223	18.1011	-3.63365	-19.5327	-7.69147	-44.672	6.92281	-12.1571	22.2799	5.91585
-24.1028	28.3381	13.581	-7.61964	1.28783	0.343981	-16.446	-4.03108	14.1776	4.99767	-0.617444	-0.614362	-187.573	298.675	1.10552	0.924605	-0.20796	-1.73777	39.2836	44.419	31.2103	-2.97901	-7.90472	-8.40075	6.85945	11.3752	-2.30006	3.70835	4.51238	16.1102	12.0747	13.3393	-0.100914	0.0422408	-9.43518	10.5154	13.3987	7.09906	-1.12328	19.8288	-17.3437	17.8678	-3.11603	-20.037	-7.66608	-44.6076	6.73373	-12.8391	23.0934	4.78327
-24.8294	28.9718	14.3831	-7.39975	2.08781	1.01571	-16.6307	-3.82835	14.5441	4.48747	-0.56762	-0.83399	-187.822	299.009	1.87335	1.23105	-0.130514	-1.77397	39.5298	43.9549	31.5538	-2.13611	-6.77237	-7.7645	7.01343	11.4266	-0.985548	4.42398	2.80369	16.7123	12.0015	13.4798	-0.110341	0.256116	-9.89958	10.7776	14.1292	6.93947	-1.52055	20.9742	-17.3818	17.953	-3.54642	-19.7021	-7.89063	-44.6974	7.42181	-13.445	23.6003	5.2025
-25.6257	29.8314	14.0941	-7.41954	2.13054	1.71187	-16.5069	-3.57991	13.9677	5.01904	-0.587793	-0.679041	-187.813	298.998	1.2259	1.32375	-0.118927	-1.65753	39.6282	43.7934	32.2201	-2.47392	-5.91235	-8.12666	6.57846	10.2977	-1.22277	4.27654	2.36531	16.1492	12.0515	13.7739	-0.0890027	0.0949379	-11.1961	10.7298	14.1542	7.27736	-0.506849	20.0806	-17.2808	17.9943	-3.56797	-19.7071	-7.37641	-43.7799	7.35057	-13.9911	23.7962	5.01074
-25.9995	29.416	14.1197	-7.37363	1.34749	2.41681	-16.6624	-3.46335	14.1187	6.56149	-0.58389	-0.643161	-188.541	297.965	1.1298	1.11826	-0.20796	-1.77397	39.3131	44.441	32.0376	-2.28445	-6.12015	-8.29054	6.12727	8.78332	-1.02309	4.6555	2.53425	15.7123	12.0747	13.8462	-0.062089	0.111304	-11.3716	11.9255	13.936	7.66845	-0.175725	20.301	-17.4286	17.8745	-3.32008	-20.6097	-7.76478	-44.2218	6.52397	-13.3686	22.601	4.6675
-25.1109	29.0969	13.8719	-8.18857	1.40385	2.49351	-16.3775	-3.355	14.7761	6.56707	-0.520402	-0.709503	-188.42	298.47	1.48657	0.841005	-0.180185	-1.66288	39.4074	44.1867	31.5853	-1.90403	-6.07074	-9.01365	5.83211	8.36301	-0.377045	3.29452	0.68009	14.8068	12.1498	13.3129	-0.125648	0.174321	-10.5838	12.151	13.7805	6.73045	-1.23671	19.632	-17.406	17.9042	-3.45544	-20.2545	-6.78069	-45.3775	6.72126	-12.889	22.4239	4.74571
-25.609	29.4754	13.4101	-7.47777	1.18335	3.34565	-16.419	-3.17632	14.3126	6.7805	-0.499094	-0.830138	-189.093	299.008	1.9996	0.643212	-0.20796	-1.96738	39.2302	44.5867	32.0929	-2.63934	-4.98132	-9.425	5.49932	8.79608	-0.59347	3.06676	1.0137	15.3255	12.1236	13.5042	-0.110341	0.147498	-9.80353	11.8109	15.1723	7.46051	-2.84246	19.4178	-17.6455	18.0163	-3.36923	-21.416	-6.36271	-45.3005	6.17019	-13.0659	21.1438	4.71819
-25.3387	29.0999	13.1869	-6.6813	0.834456	2.44771	-16.0648	-3.13609	15.2611	7.84999	-0.488147	-0.945953	-189.363	298.912	0.669528	0.78217	-0.19387	-1.87252	39.3355	44.4177	31.9565	-2.28519	-4.12185	-9.07242	5.28857	7.44268	-0.811597	3.3234	0.653582	14.6052	12.3331	13.5048	-0.100914	0.136099	-8.75116	11.663	15.0575	7.9482	-2.54795	20.0685	-17.6609	18.0138	-3.83351	-22.1368	-5.03558	-46.0007	6.33562	-12.2859	21.0222	4.65813
-24.7913	29.8974	13.1567	-6.79594	0.84064	3.43051	-15.9053	-2.51718	14.4746	7.55329	-0.466403	-0.874427	-190.238	298.874	0.98867	0.77591	0.0150534	-1.76045	39.3077	44.6031	31.1442	-1.2853	-4.41932	-9.25973	4.72214	6.905	-0.96425	3.70866	0.458901	13.8477	12.2042	13.4038	-0.104158	0.29452	-7.91463	10.8923	14.604	7.87055	-2.75247	20.7808	-17.7319	18.0421	-4.04027	-23.2111	-5.44238	-45.1538	5.96897	-12.0935	20.6369	4.01494
-24.875	30.2998	13.6816	-6.62096	1.62783	3.41314	-16.1208	-2.34965	14.1958	6.91339	-0.479196	-0.884685	-190.019	298.518	0.938614	0.688312	-0.263511	-1.89201	39.3838	44.4073	30.3791	-1.27527	-3.68728	-9.68945	4.05978	8.10959	-1.42784	3.85082	-0.253425	14.0617	12.1498	13.3129	-0.0706041	0.174321	-7.62198	10.6108	14.6986	8.10959	-1.75662	19.2325	-17.5295	17.802	-3.35798	-23.1461	-5.83387	-46.2065	5.28771	-11.8311	19.7207	3.56308
-24.7042	31.5185	14.0799	-6.53045	1.37106	3.45202	-16.4644	-2.97858	14.2814	6.76173	-0.455151	-0.916135	-189.958	297.847	2.07995	0.698844	-0.0345671	-1.83399	39.2832	44.397	30.5995	-1.77775	-3.79443	-8.08098	4.10526	8.22655	-1.1773	4.38842	-0.487361	15.298	12.2267	13.6174	-0.0890027	0.0949379	-8.50306	11.1107	14.8551	8.17842	-1.82192	19.726	-17.6294	17.9368	-3.0411	-23.8219	-5.83387	-46.1114	6.63623	-10.5146	19.5029	5.11733
-24.9587	31.4597	13.7655	-6.67734	1.30202	4.01653	-16.4985	-2.99676	13.7013	6.61592	-0.393193	-0.832465	-190.329	300.55	2.43151	1.19255	-0.0457685	-1.76721	39.4945	43.9632	30.4144	-1.47416	-3.59985	-7.02849	4.50163	7.85616	-1.49167	4.61297	0.311895	15.9608	12.0015	13.5682	-0.0401425	0.174321	-8.08255	11.133	16.1535	8.07393	-2.41623	19.8227	-17.6633	17.7543	-2.14647	-23.9503	-5.70487	-46.5481	4.9388	-12.2291	19.6518	4.50795
-24.4559	32.4785	13.1597	-6.3659	1.8924	3.63545	-16.3759	-1.99261	12.4784	6.46581	-0.251727	-0.904853	-189.618	296.403	2.13561	0.705022	-0.132642	-1.89042	39.5026	44.1235	31.0366	-1.83499	-4.61988	-6.80041	4.02365	8.0326	-1.33048	4.23853	0.84915	16.4602	12.3056	13.611	-0.0523068	0.186541	-8.55797	10.2815	16.2208	8.01811	-4.0762	19.196	-17.7845	17.93	-2.11311	-23.5875	-6.52321	-47.0119	4.86743	-12.0868	19.6612	4.79731
-24.6103	31.9503	13.1567	-7.49587	2.40444	4.02389	-16.25	-1.88281	12.9861	5.52276	-0.346178	-0.889105	-189.953	296.127	2.05938	0.967991	-0.20796	-1.96738	39.8816	44.2875	31.0465	-1.55103	-4.2144	-6.09082	3.45907	7.52575	-1.59688	4.38455	1.26712	16.1167	12.1329	13.7927	-0.110341	0.147498	-8.39188	10.5274	15.2348	7.59242	-4.05479	19.3174	-17.8502	17.6784	-1.10991	-24.3288	-6.88756	-47.9972	4.62414	-11.845	19.3191	4.24935
-25.0577	31.1939	12.1671	-6.3434	2.00126	4.21579	-16.7329	-0.728317	12.498	6.56775	-0.423853	-0.866084	-189.918	295.948	1.63943	1.18264	-0.118927	-1.89042	40.7557	43.9475	29.8106	-1.01604	-4.6769	-4.38865	3.38207	6.44148	-1.66134	3.44157	1.20865	15.4539	12.2487	13.6405	-0.138471	0.0860427	-8.36301	10.9306	15.0574	7.47204	-3.59589	19.1096	-17.4958	17.6884	-0.700263	-25.029	-6.45988	-48.5276	4.1496	-11.6746	18.1407	3.70943
-25.5302	30.3797	12.31	-6.24027	2.17577	4.38239	-16.5277	-1.0697	11.8205	7.28765	-0.348763	-0.809763	-190.186	295.458	1.64567	0.851	-0.20796	-1.86549	39.2164	45.7042	29.5579	-1.21112	-4.74381	-3.89447	4.26722	7.32397	-1.5329	3.10291	1.91042	15.8698	12.0747	13.6813	-0.110341	0.117336	-8.81139	10.0086	15.2555	7.55268	-3.35704	18.2795	-17.6805	17.6264	0.118501	-24.2638	-6.72085	-48.5506	4.01693	-11.2222	17.6833	3.5611
-25.2416	30.4954	12.52	-6.98903	3.16257	3.89193	-16.8758	-1.21141	11.9403	8.06014	-0.343573	-0.842733	-189.653	296.567	1.20689	0.791557	0.0150534	-1.78749	38.1362	43.9646	29.7124	-1.26946	-4.58465	-3.60726	4.5601	7.03091	-1.4611	2.66565	2.14078	15.8724	12.2457	13.4493	-0.0446534	0.267515	-8.47822	9.06152	14.7003	7.82563	-3.56966	18.7245	-17.6235	17.8995	-0.0467011	-24.2287	-6.39158	-49.2829	3.61894	-10.4568	18.3551	3.70578
-24.9058	30.4574	12.6767	-7.4273	2.68262	4.38239	-16.6599	-0.980723	12.2357	7.83725	-0.236415	-0.857954	-189.413	297.138	0.9746	0.749321	-0.124649	-1.69066	38.6939	43.0516	29.436	-0.643313	-5.27878	-3.86068	4.71071	6.81079	-1.63631	3.41028	3.1488	16.2602	12.0648	13.7332	-0.110341	0.117336	-8.43039	9.34048	15.6748	8.56638	-3.37022	18.8456	-17.5002	17.7027	0.20573	-24.6012	-6.63312	-50.0867	4.25995	-10.5298	18.7362	3.52076
-25.3049	32.016	12.6027	-7.34264	2.78633	3.51571	-16.6187	-0.538816	12.3416	8.06014	-0.313334	-0.872394	-189.511	297.259	0.732124	0.788424	-0.0145466	-1.77397	39.5222	45.8639	28.9172	0.519936	-3.91855	-3.44693	3.96944	6.50668	-2.04878	3.6945	4.24975	15.077	12.2763	13.6263	-0.0895096	0.0318606	-7.81815	9.39237	15.5809	8.10959	-3.4041	19.2945	-17.5116	17.5967	-1.51903	-23.8869	-7.34112	-50.2639	4.62911	-11.1177	19.3635	4.19233
-25.2279	32.0449	12.3789	-8.0872	3.85259	2.32863	-16.5228	-0.70777	12.1808	7.12277	-0.329553	-0.914853	-189.104	297.259	0.559405	0.88427	-0.146307	-1.88356	38.9916	45.1375	28.1593	-0.572745	-4.01166	-3.86068	3.38023	7.49503	-2.10373	3.21819	3.7725	15.5318	12.3707	13.6174	-0.101167	-0.0210849	-7.88503	9.51371	15.5136	9.27769	-3.32417	19.1813	-17.5217	17.6632	-1.27209	-24.1338	-7.46585	-50.5769	3.89144	-11.3576	19.5849	4.08432
-24.4101	31.8126	12.3249	-7.55252	4.27113	3.16472	-16.4582	-0.174858	12.4639	7.88828	-0.313993	-0.905527	-189.131	297.216	1.34871	1.60614	-0.20796	-1.96738	39.6931	44.0627	28.557	-1.54795	-3.96762	-2.84698	3.5464	7.53776	-2.44153	2.73822	4.13376	15.3741	12.3476	13.2758	-0.062089	0.111304	-6.89315	10.1083	15.5959	9.54379	-3.8147	19.4603	-17.3614	17.7321	-1.52055	-23.3151	-7.50566	-50.3112	3.6432	-10.2232	19.2307	3.73014
-24.1752	31.6832	12.0278	-7.76658	3.55568	3.46141	-15.7848	0.121613	11.7502	7.52382	-0.285508	-0.819489	-190.819	298.965	1.27025	0.538132	-0.158694	-1.85845	40.6373	41.145	28.6303	-2.1805	-2.92249	-1.95191	4.47277	6.66603	-2.44351	2.62186	4.44316	15.4004	12.2274	13.2966	-0.062089	0.111304	-6.08219	10.257	15.2305	9.02318	-4.58336	19.7961	-17.5201	17.5336	-1.39483	-22.9959	-8.7375	-49.2719	4.15641	-10.6983	18.2458	3.06044
-23.1336	32.5698	11.808	-6.9162	2.74121	3.6843	-15.9258	-0.37959	11.222	7.44642	-0.373092	-0.812241	-191.548	299.343	0.769149	0.509333	-0.0983795	-1.83562	39.4788	42.1781	28.6378	-1.91964	-2.71757	-2.72836	4.6917	7.34932	-3.60739	2.1588	3.87707	15.4268	12.1375	13.3747	-0.110341	0.072003	-5.82877	11.1093	15.5559	9.35481	-3.66597	18.6979	-17.5985	17.5757	-1.71396	-23.627	-8.35825	-48.7108	3.76861	-10.3446	17.4818	3.70449
-23.323	32.4903	12.5593	-6.94075	2.19773	3.89803	-15.8995	0.00684247	11.1547	7.92709	-0.298717	-0.819155	-191.725	299.029	0.731313	0.345656	-0.157985	-1.82394	39.1264	42.9825	28.9578	-2.57119	-2.6566	-1.61606	3.77344	7.34611	-3.01295	2.01488	5.49425	16.3839	12.1436	13.5416	-0.0890027	0.0949379	-5.4832	10.6281	15.6177	10.5331	-4.33947	19.0797	-17.5085	17.4926	-1.89169	-23.9141	-7.88172	-48.2766	3.31829	-10.3939	17.6833	5.08165
-22.9567	32.3656	11.9426	-7.41336	1.9405	3.46454	-15.4695	0.207529	9.72284	7.23953	-0.371384	-0.908	-191.663	297.591	0.466687	0.241438	-0.201219	-1.93616	39.463	43.0745	28.9191	-2.78426	-1.86308	-1.82227	3.80472	7.34932	-2.91907	2.34027	5.72208	14.4052	12.0497	13.3591	-0.062089	0.111304	-5.23304	11.5234	15.0903	10.11	-4.91096	19.5685	-17.6201	17.5209	-2.43896	-24.6431	-7.76478	-48.7834	3.52149	-9.63025	17.0763	4.16699
-23.5591	31.9002	12.2116	-7.97589	1.46493	2.44771	-14.6712	0.413234	9.64651	7.12277	-0.400208	-0.820873	-191.532	296.954	0.012281	0.507599	-0.0565644	-1.95828	39.6267	43.3477	29.3291	-2.94523	-1.47742	-1.83328	3.45978	7.97193	-2.81749	3.64335	4.67862	13.6475	12.3394	13.7332	-0.0890027	0.0949379	-6.04928	11.655	14.7031	9.72333	-5.06849	20.0806	-17.5063	17.6508	-2.46462	-24.7137	-6.92826	-49.1371	3.4888	-10.3601	16.9896	4.2492
-23.5534	32.0384	12.7618	-7.21298	2.14887	2.78663	-15.1483	0.0696563	9.7381	7.10446	-0.345088	-0.765596	-191.702	296.474	0.857265	-0.212755	-0.180925	-1.94968	39.7122	43.9115	29.497	-3.5978	-0.903003	-2.81319	3.5168	7.52575	-3.0411	4.68526	4.01045	13.2698	12.0859	13.3108	-0.110341	-0.0516175	-5.9238	12.7756	15.1892	9.78856	-4.70949	20.2036	-17.4553	17.6182	-2.89661	-25.7258	-6.3954	-48.0387	2.96167	-9.21799	16.5274	3.70324
-22.8477	32.5517	12.543	-6.4608	2.1672	2.65839	-15.6692	0.673319	9.80318	7.54711	-0.632801	-0.632791	-192.306	297.03	0.481821	0.168943	-0.0728038	-1.99699	38.7735	43.7166	29.2371	-3.92501	0.159252	-2.46685	3.23451	7.2893	-3.11743	5.24559	3.7429	13.9334	12.2054	13.6405	-0.107199	0.0797831	-5.22445	12.8092	14.3466	9.25153	-3.86138	20.6608	-17.4802	17.6665	-2.84771	-25.8226	-5.97396	-46.732	2.48959	-10.2051	16.6045	3.11881
-23.4553	32.8684	12.5828	-6.15301	2.30153	2.37138	-15.6691	0.922932	9.15799	7.53803	-0.709913	-0.385925	-193.189	296.908	1.15136	0.362929	-0.115815	-1.9517	37.8251	42.538	29.6395	-3.26201	0.0538781	-1.74701	3.11104	6.07569	-3.05673	5.35007	4.32723	14.3975	12.319	13.6691	-0.0680699	0.189744	-5.88971	13.0168	14.367	9.21715	-3.54795	20.7808	-17.5481	17.3898	-1.89169	-26.4483	-7.13936	-47.3209	2.7209	-10.7426	16.9468	2.58821
-22.996	32.9139	12.5202	-5.68065	2.33029	2.36118	-15.3715	0.800873	8.87496	8.08204	-0.687364	-0.459053	-194.024	296.661	2.02114	0.63199	-0.160012	-1.92466	37.6482	43.1376	29.4594	-3.14101	1.85329	-2.68148	3.04054	6.45764	-2.51235	5.75055	4.4958	14.8738	12.2763	13.6263	-0.0890027	0.0949379	-5.27248	12.1317	14.6329	9.44242	-3.49868	21.3721	-17.5256	17.5806	-0.147924	-26.5771	-7.5493	-46.7731	3.29578	-10.763	16.2691	3.36985
-22.0991	32.149	12.2928	-5.35904	3.34574	2.42634	-15.4993	0.810705	9.65426	8.59383	-0.722666	-0.477229	-193.758	296.583	1.54557	0.713335	-0.123468	-1.82325	37.4281	43.3711	29.838	-2.3557	1.78092	-2.17463	3.29787	5.32192	-2.14484	5.47027	4.05479	15.2655	12.2705	13.3484	-0.0890027	0.0949379	-4.89956	13.368	14.9667	8.52143	-3.66133	21.1343	-17.5933	17.5492	0.060011	-26.4471	-8.38078	-47.5433	2.1261	-11.1955	16.9813	3.5461
-22.5782	32.7442	13.573	-5.42021	2.64756	1.6271	-15.3265	0.742007	9.81336	9.02556	-0.749696	-0.363558	-193.245	297.058	1.80725	0.483823	-0.160012	-1.92466	37.0979	43.7025	30.0164	-3.02169	1.34645	-1.16093	3.55531	5.88971	-2.15869	5.55091	3.83102	15.5321	12.0189	13.4332	-0.122708	0.158542	-5.03641	13.2413	14.6947	9.13955	-3.87707	20.3661	-17.5567	17.5941	-1.17503	-27.5688	-8.07667	-47.0745	2.78346	-11.3476	18.052	2.77316
-22.7151	32.2972	14.2467	-5.03796	3.07934	1.95025	-15.0143	0.914843	10.0396	8.56699	-0.727582	-0.420442	-193.871	296.504	2.33527	0.762687	-0.180925	-1.94968	37.3405	43.4633	30.2224	-3.34437	0.30193	-2.23229	2.62761	6.2289	-2.4142	5.00179	3.15958	15.249	12.1579	13.3984	-0.0723274	0.151122	-5.66995	13.5929	15.2047	8.93557	-4.49124	20.8019	-17.6027	17.5598	-1.69342	-27.5137	-8.76125	-47.0843	2.88709	-11.3522	18.1407	3.40038
-22.5525	32.1347	14.6627	-4.93541	3.29835	2.32569	-15.0946	1.43986	9.86856	9.11185	-0.70153	-0.407841	-192.726	297.108	2.53737	0.414512	-0.145466	-1.9545	37.0344	43.5883	30.4719	-3.43961	-0.104664	-2.08671	3.45907	6.15918	-2.21584	5.38041	3.09036	14.4207	12.226	13.4028	-0.0890027	0.125476	-5.32192	13.9717	15.1968	9.06228	-5.85842	20.353	-17.5278	17.4696	-1.20711	-26.5496	-9.15373	-47.0745	2.9536	-12.0679	16.6696	3.74651
-22.3715	32.4848	14.5005	-4.87322	3.24806	2.16375	-14.7257	1.61943	10.4831	9.41777	-0.628057	-0.423549	-192.583	296.551	2.88466	0.275321	-0.140367	-1.91589	37.2921	43.4666	30.9346	-3.6743	-0.0202233	-1.99167	3.86174	6.93116	-1.70814	5.07508	2.56128	15.85	12.258	13.4485	-0.0890027	0.0949379	-5.50775	14.6471	15.6372	8.61644	-6.92924	19.9338	-17.7394	17.5276	-0.733178	-26.5471	-9.44126	-46.6196	2.36033	-12.3379	16.2061	2.68954
-22.6872	32.4362	14.2117	-5.50973	3.34574	2.42634	-14.4809	1.35541	10.6143	8.75482	-0.578619	-0.614915	-192.603	297.176	3.13474	0.839834	-0.162496	-1.99491	37.3559	43.3505	31.5058	-3.31965	-0.339589	-2.38151	3.9541	7.0208	-1.12057	5.3433	2.2183	15.045	12.1547	13.2499	-0.0982781	-0.057649	-5.70677	15.3062	15.1892	8.26801	-7.10283	19.1353	-17.8044	17.5241	-0.763619	-26.1661	-9.62931	-46.9557	2.68569	-12.1376	16.8736	2.64011
-22.9037	32.2631	14.6683	-4.67839	3.69632	2.03358	-14.4833	1.46662	9.85883	9.04294	-0.645625	-0.563409	-192.699	296.6	2.62809	0.625736	-0.0545877	-1.88734	38.0754	43.7061	31.3351	-3.14869	-0.246481	-2.50564	3.39924	7.48236	-0.82363	4.81507	2.30969	14.0754	12.0364	13.5031	-0.0921959	0.0630318	-5.91747	15.2211	15.5703	8.75848	-6.75797	18.4764	-17.7426	17.6413	-0.88798	-25.1547	-9.82819	-47.052	2.43117	-12.2929	16.6201	2.26306
-21.3705	31.4204	15.7499	-4.60801	4.71001	2.03358	-14.1162	0.912283	9.77109	9.23072	-0.604164	-0.56126	-192.752	296.523	2.10685	0.715225	-0.20796	-1.96738	38.162	44.0143	30.6595	-2.16911	0.452921	-2.66365	3.99478	7.03253	-1.54943	4.63863	0.820285	12.9847	12.1786	13.8095	-0.0834781	0.133241	-6.67885	16.1862	15.268	8.46001	-6.31826	18.7256	-17.7744	17.4616	-0.373056	-25.6119	-10.1304	-45.6362	2.30615	-11.955	17.5844	3.05425
-21.064	31.3519	16.2391	-4.49603	4.97577	1.87905	-14.1718	0.557909	9.77474	9.19903	-0.704571	-0.477229	-192.138	296.095	2.39165	0.405084	-0.20796	-1.96738	38.4206	44.0157	30.8527	-2.19852	0.296558	-3.10041	4.21612	7.91711	-1.83028	3.98596	0.291438	12.0787	12.2956	13.4047	-0.0801329	0.00269137	-6.4094	15.7563	15.6191	7.73867	-6.08219	19.5137	-17.6238	17.4503	-0.407846	-26.0508	-9.88866	-45.5032	1.93446	-12.7119	17.5744	2.25526
-21.653	32.4773	16.2253	-4.8914	5.22195	1.34531	-13.4483	0.321626	9.65262	9.04636	-0.584534	-0.566587	-192.629	296.431	2.45719	0.955158	-0.057274	-1.82192	38.3872	44.2233	30.9636	-1.67811	0.458749	-5.06698	4.97047	7.71045	-1.49917	4.20135	0.642006	11.9101	12.2768	13.3046	-0.0446534	0.136099	-6.0052	15.2366	14.9941	7.70646	-5.20365	19.5441	-17.6354	17.4131	-0.989897	-26.2179	-8.39011	-45.8073	2.69501	-12.0679	18.4575	3.13429
-22.0323	32.601	16.1073	-4.40651	4.94647	0.836656	-13.3686	0.241782	9.55702	9.60259	-0.697729	-0.581326	-193.497	298.278	2.47166	1.23271	-0.057274	-1.91095	38.4419	44.118	31.6964	-2.1586	0.390984	-5.9974	4.47348	7.23355	-1.87904	4.19077	-0.107705	11.1727	12.1419	13.4065	-0.0890027	0.0949379	-6.0172	16.2207	14.8863	7.66845	-6.14979	19.6252	-17.7972	17.4708	-0.953688	-26.6551	-8.27414	-45.7744	2.03716	-11.6984	18.1132	3.72403
-22.9656	32.8412	16.0618	-3.91702	5.51972	0.927164	-13.0918	0.48325	9.60084	9.64013	-0.752945	-0.503778	-192.882	298.126	3.12055	1.22207	-0.235736	-1.88506	38.4329	42.9987	31.7089	-1.83008	0.19833	-7.43966	3.80472	6.84247	-2.28082	3.80137	0.540631	11.5723	12.2054	13.6405	-0.116525	0.109094	-5.32192	15.103	15.0329	9.16762	-6.13217	19.2674	-17.704	17.4006	-0.41516	-26.4005	-9.05087	-46.3997	2.62905	-11.7358	17.8873	3.14696
-23.0621	32.4721	17.4983	-5.81659	5.0434	0.429476	-13.732	0.678849	8.77554	9.29106	-0.606126	-0.526373	-192.261	298.006	2.95973	0.284707	-0.194427	-1.99699	38.1598	42.9591	31.4923	-2.76053	-0.0009123	-7.91548	3.94535	6.42833	-1.66627	3.76336	1.12328	12.923	12.4958	13.2545	-0.101167	-0.0210849	-5.38929	14.9158	14.9802	8.67276	-5.78878	19.9339	-17.6317	17.4986	0.53798	-27.1774	-9.70493	-45.6616	2.42441	-10.9615	18.7526	3.74032
-22.1321	32.3155	16.3628	-6.77686	5.12149	0.625467	-13.3836	1.21233	10.1228	8.68607	-0.680927	-0.401784	-192.204	298.418	3.01607	1.0575	-0.123468	-1.82325	38.42	42.8102	31.392	-3.15552	-0.701631	-8.1327	3.69589	5.86127	-0.591321	4.50315	0.882034	13.7746	12.1541	13.3027	-0.0890027	0.0949379	-5.49638	14.2814	16.2992	9.65783	-5.90861	20.2254	-17.5111	17.5534	0.385839	-24.987	-8.39262	-45.3334	2.50551	-11.019	19.4399	3.65059
-22.1262	32.1317	16.0815	-6.47919	5.17577	0.372043	-14.0582	0.920271	10.8129	8.39906	-0.749884	-0.367618	-192.088	298.942	2.93737	0.770178	-0.20796	-1.96738	38.198	42.8026	31.8304	-2.85824	-0.970566	-7.95955	4.36858	6.24692	-0.216333	4.25877	0.41587	14.2518	12.2611	13.5416	-0.0862151	0.0630318	-5.77808	14.7206	17.1828	10.2308	-6.08219	19.9605	-17.7319	17.3154	0.883641	-25.5959	-9.09037	-44.6002	3.20976	-11.0857	19.6826	2.74695
-21.562	32.2044	15.1092	-6.78168	5.16194	0.67374	-13.774	1.60959	10.8129	7.21438	-0.671373	-0.474213	-192.051	298.804	2.1047	0.420695	-0.175045	-1.96486	37.6527	42.8434	30.6229	-2.74128	-0.629203	-6.61215	4.42785	5.54326	0.0594433	4.43024	0.77629	14.6849	12.1786	13.3027	-0.0950342	-0.137108	-6.71575	15.8294	17.8976	10.0327	-6.40658	19.8347	-17.5893	17.6379	1.40412	-25.567	-9.19435	-45.0925	3.25013	-10.9438	18.1407	3.90723
-20.518	31.3934	15.9677	-6.39188	5.2663	0.335841	-14.4214	1.94366	12.1502	7.77618	-0.692032	-0.484964	-191.935	299.006	1.94603	-0.222142	-0.0879384	-1.95404	37.0448	42.4374	30.4812	-2.59718	0.00086164	-6.39493	4.91961	4.63405	0.253425	4.81507	1.77397	14.2973	12.1662	13.6002	-0.101167	-0.0210849	-6.66603	16.3081	17.2829	10.5938	-7.60274	20.7808	-17.5552	17.3669	1.58056	-25.5959	-9.28678	-45.3005	3.36702	-10.4039	18.2081	4.31783
-20.2684	31.0055	16.2391	-6.47039	4.82914	-0.783452	-14.4589	2.121	12.498	8.03198	-0.723401	-0.442723	-191.411	299.033	1.77709	-0.157164	-0.194782	-1.99778	36.9061	42.2688	30.3492	-3.04575	0.296558	-6.64835	4.75506	4.30822	0.561158	4.25391	2.62523	14.7586	12.0015	13.214	-0.119768	0.0422408	-7.53938	16.786	17.5583	10.3185	-6.60257	21.5107	-17.4704	17.5224	1.75699	-24.5533	-10.3356	-45.6321	2.97346	-10.9418	18.5819	3.87596
-21.5317	30.8865	15.7815	-5.92706	4.37328	-0.889047	-14.3961	2.87406	11.5586	8.55463	-0.516074	-0.469991	-191.102	299.142	1.69058	0.21053	-0.128993	-1.99778	37.7241	42.7006	30.3364	-2.08992	0.681763	-6.98287	4.31156	4.30822	1.4711	3.38723	3.44397	15.22	12.3352	13.5416	-0.0706041	-0.06993	-8.70858	17.3686	17.6709	9.91798	-6.87582	22.3481	-17.5841	17.43	1.99237	-25.6719	-10.3415	-47.0007	3.06023	-11.2975	19.4689	4.98809
-22.1988	31.5676	15.137	-5.62171	5.1818	-0.593384	-13.8769	2.51189	11.1748	7.52645	-0.490073	-0.792008	-191.924	298.563	1.20689	-0.222142	-0.20796	-2.08742	38.6981	42.8601	30.4536	-2.26732	0.0431329	-5.76137	5.07348	5.06849	1.54244	2.70945	2.65614	14.749	12.2335	13.6263	-0.0917904	0.00400411	-7.88784	17.0838	17.1703	9.41113	-6.44231	22.0479	-17.3863	17.4383	1.48552	-26.1788	-10.137	-47.6438	2.67667	-11.5828	19.0887	4.6018
-22.5553	31.148	15.6065	-5.97533	5.91886	-0.55537	-13.5857	2.80157	11.2281	6.98843	-0.612223	-0.795064	-191.959	298.502	1.54506	0.391577	-0.0728038	-1.99699	39.0848	43.8087	30.0684	-2.18702	-0.0450589	-5.63465	5.45439	5.60743	1.67773	2.85503	3.13013	15.1285	12.1684	13.486	-0.101167	-0.0210849	-7.85616	16.6847	17.7791	9.10245	-6.44712	21.9635	-17.3749	17.5782	0.405591	-26.1784	-10.1041	-48.1482	1.40965	-10.8974	18.5018	4.19867
-23.2641	31.6625	14.7303	-5.46848	7.32116	-0.413239	-13.8678	2.48224	11.0081	7.9998	-0.650921	-0.772494	-188.159	298.022	2.16651	0.253805	-0.0302336	-2.01752	39.0011	45.665	30.1102	-3.01586	-0.666456	-4.67164	6.05033	5.43768	1.07941	3.22881	3.19508	15.5125	12.0015	13.2264	-0.119515	-0.0821501	-7.87218	17.3667	17.844	9.60922	-6.36162	22.1519	-17.4867	17.4341	0.0118907	-25.9456	-9.56595	-48.5919	1.25427	-10.6576	18.075	3.71951
-22.5829	30.9366	14.6301	-5.11486	7.45659	-1.20885	-14.1119	2.55708	12.1335	7.19479	-0.626922	-0.763503	-185.106	296.418	1.87096	0.294094	-0.0894792	-2.04385	35.7446	45.8859	30.8433	-3.4204	-0.877458	-4.56407	6.84745	4.36671	0.301702	3.06522	3.07401	16.3417	12.092	13.5401	-0.110341	-0.111958	-8.29564	17.9569	18.3107	10.2027	-5.91549	22.088	-17.6895	17.3958	0.57648	-25.9712	-10.5459	-49.0434	0.319386	-10.6924	17.8239	4.6675
-22.6231	30.8964	15.1155	-5.44164	7.34798	-1.04593	-14.637	2.83333	12.8122	7.90326	-0.58057	-0.657368	-185.395	296.738	2.4216	0.763396	-0.180925	-2.10512	39.3277	46.9509	30.5588	-3.30908	-1.20909	-3.57247	7.65794	4.52873	-0.347283	3.28513	4.05479	15.8324	12.098	13.4617	-0.110341	-0.0516175	-8.34056	18.2841	18.7487	10.9951	-5.54831	21.9702	-17.6059	17.4686	1.51802	-24.8685	-11.2116	-49.0925	0.641519	-10.4929	18.2659	4.34079
-22.668	30.1394	15.1428	-5.7219	7.75111	-1.00752	-14.1347	3.07331	12.3065	7.646	-0.870463	-0.65824	-184.943	296.624	2.08754	0.41142	-0.14871	-2.0241	40.7559	48.5814	30.0479	-3.39632	-2.2166	-3.27992	7.51458	4.57416	0.285508	3.23358	4.39945	16.019	12.3454	13.1781	-0.122708	0.0101927	-7.41026	18.0852	18.6721	11.2445	-5.35617	21.6918	-17.5479	17.5036	1.07371	-24.2638	-11.1178	-49.0418	0.332696	-9.9827	18.1901	4.5748
-22.891	30.0773	15.6647	-5.45391	8.14784	-0.0771475	-13.4635	3.60045	11.4724	7.53191	-0.752671	-0.379813	-183.884	297.359	2.25267	0.28784	-0.20796	-1.96738	38.7941	46.9199	30.0132	-3.87938	-2.95483	-2.80384	8.12336	3.70193	0.209618	3.74818	4.14461	15.7563	12.2247	13.4255	-0.0982781	-0.057649	-6.77509	18.1494	18.2572	10.1813	-5.72872	20.6674	-17.7226	17.4979	0.933667	-24.1754	-11.4119	-49.2802	0.498385	-10.056	17.5011	4.42614
-23.3105	30.558	15.9385	-4.93216	8.20055	-0.614757	-12.847	3.71004	11.3822	7.75241	-0.684399	-0.360664	-184.034	297.146	2.46714	0.819033	-0.20796	-2.08742	39.0299	46.5515	29.4088	-4.51076	-2.74454	-3.31628	7.42696	4.33637	0.718525	4.10847	4.30822	16.3806	12.1863	13.1995	-0.0985315	0.00141918	-6.73199	18.1701	19.4036	11.2481	-4.36301	20.7466	-17.6246	17.3568	0.636552	-24.3288	-11.8499	-48.9861	0.258473	-10.1303	17.3804	3.14696
-23.5309	31.2557	15.5074	-4.39943	7.89107	-1.14851	-12.4687	3.64683	10.7305	7.19126	-0.723152	-0.366624	-183.676	297.508	2.47936	0.299974	-0.194782	-1.99778	39.3351	46.6118	30.2889	-4.48161	-2.49111	-2.9737	7.41438	4.60772	0.998062	3.69812	4.34263	15.838	12.2982	13.2696	-0.0801329	0.00269137	-7.16088	18.3651	19.1513	11.2287	-4.05479	21.5411	-17.7284	17.4615	0.605852	-24.2183	-11.343	-48.8609	-0.447771	-10.6439	16.7046	2.64011
-23.5309	31.6105	15.6261	-4.36048	8.84105	-2.1825	-12.653	2.92465	11.1589	7.04644	-0.728697	-0.534554	-183.913	296.36	2.00237	0.168943	-0.0145466	-1.93404	40.6932	47.9467	30.5138	-4.83642	-2.06871	-3.40663	7.82824	4.31142	0.854132	2.77828	3.88586	14.8886	12.2549	13.3562	-0.119515	-0.0821501	-7.36533	17.726	18.5808	11.195	-4.17281	21.2321	-17.6325	17.2579	0.660222	-24.3688	-11.8561	-48.0224	-0.651099	-10.3639	17.1208	3.5611
-24.7467	32.494	15.6403	-5.85309	8.23106	-1.68342	-12.226	3.64611	11.3564	7.88	-0.667774	-0.351424	-183.594	296.599	1.59336	0.0946389	-0.0894792	-2.04385	40.9302	47.8123	30.5935	-5.61883	-3.0824	-1.88608	7.25722	4.30502	0.266263	2.24555	4.05479	15.2055	12.1969	13.2111	-0.168375	-0.185958	-7.17288	18.2777	18.218	10.691	-4.41973	21.4431	-17.6008	17.2932	0.0311307	-23.7449	-11.1311	-48.1348	-0.488045	-10.0845	17.2197	3.70324
-24.6523	32.6686	15.0132	-5.92228	7.71002	-1.55881	-13.0642	3.57183	11.2253	7.18522	-0.743751	-0.28716	-184.597	297.407	1.41858	0.198173	-0.116981	-2.0274	40.5318	48.2402	30.373	-5.0151	-2.91352	-2.11839	7.45403	4.44127	0.090503	2.73939	3.1488	16.1715	12.3043	13.3191	-0.107351	-0.0754699	-7.70411	17.7491	18.074	11.3355	-4.73058	22.4248	-17.5872	17.3081	0.378414	-23.627	-11.2737	-48.9524	-0.538771	-10.3028	17.1483	3.04011
-26.1146	32.6155	13.7262	-3.50369	7.84879	-0.683892	-13.4886	3.5	11.2132	7.75241	-0.761916	-0.318925	-183.746	298.176	1.48039	0.241438	-0.180925	-2.10512	41.0316	48.8088	30.3167	-4.52389	-2.70227	-1.96	7.59216	4.21551	0.253425	2.28082	2.84614	16.0907	12.3092	13.2807	-0.110341	0.0117386	-6.8136	18.1045	18.074	11.195	-3.65464	21.0809	-17.5426	17.2895	0.755307	-23.627	-11.8499	-48.9861	-1.1607	-10.4919	18.1901	4.06795
-26.4833	32.8966	13.7321	-3.9211	8.16725	-1.37154	-13.4512	3.97794	12.2852	8.30105	-0.734729	-0.284145	-183.094	298.62	1.53933	-0.043807	-0.115815	-2.1031	41.811	50.8992	30.8179	-4.64951	-1.73084	-1.76718	7.81564	3.59343	0.703253	2.19846	2.53425	16.3392	12.2274	13.1561	-0.0890027	0.0949379	-7.08236	18.337	17.7147	11.0381	-3.59721	21.71	-17.7505	17.1035	0.680242	-23.2751	-12.1315	-49.1619	-0.773123	-9.47606	19.2038	4.06795
-28.0381	32.3015	13.6636	-3.01871	8.81721	-1.49081	-13.7753	3.85892	11.4335	8.63668	-0.752773	-0.299822	-183.662	297.537	1.66584	0.457776	-0.0504315	-2.08219	42.7618	51.8179	31.0337	-4.47829	-0.666456	-2.54287	7.56518	3.05392	0.53573	2.96411	1.24406	17.8228	12.0633	13.2325	-0.100914	-0.145476	-7.88503	17.912	18.152	9.87228	-3.39726	20.9178	-17.6882	17.2915	0.880296	-21.9679	-12.1183	-49.5791	-0.419519	-9.28576	18.4839	4.24084
-28.1853	32.4734	13.0269	-3.94793	8.79285	-2.00706	-13.658	3.76408	11.1854	9.05857	-0.734729	-0.284145	-184.125	297.675	1.45345	0.76408	-0.0545877	-2.08075	43.1784	53.0844	30.9303	-3.83992	-0.744105	-1.20781	6.97886	2.0274	0.760274	3.80137	0.972036	18.1712	11.9702	13.2232	-0.122708	-0.113428	-7.18687	18.3066	18.5513	10.1117	-4.36301	21.1301	-17.7953	17.0209	1.6365	-21.7616	-12.0986	-49.1644	-0.0186014	-9.51534	17.8239	4.6675
-28.3898	33.3895	12.2432	-5.49205	8.67732	-1.34201	-14.2688	3.81275	11.6657	8.56699	-0.767877	-0.46659	-184.072	298.616	1.09716	0.247621	-0.147949	-2.10075	43.659	54.1905	31.1782	-4.63004	-1.90545	-2.36266	7.95688	2.4848	-0.445039	3.95589	1.03423	17.9093	12.1786	13.3027	-0.110341	-0.111958	-7.85616	18.8134	17.4839	10.2027	-4.64614	22.2521	-17.8472	17.0208	0.743295	-22.5259	-11.3493	-49.0236	-0.338616	-9.13347	17.5697	5.11024
-28.5085	33.556	12.5813	-4.9348	8.02954	-1.62846	-15.1368	4.15611	10.8068	7.58077	-0.69631	-0.52763	-183.688	298.102	1.12191	0.198173	-0.135531	-2.01094	43.8699	57.4123	31.0398	-4.07277	-0.754901	-3.77441	7.89504	2.46626	-1.17326	3.30391	1.81944	18.8134	12.2136	13.2676	-0.110341	-0.0516175	-7.92187	19.8928	17.3436	10.2316	-3.60507	22.2728	-17.6718	17.4256	0.743295	-23.5396	-10.9974	-49.0132	-0.0163915	-9.29123	18.0913	5.26706
-29.6625	33.9507	12.5276	-5.01231	8.23882	-1.58025	-15.6121	4.35824	11.1529	8.61527	-0.669092	-0.440736	-182.953	297.589	1.27025	0.447624	-0.0660425	-1.94292	44.0432	58.59	31.2259	-4.35341	-1.24984	-3.46761	9.50043	2.5976	-0.583181	4.38455	2.76522	18.8359	12.2961	13.1851	-0.0890027	-0.0271874	-7.80673	20.2413	17.3002	9.60715	-4.17644	22.1797	-17.6154	17.3573	0.53798	-22.7569	-11.2492	-48.1476	-0.307637	-10.7674	18.0727	5.99025
-30.2657	34.5882	12.3273	-5.30721	8.88282	-2.14076	-15.6375	4.98262	11.1671	8.13647	-0.669664	-0.746447	-182.877	298.072	1.51429	0.444274	-0.20796	-2.08742	43.6272	59.2893	31.3638	-4.42261	-1.60413	-2.34013	9.56097	2.05793	-0.593394	3.90644	3.12665	19.238	12.1189	13.2573	-0.0801329	-0.105926	-6.84247	20.4638	17.8961	9.19212	-4.20817	22.6948	-16.0875	17.5443	0.706903	-22.4548	-10.9404	-48.1832	-0.300521	-10.5446	17.3614	6.72024
-30.177	34.8037	12.7363	-5.01828	8.95163	-2.20248	-15.5936	5.46118	10.7848	8.98333	-0.794537	-0.662057	-182.467	297.683	1.46422	-0.100123	-0.180925	-2.10512	42.8866	59.8853	31.4055	-4.07337	-1.73084	-2.59356	9.42441	1.79298	-0.718033	4.3565	3.23605	19.0669	12.3333	13.1177	-0.0828699	-0.234818	-6.58904	20.9008	17.7111	9.67113	-5.52988	22.5288	-15.9631	17.424	1.80107	-21.0968	-11.5476	-48.6239	-0.305377	-11.2457	16.7359	6.57914
-29.8791	35.4544	13.7166	-4.96163	9.33025	-1.89104	-15.9887	5.30395	11.1212	9.12452	-0.761977	-0.608042	-182.847	297.011	1.52367	0.200231	-0.180925	-2.10512	41.5954	59.1321	31.5275	-4.07002	-2.49111	-3.30976	10.4381	2.76866	-0.613718	3.27314	3.31697	18.2841	12.1786	13.3027	-0.119768	-0.145476	-6.52405	21.2892	17.6038	10.1752	-4.77508	22.9749	-16.035	17.454	1.32713	-20.0205	-10.8453	-48.2339	0.245898	-11.1708	16.2184	6.60838
-29.7289	35.955	13.7048	-5.00288	8.98317	-0.889047	-15.0745	5.14482	9.27027	9.12815	-0.572943	-0.628544	-183.676	296.494	1.8848	0.246694	-0.0863164	-2.15918	41.5023	60.3843	31.2488	-3.87657	-2.0274	-3.81754	10.1264	3.38723	0.012063	3.33676	4.04805	17.891	12.2961	13.1851	-0.0560068	-0.250733	-6.56955	21.8805	16.5946	9.76155	-4.27857	22.6766	-17.6813	17.4697	1.52207	-21.3526	-10.0271	-49.6376	0.474928	-11.5053	16.4301	6.6949
-30.6925	35.7861	13.6223	-5.48026	8.11362	-0.280331	-14.5552	5.13556	10.1534	9.50436	-0.526566	-0.787978	-186.938	298.362	2.07995	0.37742	-0.180185	-2.16973	42.1563	61.1487	31.0672	-3.78437	-1.10787	-3.5439	9.68239	2.89994	0.106869	4.18913	4.71182	18.3848	12.2274	13.2966	-0.0609233	-0.212329	-6.34499	21.5072	16.7198	9.31102	-4.56164	23.952	-17.6196	17.4977	1.42337	-22.0961	-10.4357	-48.6982	0.0177752	-11.5086	16.1133	7.96202
-30.6648	36.0201	12.4534	-6.22306	8.13554	-1.17306	-14.2775	4.79198	10.5715	10.8478	-0.631332	-1.00699	-187.254	298.77	1.61019	0.290886	-0.0945781	-2.12743	42.4305	61.6389	31.229	-3.24643	-1.26175	-4.4538	9.65882	2.14777	0.48547	4.03036	4.59543	18.4046	12.2851	13.5341	-0.0645726	-0.179861	-6.33562	21.6011	16.6947	9.63014	-2.68762	23.4285	-17.6046	17.4829	1.84065	-22.4748	-11.0138	-49.1473	-0.31079	-12.072	17.1764	8.815
-31.4191	36.5744	12.6236	-5.96076	8.4783	-0.829129	-13.4597	5.88716	10.2791	10.5017	-1.02277	-1.10666	-187.59	299.387	1.7641	0.427669	-0.0812479	-2.07408	42.3862	61.8248	31.3773	-2.74992	-1.70043	-3.24233	10.2227	2.24281	0.790807	4.65935	4.28577	18.329	12.02	13.2635	-0.0401425	-0.277556	-5.95872	21.7701	16.7934	9.27769	-4.03427	23.4589	-16.0948	17.5848	1.73001	-23.0162	-10.7031	-50.0398	-0.187575	-12.6546	18.05	9.06333
-32.0929	37.8768	11.1089	-5.23836	8.7074	-1.07886	-13.4995	5.05616	10.7151	10.7013	-0.853301	-0.562126	-187.53	299.317	1.3336	0.284707	-0.147949	-2.10075	42.2557	62.3072	31.3786	-2.09309	-0.443037	-3.13661	10.181	2.06638	0.506849	3.74706	4.83752	17.8222	12.0931	13.2233	-0.0884452	-0.239334	-6.36527	21.0811	17.3002	9.60715	-4.33128	22.5318	-16.1786	17.6351	3.06309	-22.5041	-10.8643	-49.9531	-0.18422	-13.6615	17.5636	9.20168
-32.1314	38.5312	11.2198	-4.91336	8.79285	-2.00706	-13.365	5.57293	10.7365	9.83411	-1.09976	-0.0126155	-186.877	300.158	1.48566	0.138988	-0.115815	-2.1031	42.0679	63.2066	31.0895	-2.62165	-0.717141	-3.28772	10.7603	2.30969	0.00312219	3.57924	5.75307	18.8233	12.2549	13.282	-0.0828699	-0.234818	-5.97449	21.3857	16.7662	9.80171	-5.44019	23.5989	-16.4559	17.4022	3.57268	-22.1666	-9.82819	-49.6312	-0.231478	-13.0329	16.1513	8.86802
-31.5835	39.3653	11.2236	-5.81031	8.61905	-2.36736	-13.6142	5.33103	10.7908	9.635	-0.906703	0.0809084	-186.672	300.118	0.98935	0.214483	-0.115815	-2.1031	41.3183	64.8133	30.6921	-2.09915	-0.442125	-3.13815	10.5181	2.72197	-0.0763315	2.35715	6.06901	18.277	12.2368	13.3651	-0.0950342	-0.247023	-5.85066	21.282	17.7809	11.195	-4.95891	24.2671	-16.5739	17.5937	3.67366	-22.1137	-10.2901	-50.4652	-1.02918	-12.7917	16.4903	8.7223
-31.118	39.6469	11.3771	-5.1638	8.8173	-2.27576	-14.3291	5.3957	10.7908	9.12815	-0.93686	0.0869449	-186.651	299.879	1.77091	0.371242	-0.162496	-2.00141	40.5596	65.4385	31.1082	-2.38074	1.32516	-3.06562	10.6127	2.61124	-0.985548	3.41028	5.49425	18.4113	12.3937	13.2445	-0.13168	-0.198173	-6.06937	21.3766	18.6568	10.7095	-5.82877	24.2378	-16.3823	17.4313	4.40114	-21.992	-9.53387	-49.6087	-1.26626	-12.3288	16.6201	9.48257
-31.2139	39.8529	12.2593	-4.45776	8.46541	-1.83069	-13.9085	5.17488	11.2987	8.75051	-0.879536	0.0658195	-186.371	299.679	1.71374	0.284707	-0.15388	-2.13215	41.0257	64.0493	30.555	-3.48693	1.72917	-4.0779	10.5229	3.58003	-1.0137	2.53425	5.63013	18.5532	12.3043	13.3191	-0.110341	-0.275574	-5.86678	22.9189	18.7495	11.3709	-7.09589	24.0153	-15.1162	20.1808	4.00974	-20.6139	-8.65771	-49.244	-2.08406	-12.9969	16.1133	8.97572
-31.4641	40.1544	13.0722	-4.96163	8.57349	-1.18893	-14.1069	5.19224	11.4113	9.35169	-0.905334	0.059864	-186.565	299.008	1.47424	0.698844	-0.0998493	-2.15918	42.7505	66.5983	30.4948	-3.76569	2.11458	-2.84698	11.2237	2.19212	-1.4711	2.69496	5.85842	19.1459	12.1391	13.3421	-0.0856068	-0.156687	-5.77808	23.4131	19.2221	12.3003	-7.23973	23.7945	-15.1784	20.2005	3.76135	-20.9275	-7.84515	-49.1676	-1.79024	-12.1028	16.4718	7.59116
-31.1337	39.8721	13.2789	-5.00635	8.20055	-1.07886	-14.1253	4.60007	11.5907	9.59008	-0.911822	0.124234	-185.906	298.917	1.54557	0.206485	-0.0863164	-2.15918	42.9329	67.0746	30.8853	-3.63558	2.17398	-2.50564	10.5838	1.87534	-2.62079	3.99917	6.92696	17.9297	12.2274	13.2966	-0.0671068	-0.261777	-5.54831	23.4528	19.6634	11.5775	-8.61644	22.8082	-15.2825	20.2296	4.03461	-21.3775	-9.22682	-49.2448	-2.67039	-12.2124	16.2729	7.69922
-31.3351	40.7234	13.8882	-5.20929	7.63473	-1.07833	-13.8082	4.54109	11.5762	9.5471	-0.885567	0.310197	-185.342	299.069	1.63051	0.263328	-0.103985	-2.07288	42.8977	66.8569	31.0083	-4.12615	2.86699	-1.66778	10.6333	3.38723	-2.63932	2.87422	6.27062	18.56	12.1908	13.4431	-0.0913342	-0.159323	-5.7703	23.0567	20.2358	11.2866	-9.00527	22.8638	-15.1894	20.2824	5.25846	-20.6119	-8.84328	-50.0649	-2.23874	-11.5896	15.7133	8.23684
-31.7187	41.2738	14.6981	-5.63842	7.72208	-0.484771	-13.9115	4.69013	12.5739	9.58069	-0.84289	0.190215	-185.968	299.026	1.58069	0.0312827	-0.0945781	-2.12743	42.6289	66.3174	31.2534	-4.08234	2.80267	-1.29264	10.4138	3.88799	-2.69381	2.84711	5.79075	19.1746	12.2824	13.1561	-0.0890027	0.0949379	-5.82877	21.6921	20.0105	11.3029	-8.5894	22.1257	-15.0041	20.0961	5.38193	-21.7945	-7.91213	-50.3097	-2.53808	-11.4841	16.6984	7.43014
-30.3405	41.0767	15.1579	-5.98989	7.54712	0.420315	-13.8697	4.90948	11.625	8.96087	-0.928938	0.213429	-186.192	298.859	2.00305	-0.151918	-0.0170555	-2.09652	42.6158	66.4798	31.3913	-4.18701	3.39457	-1.16093	9.54874	3.90824	-3.44108	2.3022	5.29305	18.0018	12.5083	13.2264	-0.0690836	-0.316826	-6.95823	21.8264	19.7796	10.6876	-8.45425	23.3218	-15.1616	20.2253	5.32192	-21.9679	-9.18424	-50.1249	-3.63216	-10.5673	15.7222	7.73675
-29.7289	41.0235	14.6027	-5.8352	7.72602	0.280184	-13.3333	4.93378	11.2313	8.25926	-0.815875	0.286182	-186.101	298.412	1.12366	-0.243521	-0.0679178	-2.18746	42.5477	66.8813	31.1257	-3.90995	2.938	-0.965796	9.15598	3.75192	-2.95255	2.65026	6.29127	18.2179	12.2281	13.1578	-0.0895096	-0.135096	-6.55696	22.3646	20.1014	10.2241	-8.49297	23.653	-14.9746	20.2448	4.69768	-21.9529	-9.00276	-50.0937	-3.1414	-11.5603	16.1039	7.86816
-29.9916	41.2676	14.5867	-5.92706	7.27844	-0.913981	-12.6761	5.29896	10.9149	7.93812	-0.888558	0.283045	-186.043	298.967	1.3665	-0.661631	-0.158694	-2.19635	42.9625	67.0734	30.9922	-3.60097	2.57738	-0.863661	9.07929	3.3683	-3.43218	1.80212	4.90394	18.1124	12.5083	13.2264	-0.0917904	-0.0948822	-6.17434	22.7794	18.6292	9.88429	-8.61644	23.8219	-15.1749	20.1446	5.23712	-22.4462	-9.85065	-49.7712	-2.8328	-11.411	16.5831	8.00531
-29.8979	41.1424	15.0485	-5.24452	6.67559	-1.96558	-12.6683	5.56527	11.234	7.61899	-0.896971	0.267252	-186.567	299.018	1.51429	-0.381708	-0.147138	-2.09836	42.9202	66.9607	30.5548	-3.83076	2.57738	-0.356812	8.51314	3.25125	-3.79503	2.19846	4.88244	18.6563	12.3312	13.3027	-0.0401425	-0.277556	-5.60959	23.9915	18.1045	9.61951	-8.53747	24.0457	-15.1078	20.1724	4.11481	-22.8349	-9.40474	-48.9831	-2.67483	-10.8319	17.127	8.08565
-30.5381	41.0062	15.3806	-5.20936	7.2092	-1.60708	-13.3744	5.52739	11.4673	7.23504	-0.916637	0.0795551	-186.044	298.998	1.65966	-0.84025	-0.180185	-2.16973	42.8426	67.0646	30.7425	-4.79384	1.43955	0.659588	8.49072	3.36022	-4.56164	1.52055	3.93442	18.1672	12.1498	13.3129	-0.0834781	-0.236476	-4.81507	23.2737	18.1717	9.47295	-8.28298	23.3751	-15.2449	20.1573	3.95235	-23.0616	-9.42829	-49.2318	-2.96846	-11.6711	17.4438	8.21545
-30.0981	41.7118	15.5401	-5.91499	6.37052	-1.65535	-12.9247	5.03195	11.2941	7.04011	-0.869323	0.328682	-186.02	299.094	2.07995	-0.636278	-0.147949	-2.10743	42.6124	67.1746	30.7797	-4.74603	1.20463	1.46124	8.33592	3.23199	-4.08367	1.09069	3.65192	18.2611	12.3312	13.15	-0.0890027	-0.198173	-5.7703	22.1729	17.8336	8.67276	-9.07331	22.2514	-15.1499	20.2287	3.18981	-23.7015	-10.0514	-50.0004	-2.75221	-11.0528	18.0975	8.67901
-30.0462	41.6622	15.6224	-7.01586	5.3182	-1.73227	-12.3934	5.34675	11.6204	7.55329	-0.945021	0.319396	-185.276	298.825	1.84045	-0.222142	-0.0412575	-2.06741	42.1847	67.449	30.714	-5.03074	0.783133	2.01877	8.368	1.83246	-3.30055	0.983531	2.8677	18.1132	12.1391	13.3421	-0.0828699	-0.234818	-5.35078	22.1849	17.5583	8.022	-9.47945	21.9315	-15.4053	20.5626	2.83452	-23.5981	-10.3955	-49.7544	-2.82932	-10.8973	18.4992	8.83974
-30.5814	41.1393	15.4375	-6.7356	4.8077	-1.95705	-11.8298	5.8769	11.2735	7.35418	-0.904498	0.301109	-188.061	299.694	2.45085	-0.024349	-0.123468	-2.23154	42.2303	67.3755	30.9437	-5.221	0.19093	1.46124	7.47702	2.21512	-2.39827	0.729371	2.70318	17.9297	11.9201	13.3233	-0.082211	-0.189278	-4.65379	21.4365	18.0922	8.5491	-10.2181	20.9295	-15.1214	20.2994	3.04657	-22.9429	-10.8611	-50.4011	-3.07687	-10.5025	18.2475	8.70091
-30.5987	41.1549	15.0917	-6.90852	4.69087	-2.0871	-12.6846	5.09238	10.8839	8.34892	-0.924797	0.313213	-184.766	298.813	2.45288	-0.222142	-0.101268	-2.15411	42.3157	67.3124	31.4153	-4.66603	-0.122353	0.990591	8.46991	1.97177	-3.5761	0.237778	2.33279	17.2604	12.24	13.2532	-0.0950342	-0.277556	-4.68511	21.7701	18.8723	9.24219	-9.88356	20.5274	-15.1356	20.2089	2.197	-23.7877	-10.3856	-50.2313	-2.56081	-10.7877	18.2915	9.16883
-30.5381	41.6018	13.7321	-7.01586	5.0434	-1.61624	-12.8376	5.43015	11.7784	8.17591	-0.912734	0.277013	-185.065	298.324	2.46104	-0.65266	-0.114599	-2.14077	42.636	67.7282	31.0642	-4.26323	0.0862658	1.16467	8.27009	2.21829	-3.59739	0.667561	2.0274	16.726	12.0015	13.2834	-0.110341	-0.111958	-4.37559	21.5049	18.5282	9.19838	-9.15032	21.112	-15.153	20.1363	2.55624	-22.7005	-9.37266	-50.292	-2.76628	-11.1576	18.7835	8.69138
-30.6493	41.6686	12.3382	-5.83842	5.18996	-1.0239	-12.7854	5.2663	12.1197	8.80209	-0.863215	0.301038	-184.922	298.687	2.22059	-0.222142	-0.115815	-2.1031	42.6391	67.6024	31.9235	-4.59566	-1.39115	1.21859	8.58811	1.4762	-3.28168	1.23183	2.6902	15.3175	12.2457	13.3393	-0.0446534	-0.239334	-4.62748	22.2462	18.6877	9.05919	-10.1636	20.5274	-16.1813	17.7636	1.08333	-22.9301	-8.84658	-50.4909	-2.94969	-11.7733	19.6456	9.2573
-29.5588	42.2073	12.6761	-5.59956	4.53655	-1.09107	-12.4445	5.29933	12.665	9.52506	-0.967626	0.375758	-184.101	298.77	2.25267	-0.225274	-0.140367	-2.1389	42.3234	68.0039	32.5975	-4.19225	-1.04771	1.42818	9.42441	1.30514	-3.91789	1.00204	2.87429	14.4988	12.1505	13.0982	-0.125243	-0.248397	-4.96712	21.9052	18.0151	8.81668	-10.5104	20.7141	-16.2825	17.7406	1.05767	-22.9879	-8.89876	-50.4679	-3.43542	-11.5643	19.5828	8.32407
-28.7515	42.2037	12.6499	-6.7356	4.89219	-1.17867	-12.3754	4.93902	12.2362	9.41074	-0.86688	0.529703	-184.253	298.777	2.44685	0.332985	0.00927534	-2.12284	41.9595	68.0785	32.2525	-3.67479	-0.970566	1.20781	8.94989	0.993693	-3.04728	1.17441	2.30388	13.768	12.2054	13.1336	-0.13168	-0.198173	-4.90843	22.0679	18.0964	8.84796	-10.6931	19.1758	-16.1973	17.7031	1.63758	-24.9623	-10.7929	-50.434	-3.60531	-11.5959	20.4456	8.13096
-29.0676	42.1261	11.9864	-7.28801	5.06057	-0.638105	-12.5061	4.69573	12.2183	9.81026	-0.992107	0.452824	-184.145	298.645	2.30226	0.312184	-0.103985	-2.07288	42.4175	68.4971	32.2147	-3.34282	-1.98426	-0.819585	9.18234	1.13583	-3.43218	1.65821	3.7429	13.9334	12.1863	13.2532	-0.0834781	-0.170879	-3.45813	22.4544	17.1129	9.2433	-10.2113	19.5576	-14.9837	20.0663	2.08741	-23.5685	-10.6759	-50.174	-3.30922	-10.8017	20.6749	7.34909
-29.1352	41.9765	11.7802	-7.65139	4.98271	0.100518	-12.5579	5.57877	12.883	9.52267	-0.98382	0.376163	-184.266	299.014	3.07169	0.721333	-0.137559	-2.2597	42.374	68.6422	33.2857	-3.72768	-2.00677	-0.898426	9.44813	1.32657	-3.90908	0.798288	4.26275	13.0886	12.0571	13.2016	-0.0680699	-0.262801	-4.33128	22.8452	17.8641	9.69584	-10.2181	18.3952	-16.1663	17.861	1.01522	-23.2501	-9.85065	-50.1155	-2.87689	-11.0714	21.02	7.36359
-29.6413	41.5304	11.5094	-7.25973	6.42571	-0.0485207	-13.1921	5.62233	13.6319	9.6187	-0.937975	0.291727	-183.767	299.383	3.13692	0.797735	-0.22937	-2.21658	42.7195	68.6774	33.4235	-3.54148	-1.85248	-1.91438	9.82355	2.08846	-3.94793	0.274804	4.49829	13.2381	12.1704	13.2264	-0.125243	-0.278205	-4.37393	24.3231	17.731	9.94927	-11.4278	19.5982	-16.5172	17.5214	0.880296	-23.4885	-9.90912	-51.3177	-3.22858	-10.6301	20.5241	7.64829
-29.0281	41.7494	11.6362	-6.16841	7.87687	1.35768	-13.1393	5.50228	13.4096	10.0634	-0.813442	0.713877	-183.038	299.178	3.09365	0.698844	-0.278362	-2.23859	43.0284	69.2876	33.8432	-3.93675	-2.99796	-1.70657	11.1401	1.17441	-3.84412	0.195411	4.23219	13.84	12.2638	13.0028	-0.0828699	-0.234818	-3.48869	24.8989	17.7791	9.8071	-11.5881	19.9893	-16.304	17.4392	1.35922	-23.5653	-10.3575	-51.2306	-4.12551	-10.8942	21.1818	7.96202
-28.0039	41.1836	11.0055	-6.12856	8.31655	1.15006	-13.7563	5.09445	12.6044	10.0782	-1.00182	0.508122	-182.965	299.344	3.50163	0.698844	-0.125749	-2.18493	43.2202	68.7793	34.216	-3.63243	-3.18043	-1.07301	10.5838	1.13732	-3.59121	-0.803544	4.11979	14.3103	12.3312	13.15	-0.0671068	-0.261777	-3.72119	24.9437	19.7394	8.02958	-11.1007	19.8171	-16.481	17.2964	2.17188	-22.6848	-10.0909	-51.1589	-3.65724	-11.2018	21.1161	7.71798
-28.0609	40.8668	11.1764	-6.63541	8.21687	1.89259	-13.9501	4.52904	11.8632	9.90739	-0.989826	0.373158	-183.54	299.921	4.09593	0.937276	-0.20796	-2.28082	42.291	70.5875	34.3509	-4.23214	-2.54281	-0.592025	10.5345	1.59295	-3.51979	-0.0125141	4.61502	14.1651	12.2335	12.9485	-0.110341	-0.220571	-3.93133	24.4732	20.2577	8.26801	-10.6728	20.2523	-15.9971	17.2143	1.93022	-22.4874	-10.3575	-52.7512	-4.18022	-11.1438	20.5266	7.31919
-27.4093	40.1544	11.1293	-6.42913	8.18833	2.18818	-13.7715	4.66264	12.2662	9.86465	-0.918766	0.32226	-183.444	299.358	4.37166	0.791557	-0.103985	-2.07288	42.5079	70.5229	34.216	-4.20224	-2.00454	1.04562	10.6725	2.23647	-3.9661	-0.386473	4.76697	13.8251	12.2549	13.3108	-0.0706041	-0.332529	-4.13178	24.3599	21.4754	8.68215	-9.93151	19.726	-16.3457	17.1644	2.05853	-22.7569	-9.91635	-53.1785	-4.6116	-11.3623	20.9887	7.5457
-26.6606	40.7698	11.1706	-5.50973	7.86912	1.40718	-13.2434	4.15272	10.7151	9.47382	-0.99312	0.482059	-183.787	298.818	4.22584	0.318296	-0.135531	-2.07018	41.5687	70.5234	34.1251	-3.64848	-2.71869	1.60088	10.9732	2.42917	-3.44108	-0.274804	4.33356	13.5359	12.1863	13.1995	-0.113332	-0.188771	-3.61294	24.4473	24.7656	10.8211	-9.96126	19.7401	-16.253	16.9592	1.71209	-22.5452	-10.4643	-52.6284	-4.33576	-12.0878	21.6141	8.07531
-26.9193	41.6367	10.7535	-4.93541	7.83932	1.71129	-13.1821	4.77438	10.1059	8.99132	-1.06129	0.529485	-183.098	299.157	4.65722	0.36521	-0.160012	-2.32192	40.71	70.8547	34.167	-3.97077	-1.1323	0.722534	10.6703	1.51437	-3.02618	-0.816925	5.26246	13.3601	12.2368	13.0876	-0.113332	-0.188771	-3.89884	23.5375	24.764	10.8009	-10.3744	18.9331	-16.3635	17.1291	1.16445	-23.2275	-10.6743	-52.6498	-4.08135	-12.072	21.2723	7.1535
-26.1146	42.0603	10.6661	-4.88881	8.20055	1.45539	-12.6299	4.20738	9.89963	8.84399	-1.14054	0.426438	-183.34	298.961	3.89502	0.477792	-0.0778014	-2.28082	39.8298	71.1961	33.9809	-4.17616	-0.646182	-0.0593115	10.6933	1.53306	-3.52657	-0.989274	4.49665	12.6728	12.2549	12.9729	-0.131173	-0.135096	-4.69986	22.99	24.7977	10.7813	-9.40712	18.7399	-16.2323	17.3385	2.04939	-22.1937	-11.1704	-52.9756	-4.99586	-12.5801	21.1818	6.27254
-26.633	41.9316	11.1764	-4.74356	8.04806	0.714997	-12.758	4.87443	9.58685	9.10474	-1.18724	0.427862	-182.952	298.723	4.51898	0.550347	-0.158694	-2.3653	39.0485	71.457	33.9768	-4.08175	0.296558	-0.967418	10.5838	1.26712	-2.53425	0.123621	5.31558	12.4778	12.0604	12.9199	-0.0828699	-0.289776	-3.82327	22.4396	26.782	13.2163	-9.6031	18.0709	-16.2626	17.1638	1.70061	-22.3281	-10.8897	-52.9476	-4.43407	-12.6713	20.7451	5.65373
-27.6467	42.4385	11.4526	-5.01697	7.29369	0.290513	-12.5106	4.91424	9.55492	9.61428	-1.0839	0.411536	-183.828	299.175	3.55725	0.88427	-0.0641164	-2.24657	38.5372	70.1792	33.7469	-3.98187	0.582319	-0.970561	10.077	2.53425	-2.58493	-0.753938	4.42398	12.7031	12.2643	13.0668	-0.110341	-0.220571	-4.24251	22.9339	24.6097	10.9921	-9.96126	18.1317	-16.3898	17.1846	1.64554	-22.1779	-10.578	-53.0941	-5.13016	-11.8005	21.3116	5.6812
-26.8888	42.153	11.081	-4.36427	6.69632	0.372043	-12.4521	4.58218	9.64651	9.50436	-0.965193	0.301109	-186.522	300.844	3.99991	0.0984504	-0.0915167	-2.31507	40.3714	67.0185	33.3269	-4.66852	1.37752	-2.24704	10.6889	2.36736	-2.62475	-0.711997	3.74043	12.9526	12.2643	13.0668	-0.0340096	-0.228711	-4.15105	23.3077	24.4009	11.2594	-11.4909	18.2466	-16.5662	17.0829	1.9947	-21.4916	-10.7072	-53.0893	-5.2861	-12.2779	22.0595	5.20527
-27.2087	42.153	11.1979	-4.9348	6.71662	0.899686	-12.3183	5.23474	10.2205	9.3578	-1.01684	0.316076	-187.306	301.562	3.98159	-0.14581	-0.116454	-2.28082	42.2746	66.3861	32.9594	-5.6347	1.14994	-2.43323	10.5344	1.86669	-2.14037	-0.0732803	3.56128	12.3111	12.3235	13.1995	-0.110341	-0.157701	-4.11979	23.3036	26.8192	13.078	-10.8742	18.523	-16.5283	17.196	2.59738	-21.319	-11.7892	-52.4688	-5.7961	-12.1844	22.7023	5.04455
-26.4681	42.6858	10.7069	-4.62373	6.27999	0.874122	-11.7018	5.71584	10.6208	10.2033	-0.91542	0.393193	-184.166	299.891	4.12362	0.857255	-0.0457685	-2.27406	42.2735	66.9121	33.3395	-5.37494	0.291185	-3.46167	11.3171	1.85169	-1.04185	-0.369189	3.1859	12.1158	12.2335	13.1195	-0.0609233	-0.0887088	-5.04217	22.5556	26.7879	13.0842	-11.5742	18.1632	-16.3694	17.0354	4.23351	-21.9934	-11.4337	-51.9224	-6.40325	-12.2706	21.9864	4.63583
-26.2109	42.191	9.90251	-3.99401	6.25318	1.36544	-12.5406	5.05184	10.8147	11.5048	-0.941979	0.349929	-183.9	299.689	3.6994	0.67412	-0.143692	-2.30224	41.946	68.071	32.7775	-5.2365	0.30193	-2.44798	11.5301	1.42431	-1.03508	0.360294	2.80333	12.7031	11.8408	13.2758	-0.0671068	-0.261777	-5.26995	23.3426	26.7479	13.1511	-11.3241	18.9135	-16.2172	17.0756	3.51048	-21.6776	-10.8925	-52.0272	-6.60764	-12.5125	21.8787	4.6675
-25.6652	41.6675	9.08104	-2.59732	6.4098	0.927164	-12.1598	4.60502	12.2088	11.1917	-0.910555	0.313253	-183.602	299.856	3.72941	0.43176	-0.0660425	-2.28082	41.7135	67.9041	32.7198	-5.08009	0.194123	-0.970561	11.0907	1.32276	-1.27964	0.788435	3.45813	13.6647	12.1386	12.9133	-0.0834781	-0.266278	-5.45497	22.9569	26.8468	13.1511	-11.3507	19.0202	-16.0862	17.2259	2.73998	-22.0289	-9.8225	-52.4089	-6.98136	-12.4901	22.2619	3.87104
-26.3641	42.1855	9.22567	-1.54923	6.83991	1.43401	-12.1188	4.05591	12.6419	11.6675	-0.934833	0.337531	-182.802	299.636	3.55107	0.414512	-0.0829712	-2.27388	40.9016	68.5637	32.5092	-5.33328	0.00932603	-0.245158	11.1709	1.93757	-1.4711	1.17441	4.23673	14.0633	12.2611	12.8122	-0.0828699	-0.234818	-5.76876	23.1217	26.7692	13.128	-11.3574	18.8601	-16.2534	17.0143	2.28604	-22.911	-9.90912	-52.9682	-7.33381	-12.3424	22.0904	4.24717
-27.2994	41.5836	9.42444	-0.682208	6.78991	2.28589	-12.2397	4.2557	11.8904	11.8794	-0.968234	0.337531	-182.081	299.796	3.92193	0.31561	0.0321343	-2.08075	38.777	69.1942	32.6792	-5.35252	-0.0754699	0.474497	10.5838	1.45719	-1.00454	1.55108	4.35257	14.6699	12.2335	12.8264	-0.0560068	-0.305042	-6.28752	22.5186	26.8248	13.1736	-11.8509	18.2466	-16.5787	16.9691	2.46915	-22.4361	-9.48675	-53.7675	-7.07872	-13.2285	20.5451	4.16066
-27.9469	41.1013	9.65591	-1.06007	6.23174	2.53822	-12.1979	4.10687	12.2571	10.9714	-0.989471	0.361814	-181.586	299.584	3.60535	0.230398	-0.0844918	-2.09238	37.6521	68.0542	33.1501	-5.79096	-0.210292	1.56683	10.393	2.13377	-0.920986	0.809722	2.94895	15.3412	12.2274	12.8874	-0.110341	-0.305042	-6.59588	22.5326	26.6904	13.2224	-12.6645	18.5912	-16.5271	17.0342	2.27748	-22.0479	-8.90664	-53.3467	-7.24889	-12.2265	21.1818	3.40038
-27.3455	41.1096	9.58254	-1.42825	5.4641	2.42917	-12.1933	3.14748	12.3355	10.1961	-0.937874	0.380015	-181.491	299.17	3.52968	0.177838	-0.0660425	-2.21324	37.5055	68.3997	32.9104	-5.8004	0.440655	2.38052	11.2671	2.30969	-0.478699	0.494335	2.24281	15.1198	12.2006	13.2807	-0.0417644	-0.33188	-6.36377	23.1342	26.8468	13.1511	-14.1918	18.7896	-16.8782	16.8554	2.43469	-22.0386	-8.59001	-54.0014	-6.84999	-12.0945	20.6749	3.56931
-27.2246	41.1203	11.1293	-1.97357	5.31455	2.14602	-12.0154	3.57493	12.869	9.87738	-1.01831	0.355458	-181.157	298.951	3.16622	-0.162699	-0.0457685	-2.27406	36.9524	66.736	32.4931	-5.14722	0.740051	1.76746	11.5944	3.07238	-1.66627	-0.215411	1.65527	15.211	11.9597	13.0743	-0.0834781	-0.290131	-6.21362	22.9277	26.7692	13.128	-14.3742	19.0846	-16.6628	16.9607	1.82082	-23.5389	-7.583	-54.1407	-6.4869	-12.7299	21.6123	4.23699
-27.7453	41.6555	11.7206	-2.42738	5.18996	2.52405	-12.3164	3.34908	11.7411	10.8783	-0.908396	0.301074	-181.303	298.946	3.18021	-0.209785	-0.201219	-2.44301	40.3131	63.2875	32.2169	-5.27575	0.676695	1.419	11.7432	3.69366	-2.57226	-1.1214	1.87983	15.0762	11.8811	13.1377	-0.0671068	-0.317399	-6.82001	22.3389	26.7879	13.0842	-13.9688	19.5238	-16.4363	16.8432	1.32713	-24.5222	-6.69085	-54.6419	-6.73832	-12.883	21.2135	4.36973
-27.8846	41.1718	10.2286	-2.10068	3.85259	3.48278	-11.5821	4.25085	11.5907	11.0918	-1.00924	0.325286	-180.627	299.012	3.15998	0.168943	-0.180185	-2.39191	42.1538	64.9346	31.8495	-5.60926	-0.362347	1.30918	11.5381	3.41654	-1.99925	-1.88974	1.73596	15.1198	12.2335	12.9974	-0.0609233	-0.311226	-7.34932	23.185	26.7973	13.114	-12.6712	19.7671	-16.3761	16.8328	0.820285	-24.1354	-6.44842	-54.6392	-7.18065	-13.0411	20.8109	4.14829
-27.9257	41.5658	11.1919	-1.47629	3.01966	2.61002	-12.0437	4.74235	11.9083	10.818	-1.01831	0.355458	-181.514	299.17	3.07103	-0.153565	-0.0434116	-2.20842	42.301	64.9438	31.7447	-4.95149	-0.70224	2.947	10.5747	3.51741	-2.1179	-2.23254	1.52055	15.7123	12.148	13.205	-0.0690836	-0.3463	-7.44937	24.1887	26.7637	13.0759	-12.1986	20.1301	-16.4663	16.8303	0.92426	-24.1208	-6.3914	-54.0373	-7.06464	-12.9559	20.5654	3.94479
-28.2383	42.115	11.256	-2.28257	3.85084	1.85433	-12.2009	5.08219	11.7997	10.1803	-1.02287	0.319325	-181.015	299.159	3.46658	-0.0290577	-0.0641164	-2.30137	42.4125	64.7039	32.0344	-5.0891	0.388247	2.94404	10.4911	3.85082	-2.13427	-2.25944	2.09239	16.3507	12.3394	13.2264	-0.0584397	-0.326421	-7.70671	22.8812	26.7973	13.0537	-12.2755	19.288	-16.2181	17.0304	0.326274	-24.1042	-5.84132	-54.0859	-7.3937	-13.3919	21.0952	4.26575
-27.6139	42.0372	11.5437	-1.49418	5.14724	2.48741	-12.0637	5.14759	10.7064	9.88842	-0.908396	0.337714	-181.518	298.93	3.5236	0.721333	-0.103803	-2.26	42.5443	64.7484	31.8686	-4.92071	0.702037	2.29247	10.5838	3.99144	-2.09311	-1.83967	1.74511	16.6096	12.2274	13.1561	-0.0034973	-0.326421	-7.92354	23.2179	26.7973	13.0537	-11.5359	19.3819	-16.1545	16.9171	-0.375362	-24.7706	-6.32171	-54.3161	-7.95039	-14.0152	22.3856	4.16066
-26.9987	42.3166	12.3331	-1.41368	6.21142	2.42088	-11.4514	5.01916	10.5119	10.3352	-0.912734	0.352433	-180.802	298.234	3.21214	0.257231	-0.0145466	-2.28082	42.1729	64.6086	32.2639	-4.84739	1.28998	1.9174	10.9335	3.22716	-2.57226	-2.45188	1.96404	16.786	11.9717	13.0683	-0.0340096	-0.381374	-7.56982	23.4376	26.7698	13.0942	-11.8873	18.4155	-16.113	16.9757	-0.0458496	-24.6881	-7.52983	-54.3037	-8.01627	-13.1233	21.2436	4.46351
-26.7605	41.1978	12.6499	-1.05417	6.04406	2.2875	-11.5497	5.03389	11.1671	11.0249	-0.967626	0.334019	-180.718	298.607	3.52292	0.0437968	-0.158694	-2.3653	42.0012	64.4115	31.951	-4.6532	2.28777	1.04231	10.5344	2.18811	-1.99991	-2.7724	2.0274	16.846	12.0189	12.8797	-0.0560068	-0.359351	-7.3333	23.3013	26.7852	12.9059	-11.644	18.9764	-16.0927	17.0905	-0.415936	-24.7182	-7.4462	-54.1703	-7.6703	-13.395	20.5664	3.4909
-27.4671	41.1938	12.3676	-1.03931	6.68	1.96224	-10.8797	4.8782	11.6575	10.5449	-0.938938	0.469003	-180.61	298.399	3.41508	0.10546	-0.214701	-2.44301	42.4054	64.7621	31.4854	-4.66998	1.14994	2.80076	9.90054	1.7451	-1.52055	-3.16472	2.20704	16.1797	12.1847	13.1989	-0.062089	-0.395545	-6.92475	24.109	23.9301	11.7468	-11.9657	18.5959	-16.3256	17.1056	0.00152055	-25.2775	-7.25546	-54.8985	-7.82988	-13.3329	20.1681	3.90723
-26.9923	41.4483	12.855	-0.943038	7.21736	1.35768	-10.9946	4.95705	11.6312	10.6524	-0.911467	0.35298	-183.276	298.053	2.95369	-0.270419	-0.181635	-2.45196	42.6981	64.8883	31.9908	-4.21659	0.803407	3.80817	9.59258	1.75152	-2.18696	-2.27144	2.19633	15.9023	12.2054	13.1336	-0.0259	-0.305042	-6.77995	24.6751	24.3407	11.921	-11.9932	18.477	-16.2547	17.0881	0.376792	-26.6096	-7.39876	-56.5082	-7.71311	-13.3057	19.777	3.62566
-26.8644	42.101	12.4252	-0.152319	5.75176	1.834	-11.4032	4.93401	11.4844	10.4522	-1.01831	0.42183	-183.101	298.122	2.57805	0.0187686	-0.0478973	-2.3075	41.8371	66.0027	31.5562	-4.82189	-0.0835795	3.74206	9.12128	2.09456	-2.65001	-2.81583	2.10439	15.7435	12.0015	12.9729	-0.0560068	-0.359351	-6.68291	24.3794	24.7264	12.1296	-11.8576	18.0932	-16.2368	17.0516	0.451096	-26.4938	-8.5227	-56.8364	-7.47646	-13.3022	20.1894	3.76065
-26.7531	42.0246	11.9611	0.670361	4.86629	1.91949	-11.8336	4.80379	11.3502	11.0799	-0.932805	0.441527	-180.376	297.838	2.39165	-0.747998	-0.186551	-2.21658	41.3269	65.7619	31.4211	-4.54048	-0.151801	3.53737	9.57013	2.53425	-3.21216	-2.31884	2.45726	15.8012	12.1786	12.7958	-0.0560068	-0.359351	-6.58904	23.3151	24.875	12.2795	-11.602	18.8715	-16.4029	17.0645	1.22316	-26.0897	-7.56982	-56.7646	-7.46266	-13.816	20.1743	2.73281
-26.9024	41.675	12.4263	0.264882	4.59989	1.42463	-11.9857	5.03589	11.7008	11.0085	-0.868704	0.481218	-180.677	298.195	2.62607	-0.595943	-0.123468	-2.23154	40.6222	67.0886	31.0742	-4.39428	-0.183327	3.62344	10.7929	2.81935	-3.03171	-1.10756	2.84614	16.0907	12.2824	12.7897	-0.0716178	-0.278205	-7.39366	23.7932	24.7913	12.1812	-11.5224	18.5304	-16.5206	17.0148	1.74613	-25.4236	-7.80723	-56.6308	-7.99243	-13.9269	20.2505	2.83651
-27.0789	41.8362	12.5097	1.70195	5.25692	1.59357	-11.9325	5.57542	11.2953	11.4829	-0.862582	0.511751	-180.76	298.907	2.95152	-0.679543	-0.110747	-2.28082	40.5432	67.4447	31.5737	-4.40415	0.101623	4.46335	10.9142	3.26565	-2.44153	-1.26094	3.06776	16.786	12.0859	12.8945	-0.125648	-0.332529	-7.40779	23.5635	24.6924	11.8962	-11.1096	19.4658	-16.2477	17.0555	1.63905	-25.9143	-7.46212	-56.7426	-8.11927	-13.4736	20.3421	2.77749
-27.2246	41.1013	12.0362	2.61974	5.69681	1.02792	-12.1142	5.426	10.3348	12.5353	-0.874163	0.376989	-181.212	299.118	2.93737	-0.243521	-0.158694	-2.3653	37.1484	68.9911	30.9373	-4.36769	-1.17331	4.55302	10.6218	2.93339	-2.62295	-1.22277	4.60711	16.2467	12.2335	12.9485	-0.0834781	-0.373609	-7.01033	24.03	24.4848	11.4439	-11.8509	18.7534	-16.1293	17.3965	1.92381	-25.6761	-7.43816	-56.4182	-8.37535	-12.9672	20.0794	2.77316
-27.9706	41.1987	11.1979	1.09373	5.34293	1.1688	-11.8596	5.58103	10.8523	11.6362	-0.833463	0.369797	-180.666	299.346	2.97851	-0.28784	-0.20796	-2.28082	37.3582	71.0857	30.2034	-4.00011	-0.732043	4.46755	10.7058	3.23508	-2.45792	-1.19079	5.07523	15.1743	12.2672	12.9111	-0.125243	-0.302052	-7.70671	23.4206	24.8325	11.4996	-11.3737	18.2601	-16.0748	17.2677	2.03672	-25.0827	-8.04376	-55.6284	-8.26672	-13.1647	20.4849	3.14696
-28.59	41.9934	11.606	0.00428896	6.0683	1.86037	-12.2651	5.57202	10.7896	12.1149	-1.00795	0.393138	-180.269	299.809	2.61155	-0.35813	-0.214701	-2.44301	36.9007	70.0605	30.7229	-4.19651	-0.210292	5.51603	9.68589	2.67191	-3.13381	-1.21768	5.47137	15.311	12.1825	13.0755	-0.110341	-0.220571	-8.04623	21.8545	24.8091	11.8168	-10.187	17.6898	-16.0918	17.2547	2.16563	-24.5603	-7.41143	-54.7532	-8.23889	-12.7809	20.4215	2.64644
-29.0493	42.0263	10.8759	-0.653409	5.40644	1.35948	-12.871	4.92808	10.815	11.2098	-1.0839	0.259476	-179.933	299.767	2.93737	0.306086	-0.0457685	-2.27406	36.7886	69.1461	30.5203	-4.30995	0.263105	6.29543	9.209	2.17312	-2.44374	-0.808551	4.73058	15.3954	12.0306	12.9263	-0.0801329	-0.305042	-7.79046	20.9065	25.0392	12.0907	-10.973	16.8182	-16.4807	17.1455	1.99667	-24.4164	-7.75587	-53.5063	-7.18413	-13.0027	19.6331	3.26272
-28.8466	42.3438	10.7293	-0.928206	5.22408	1.95293	-13.0099	4.92841	11.2434	11.0469	-1.04441	0.129013	-179.802	299.48	3.53581	0.257231	-0.15241	-2.39886	36.6022	70.3284	30.876	-4.21984	0.877356	5.44212	8.35433	1.23825	-3.32505	-0.964843	4.71917	15.3203	12.148	13.205	-0.152612	-0.262801	-7.95363	20.4834	24.5285	12.5258	-10.5813	16.5663	-16.5848	16.9479	2.36898	-24.8849	-7.3164	-53.709	-6.58608	-13.304	19.2494	4.08463
-28.1053	43.5848	9.63624	-1.34346	5.80406	1.58236	-12.9289	4.17392	11.2434	11.0168	-0.87173	0.261382	-179.056	299.99	3.45603	0.20868	-0.20796	-2.47423	33.0856	72.0977	31.2806	-3.57535	0.174914	4.99904	8.36636	1.26712	-3.96208	-0.710826	5.03558	15.7098	12.224	12.8555	-0.0340096	-0.381374	-7.35895	19.4518	24.5072	12.6566	-10.6438	16.726	-16.2255	16.8631	1.53507	-25.5959	-6.80955	-52.9942	-6.79746	-13.9576	19.2038	4.5748
-28.0432	44.2731	10.0662	-0.999549	5.48845	1.94399	-12.9475	3.64155	11.2434	10.9714	-1.03037	0.289076	-179.219	300.26	2.88849	0.342721	-0.20796	-2.47423	30.4049	71.684	31.1514	-3.75081	-1.09728	5.26261	8.49072	1.24522	-4.56164	0	5.06849	15.2055	12.0747	13.1134	-0.110341	-0.359351	-6.84247	21.6921	23.734	13.2542	-10.8742	17.0025	-16.2686	17.1426	1.77397	-25.6759	-6.15325	-53.618	-6.16379	-13.9302	19.5544	3.63242
-28.346	43.1066	8.51873	-1.69764	4.84597	1.12496	-12.2725	3.42127	11.8571	11.1226	-1.03851	0.291636	-178.881	299.869	3.04422	0.230398	-0.179404	-2.2951	29.5398	69.8327	30.798	-4.10787	-1.22399	4.50233	7.70517	1.89094	-4.65668	-0.177397	5.40641	14.6287	12.032	13.2172	-0.0485055	-0.35449	-6.90341	21.6332	26.6273	13.5614	-11.2062	17.1148	-16.5334	17.0741	2.24868	-27.0407	-6.13259	-52.8754	-5.15668	-13.3836	19.5956	3.36911
-28.0644	43.8143	8.08821	-0.822358	4.50602	1.94086	-11.9141	3.22863	11.6739	10.6707	-1.1209	0.183485	-179.318	300.129	3.61964	-0.195304	-0.20796	-2.31703	29.1609	70.2159	30.7657	-4.14389	-1.22399	4.50233	7.24384	0.792763	-5.16121	1.26094	4.90843	14.5452	12.1789	13.1313	-0.125243	-0.33188	-6.82001	21.3252	26.55	12.911	-10.8196	16.699	-16.5545	16.9506	2.18077	-26.8363	-6.04928	-53.6635	-5.61902	-13.3288	19.8312	3.56719
-28.0644	44.0646	7.62964	0.016357	4.70876	1.55625	-12.0864	4.00034	11.1276	11.7239	-1.1287	0.00244808	-179.689	299.91	3.60809	0.0312827	-0.234996	-2.45653	28.8071	70.0048	30.9474	-3.54361	-1.22399	3.99548	8.75853	0.282295	-4.48342	0.657029	5.7999	15.5959	12.2247	12.9186	-0.0828699	-0.234818	-7.29863	20.3276	24.2761	12.2489	-11.0327	17.1773	-16.537	16.9874	2.1459	-27.4348	-6.11263	-52.6498	-6.80427	-13.7474	19.6769	3.11881
-27.2533	43.3148	7.83479	-0.399984	4.56938	1.94086	-11.6884	3.57391	11.7502	12.2447	-1.10382	0.0926267	-179.936	300.775	3.6005	-0.129429	-0.0983795	-2.34247	28.9314	68.4775	31.2984	-3.09741	-0.294733	4.18555	8.79667	1.2375	-4.93869	0.253425	6.28752	15.6152	12.3756	13.0152	-0.125243	-0.278205	-7.3113	20.4797	24.8302	12.2602	-11.4007	18.2804	-16.629	17.1625	2.51423	-27.3765	-4.84062	-52.9682	-6.35263	-13.97	19.4712	3.14696
-27.7807	43.758	8.03517	-0.399984	4.66892	1.38574	-11.4879	2.62554	11.889	11.9158	-1.05766	0.266253	-180.388	300.715	4.14444	0.179627	-0.175045	-2.47171	29.0467	67.0383	32.6952	-3.21606	-0.656319	4.62398	8.92729	1.80488	-5.69279	-0.611929	5.85763	16.4556	12.2335	12.8264	-0.0801329	-0.305042	-6.90094	21.0293	25.1717	13.2469	-11.4841	18.3066	-16.2137	17.017	0.92799	-27.1354	-5.29863	-53.532	-5.63435	-14.1987	20.1187	3.05425
-27.8846	42.6273	7.56368	-0.818429	4.27399	1.32715	-11.9376	3.38732	12.1808	13.205	-1.04578	0.276648	-180.694	301.089	3.86785	-0.222142	-0.0983795	-2.34247	29.1714	66.5494	33.0608	-2.55541	-0.838785	5.68836	8.37999	2.25195	-5.66404	-0.804623	5.86406	16.3979	12.104	12.7799	-0.0690836	-0.293258	-6.62031	20.3309	25.3281	13.633	-11.6035	18.4831	-16.0806	17.1836	1.16241	-26.0584	-4.95859	-53.6346	-5.19047	-14.4297	19.8513	3.65381
-27.204	43.6062	7.72972	-1.84018	5.23882	0.856935	-11.7209	3.34	11.3197	14.2187	-0.93686	0.195548	-181.049	301.746	3.61518	-0.66487	-0.118927	-2.39727	30.0188	65.9665	34.2381	-3.16021	-0.871223	6.28624	7.96509	2.65771	-4.98195	-1.3722	5.21234	15.9915	12.1786	12.7958	-0.0834781	-0.290131	-6.93116	19.7828	25.8901	14.4389	-10.9452	17.1918	-16.1611	17.2405	0.150975	-25.8883	-4.61854	-53.5833	-5.04125	-14.3765	19.6118	4.06795
-24.9564	42.8752	8.16454	-1.07477	5.20965	1.44892	-11.5019	3.55924	11.6597	15.2043	-0.98719	0.173804	-181.064	301.058	3.04116	-1.07402	-0.1813	-2.44088	30.5391	64.1179	33.9358	-2.82651	-1.75111	6.58041	7.07916	2.94219	-5.56916	-1.07551	5.76139	16.6289	12.2247	12.9186	-0.122151	-0.316826	-7.38733	18.6677	27.2412	15.0178	-11.8629	16.5528	-16.1948	17.0964	0.448156	-26.4845	-4.59209	-52.6498	-4.95397	-13.9032	19.2307	4.59117
-25.5203	43.0209	7.58136	-1.03958	5.21323	1.43401	-11.6758	4.10958	11.6434	15.6415	-0.935847	0.136231	-181.455	301.153	3.55107	-1.18153	-0.0778014	-2.28082	30.1837	63.9978	33.9401	-2.72233	-1.07989	5.92846	8.05895	2.6281	-5.03759	-0.389412	6.14719	16.8445	12.2844	12.8197	-0.062089	-0.395545	-7.38733	18.3573	27.2767	12.7766	-11.3737	17.2194	-16.2114	17.0467	0.820285	-27.1764	-4.6226	-52.6592	-4.67486	-13.9317	18.8473	4.93287
-24.7714	43.5868	8.64937	-0.399984	4.98234	0.918003	-11.4806	3.43937	11.2805	15.3662	-0.898441	0.158466	-181.119	299.756	3.20923	-0.982416	-0.17981	-2.35122	31.362	63.422	34.1087	-2.52466	-1.45582	5.42437	7.45403	2.74332	-4.11733	-1.04661	6.79812	16.6973	12.3129	13.1073	-0.0732904	-0.35449	-8.21729	18.8324	27.276	12.7213	-11.3441	17.2329	-15.9057	17.1216	0.528847	-26.4639	-3.83583	-52.9995	-5.04172	-13.9503	18.4711	5.56894
-24.4861	43.3551	8.26502	0.75516	3.9679	0.924037	-11.7087	4.05014	11.4655	15.1592	-0.869976	0.180469	-181.247	301.099	2.5868	-1.32855	-0.0170555	-2.31374	31.7487	63.3177	34.9544	-1.94017	-0.970566	5.26261	8.12976	1.43072	-4.62013	-1.45557	6.68909	17.1862	12.3707	13.1106	-0.0828699	-0.234818	-7.17288	19.3492	27.276	12.6212	-11.1642	17.4559	-15.9816	16.9144	0.53871	-25.8618	-3.98896	-52.7123	-5.18799	-13.5761	19.105	5.08165
-24.2262	42.7183	8.282	1.15336	4.20316	1.3413	-12.1323	3.47409	11.2166	14.7178	-0.911822	0.0102688	-180.781	300.584	2.97851	-0.794689	-0.175045	-2.47171	31.878	63.8768	35.7523	-1.38466	-0.380999	4.98332	7.71916	1.6617	-4.13927	-1.26712	6.81432	17.1771	12.2247	12.9186	-0.110341	-0.305042	-7.67973	19.7983	27.0186	12.7979	-11.4041	17.5318	-16.1409	17.0961	0.761795	-26.0183	-4.52873	-51.5791	-5.44312	-14.0796	19.5916	3.84387
-24.5165	42.7756	8.50456	2.18253	5.18996	1.86453	-12.1368	3.45747	11.1365	14.7683	-0.83511	0.0995553	-180.391	301.317	2.53737	-0.475567	-0.20796	-2.47423	32.1429	63.9964	36.1732	-1.19914	-0.29823	6.05908	6.94718	1.64092	-3.6592	-1.11878	7.56982	18.2441	12.0766	13.1857	-0.0834781	-0.373609	-7.16088	19.7686	27.1584	12.775	-11.3872	18.6588	-16.0216	16.7857	0.880296	-25.1691	-5.06849	-51.6986	-5.6488	-14.5175	20.2547	3.54872
-25.7507	42.3514	8.17268	1.89831	6.29457	2.42149	-12.1792	3.20713	10.6041	15.467	-0.833058	-0.0158948	-180.032	301.741	1.9219	-0.300577	0.0158137	-2.26766	32.1278	63.2595	36.0923	-1.21244	-0.271114	6.65137	7.1816	2.29983	-3.08436	-0.296694	7.85616	18.1165	12.1863	13.2532	-0.136596	-0.29047	-7.25661	19.7777	26.8344	13.0336	-11.6575	18.7106	-15.9817	16.9849	1.53111	-24.9963	-5.42205	-50.7111	-5.43058	-13.6193	19.9147	2.89353
-25.0734	42.0748	8.84848	2.38769	6.02657	2.19429	-12.4371	3.12639	9.09693	15.7209	-0.999051	-0.0455353	-179.54	300.993	1.83891	-0.209785	-0.20796	-2.47423	32.2592	63.6605	36.0376	-0.585761	0.312067	6.59697	7.56412	2.17395	-1.14824	0.375444	8.01978	19.2273	12.2549	13.3108	-0.0632041	-0.458283	-7.32045	19.4967	27.2661	12.5912	-12.2829	18.0096	-16.1842	16.8317	0.897275	-24.0465	-6.43724	-49.8621	-5.96635	-14.3553	20.0461	3.20641
-24.1051	42.5026	8.98994	2.35822	6.2397	2.04454	-13.471	2.65543	10.1228	15.1774	-0.964636	0.0895349	-180.049	300.985	1.28856	-0.249618	-0.0434116	-2.37298	32.4136	64.3574	36.2317	-1.55773	-0.159607	5.9722	8.16534	2.16506	-1.99991	0.323649	8.22148	18.9747	11.99	12.9326	-0.0690836	-0.3463	-7.43381	18.6835	26.6072	12.7369	-13.0647	17.8931	-16.0436	16.8593	0.50984	-24.4555	-6.26829	-51.0635	-5.43292	-14.1306	19.2388	4.6675
-23.9191	43.0287	9.52429	2.64111	6.445	2.19429	-13.3915	3.09679	10.7848	14.8061	-0.871122	-0.120757	-179.799	301.607	1.51451	0.00075014	-0.160012	-2.16438	32.1577	64.1849	36.7746	-1.31539	-0.745271	5.80325	9.09075	1.8442	-2.22586	-0.134346	8.42396	18.8808	12.0364	12.9962	-0.0862151	-0.443817	-7.17288	19.208	26.7973	12.8667	-13.7808	17.3356	-16.1132	16.7547	0.215958	-25.1995	-5.54243	-50.6224	-5.08476	-14.2432	19.0277	4.21768
-23.8614	43.7024	9.03334	2.66794	6.67653	2.88002	-13.8157	3.75841	10.2791	15.7556	-0.934833	-0.302863	-179.399	300.994	1.52664	-0.20723	-0.166297	-2.39886	31.576	64.2252	37.1373	-1.25753	-1.15303	5.51603	9.02618	2.07067	-1.71062	0.253425	9.8547	19.1439	12.0889	13.1011	-0.062089	-0.395545	-7.4663	18.6575	26.7479	12.8297	-14.5052	17.7397	-16.0939	16.7373	-0.48393	-26.3129	-4.74414	-50.6731	-4.99394	-14.4056	19.7045	4.11737
-24.0097	43.4076	8.52649	2.61428	6.56221	2.20005	-13.9039	3.6317	10.6785	15.3667	-0.870463	-0.0126155	-180.102	301.148	2.53737	-0.858795	-0.137559	-2.30898	31.5723	63.8702	36.9682	-1.25281	-1.41406	5.10422	8.47624	2.06589	-2.07685	0.494492	8.8762	19.2696	12.2136	12.7608	-0.0801329	-0.504158	-8.40103	18.4523	26.8878	12.7852	-14.7486	17.1829	-16.1036	16.4901	-0.437451	-26.9569	-5.48318	-51.0404	-5.34848	-13.6473	19.2595	4.75402
-24.5222	44.1579	8.61593	4.33161	6.12044	1.42463	-13.4315	3.95205	10.137	15.2055	-0.920616	-0.0775327	-179.592	300.681	2.62607	-0.862039	-0.201219	-2.44301	31.3808	63.7449	37.5103	-0.98977	-1.08075	3.37845	9.04762	2.81583	-2.4477	-0.451217	9.32474	19.8596	12.3251	13.2538	-0.0890027	-0.411911	-9.35426	17.7773	26.7942	12.9591	-14.9216	16.7125	-16.2086	16.5374	-0.834984	-27.4982	-5.33969	-51.1229	-5.19522	-13.3877	20.0383	5.17435
-23.7202	43.7665	7.62851	4.51528	5.61131	0.924108	-13.3082	3.19634	10.6602	14.5729	-1.02892	0.0158238	-178.846	300.638	2.16506	-0.807213	-0.125749	-2.37672	31.3468	63.5686	37.3879	-0.620059	-0.666456	3.53932	9.34238	3.20791	-2.61247	0.0250282	9.73784	20.372	12.1017	12.7667	-0.137204	-0.236476	-9.11077	18.2784	26.3668	13.1675	-14.2132	16.1549	-16.0259	16.4869	-1.43166	-26.94	-5.35869	-50.3056	-4.41579	-12.448	20.6749	4.07616
-23.1836	43.6829	7.102	5.10513	5.31573	0.00618356	-13.2334	3.34266	10.7365	14.7035	-0.907159	-0.196708	-178.86	300.943	1.95419	-1.15951	-0.242208	-2.42466	31.3518	63.6589	38.0815	-0.598143	1.07984	4.28346	10.3759	3.26203	-2.42738	-0.232046	9.61696	20.3044	12.0194	13.0683	-0.062089	-0.395545	-7.91463	18.56	26.829	12.946	-14.6519	15.9324	-16.0294	16.4006	-1.30848	-27.674	-5.06261	-50.5447	-4.31375	-12.3651	20.6536	4.56066
-22.5846	43.0095	7.51279	5.20219	5.75824	-0.0298889	-13.7785	3.46803	9.98217	14.8731	-0.916637	-0.0600566	-178.511	301.216	2.11907	-0.866393	-0.160012	-2.43151	30.7044	64.3614	38.8976	-1.04761	0.891345	3.52484	10.0006	3.37085	-2.06449	-0.525395	10.368	20.3564	12.2641	12.9424	-0.151599	-0.263785	-8.43271	18.6234	26.9042	12.7156	-14.8811	15.3812	-16.1011	16.2426	-0.983308	-27.8241	-4.67168	-51.3762	-4.89205	-12.042	20.131	3.95052
-23.3025	42.6317	7.83479	3.79434	5.72841	-0.471147	-13.9347	3.59001	9.61422	15.4396	-0.806372	-0.152242	-178.254	300.964	2.97851	-0.951133	-0.221138	-2.50463	30.5405	65.2458	39.6054	-1.60842	1.62982	4.50233	9.90054	3.40679	-2.0274	0	9.86111	20.8633	12.1644	13.1781	-0.0834781	-0.373609	-7.88503	18.483	26.8248	12.8072	-14.5297	16.0957	-16.059	16.4052	-1.00314	-28.0374	-4.42102	-51.6741	-4.35649	-11.9597	19.6831	4.50169
-22.6841	42.3199	8.06137	2.70969	6.75669	0.160859	-14.1415	3.17916	9.70794	15.1829	-0.887848	-0.367618	-178.125	300.587	2.51598	-1.12897	-0.0828851	-2.40589	29.8434	64.6842	40.0841	-1.8254	0.982882	3.88989	9.3167	4.30822	-1.86342	-0.965994	9.68146	20.812	12.2054	13.1336	-0.0867726	-0.405226	-7.86554	18.4662	26.7973	12.8667	-14.6986	16.4126	-15.9392	16.4626	-0.903003	-27.6296	-5.19564	-52.4364	-4.4586	-11.9921	19.7156	4.72179
-22.2895	42.015	8.62864	3.48688	5.63716	1.40311	-14.4338	2.63241	10.65	15.051	-0.837741	-0.287688	-177.981	300.828	2.96403	-0.943926	-0.20796	-2.47423	29.3925	64.2291	40.5811	-1.88718	1.83201	2.50972	9.46242	3.94709	-2.10562	-1.03873	9.91171	20.9566	12.2054	13.1336	-0.0834781	-0.373609	-7.81815	18.6677	26.8067	12.8965	-15.8928	17.6147	-15.773	16.5861	-1.47658	-27.1453	-4.71478	-52.0756	-4.75592	-12.5647	19.2388	3.14696
-23.1023	42.0497	8.34163	2.89454	4.66892	0.975437	-14.1325	2.68907	10.2744	14.7237	-0.794709	-0.375575	-177.878	300.318	3.07103	-0.797568	-0.113357	-2.38219	29.0506	65.0923	40.4912	-1.35139	0.30634	2.54316	9.02886	4.63674	-3.01295	-0.64451	10.5838	20.414	12.0015	13.0445	-0.0690836	-0.3463	-8.45805	19.2443	26.7973	12.9904	-16.4986	17.8892	-15.7654	16.6269	-0.895197	-27.4348	-4.2272	-51.7163	-5.04797	-13.0473	17.7102	3.73014
-23.1539	41.1393	8.51059	4.16166	5.03672	1.78881	-13.5311	2.28087	9.76862	15.3972	-0.902025	-0.37259	-177.528	300.578	3.17727	-0.81769	-0.20796	-2.47423	28.5952	65.4926	40.219	-2.04597	-0.751911	2.9967	8.15282	5.30628	-2.20047	0.562481	10.4	20.9724	12.1786	13.15	-0.062089	-0.395545	-9.01558	19.2823	26.8468	12.8297	-16.8302	18.2257	-16.0449	16.3034	-0.765241	-27.6818	-3.85497	-51.3765	-5.91934	-12.8652	17.4979	3.68472
-22.0547	40.5437	7.98387	4.4449	4.71231	2.60094	-12.9777	2.4074	10.6083	15.7286	-0.853788	-0.439753	-177.306	300.953	2.91117	-1.14714	-0.20796	-2.47423	29.4799	65.5934	40.1023	-2.03234	0.359914	3.37248	7.76407	4.87601	-2.50409	0.0543089	9.94357	21.0943	12.1662	13.182	-0.062089	-0.395545	-8.80892	20.6195	26.7813	12.9005	-15.8165	18.2674	-15.7624	16.588	-0.568614	-27.5081	-4.21683	-51.4476	-6.01459	-12.4502	17.3804	2.63377
-21.0561	40.5104	8.05874	3.34834	3.70449	2.48897	-12.3425	1.78767	10.7003	15.9585	-0.863367	-0.515364	-178.431	300.395	3.14498	-1.07402	-0.20796	-2.47423	30.4058	65.8446	40.9042	-1.89985	0.202132	2.11219	8.04958	5.57534	-3.47161	0.177093	10.5952	20.5944	12.2667	13.1851	0.0016726	-0.393437	-8.54136	20.2933	26.8065	12.9598	-15.4358	17.9701	-15.9858	16.5228	-1.56378	-27.1321	-4.52873	-50.6224	-6.53505	-12.2699	17.6833	2.5474
-20.7103	39.6813	7.49086	3.09969	2.74662	1.40779	-12.6029	0.832718	10.7064	15.3551	-0.794537	-0.53757	-178.324	300.382	3.05659	-0.772261	-0.13097	-2.50538	30.8142	65.8147	41.1016	-1.74142	0.681763	2.14041	8.63276	6.25928	-3.49364	0.705965	10.8316	20.3997	12.1863	12.7463	-0.062089	-0.395545	-8.69343	19.7983	26.8004	13.0217	-15.9658	17.9477	-16.1506	16.499	-1.42886	-27.4142	-4.60572	-50.5935	-6.89335	-12.1112	16.8139	2.3807
-21.6465	41.0353	8.01188	3.73114	2.26397	2.72499	-12.6778	0.917118	10.6438	15.6567	-0.821532	-0.572349	-180.602	301.741	2.13561	-0.815526	-0.115815	-2.45855	30.7386	65.75	39.9868	-1.60249	1.27407	1.04231	9.06328	6.23425	-3.38838	1.76459	10.7384	21.716	12.1644	13.2746	-0.0890027	-0.411911	-9.3387	19.9729	26.7355	13.0027	-15.9057	18.2466	-15.9682	16.5997	-2.05608	-26.4765	-4.15954	-50.6505	-7.2168	-12.2079	16.1133	1.94319
-20.7433	40.5724	8.61593	3.99171	2.2252	2.87009	-13.0028	0.9694	10.0396	15.0863	-0.806853	-0.583556	-180.458	301.845	2.06762	-0.939146	-0.147949	-2.45422	30.4648	65.0274	40.4217	-2.27095	1.60595	0.700962	8.9959	6.68528	-3.51979	1.50803	10.5476	21.9219	12.2335	13.1195	-0.132237	-0.383264	-8.43039	19.1631	26.8255	12.8527	-16.5822	16.6918	-15.9178	16.6334	-2.80465	-27.0876	-3.45167	-51.1292	-7.23887	-12.25	14.5104	0.809114
-21.5035	40.3156	8.29556	3.46474	1.40797	2.57015	-12.5205	0.577621	9.96405	15.7331	-0.811755	-0.457487	-177.26	299.929	2.75952	-0.725859	-0.175045	-2.47171	30.6186	65.2035	40.3087	-2.68547	1.22232	0.411334	8.65341	6.67039	-4.47114	1.05593	10.736	21.272	12.279	12.8221	-0.0982781	-0.347283	-8.99186	19.8866	26.7479	12.8297	-15.5366	17.7668	-15.7809	16.6878	-3.00354	-26.9977	-3.73044	-50.7681	-6.15056	-11.9028	15.0401	1.50441
-20.9358	39.3332	7.96597	3.19268	2.0954	2.44771	-12.2178	0.096717	10.6297	15.782	-0.817629	-0.431121	-176.906	299.994	3.35326	-0.246866	-0.147138	-2.41598	30.5414	65.5256	40.4619	-3.09095	1.77235	0.532014	8.49072	5.76306	-4.78378	0.250292	10.4578	20.1768	12.2763	13.1195	-0.13168	-0.411911	-9.15537	20.3372	26.8567	12.859	-16.1347	17.606	-15.9589	16.6003	-3.09627	-25.7177	-2.80419	-48.6877	-6.639	-11.2951	15.7965	2.64011
-20.4518	39.2576	7.54778	3.36475	1.82519	2.93319	-12.2258	0.569542	10.0966	16.7653	-0.839875	-0.49658	-177.33	299.911	3.06956	-0.0130666	-0.133621	-2.48356	30.9714	65.9911	40.8653	-3.65304	1.53134	0.776453	8.52828	5.713	-4.65436	-0.302873	11.2157	20.8993	12.1391	12.8353	-0.110341	-0.389514	-9.84555	20.9866	26.7973	12.8667	-18.1216	16.7191	-16.0278	16.7287	-2.87437	-25.9493	-3.23915	-48.1106	-6.63172	-10.7404	16.1627	3.23966
-20.0587	38.9506	7.24446	2.62024	1.23897	3.02479	-12.0078	0.708271	10.2297	15.5784	-0.839875	-0.532567	-177.107	299.803	2.4216	-0.106377	-0.194782	-2.50463	31.3676	67.2213	41.4423	-2.81627	2.28777	0.0286066	9.10129	6.3863	-4.92277	0.291438	11.6575	20.9641	12.2136	12.7608	-0.0890027	-0.411911	-10.2447	21.2273	26.7759	12.8438	-18.429	17.0099	-16.0545	16.7367	-2.49669	-27.094	-3.3503	-48.2212	-6.59163	-10.7021	14.9539	3.16596
-19.1265	39.6861	6.84989	1.87508	1.12098	3.50968	-12.4413	0.727978	9.79142	14.6223	-0.788739	-0.459053	-174.183	299.564	2.40138	-0.191239	-0.13097	-2.56312	31.5584	67.3491	41.209	-2.59052	1.99957	-0.150544	8.72004	6.41582	-5.1983	-0.16689	11.5975	21.9346	12.0074	13.0024	-0.0794233	-0.478111	-10.3587	22.0636	26.7726	12.9347	-17.8276	17.4221	-16.1725	16.5682	-4.0518	-26.2295	-3.3503	-48.9688	-5.4595	-11.781	15.0625	2.42997
-19.9549	40.0098	7.46775	2.83628	1.10466	3.98963	-13.3813	1.62044	9.99956	13.3471	-0.761825	-0.392028	-174.55	300.245	2.00862	-0.650769	-0.162496	-2.50176	31.4507	67.2392	40.1312	-2.53628	1.27407	-1.16093	8.42338	5.41062	-5.37754	-0.321413	11.3661	22.0003	12.2549	13.0966	-0.0655863	-0.427284	-10.7208	22.3903	26.7973	13.114	-17.2192	17.8767	-15.9923	16.5235	-4.86038	-27.2843	-3.26161	-48.4936	-5.7797	-11.5704	14.2017	2.24902
-19.6526	40.1544	6.99818	3.07163	2.08921	3.99916	-13.5891	1.20319	9.21599	12.8149	-0.837741	-0.360527	-174.328	299.981	2.47166	-0.951133	-0.175045	-2.47171	31.7036	67.1066	40.1189	-3.39444	1.74316	-1.14692	8.60586	5.41463	-4.67741	-0.788435	11.9694	21.5361	12.1463	13.1479	-0.001774	-0.383477	-11.0765	21.9163	26.7479	12.8297	-17.2043	18.8105	-16.3211	16.8642	-5.13026	-27.5081	-2.71674	-48.6457	-5.86089	-12.1476	15.1539	2.58582
-19.8066	39.5899	7.59315	3.10671	2.78395	4.09345	-13.7089	1.6327	8.93129	13.1318	-0.743634	-0.381769	-174.932	299.472	2.0622	-0.963409	-0.20796	-2.59427	31.3327	66.5666	39.94	-3.11964	2.42958	-2.08671	8.51841	5.97449	-5.10207	-0.836606	12.7167	20.8083	12.2611	12.8122	-0.082211	-0.570986	-11.3827	21.2408	26.7973	12.927	-17.6703	18.4688	-15.962	16.6555	-5.08646	-27.5323	-2.68905	-48.5293	-5.82033	-12.2084	14.0365	1.71911
-19.5812	39.8289	7.12166	3.50158	2.66347	4.95513	-13.1649	1.35269	8.27862	13.5592	-0.737871	-0.442601	-175.228	299.567	2.11704	-1.03805	-0.076296	-2.50463	31.511	66.245	39.3742	-3.37605	1.93875	-0.0694485	7.59216	5.2292	-6.06081	-0.360294	12.4397	21.2695	12.3414	13.1213	-0.062089	-0.395545	-15.3101	18.9703	26.7973	12.7926	-17.4567	18.2334	-15.8511	16.4514	-5.64514	-26.6096	-2.84363	-47.7623	-5.26609	-11.521	13.9279	1.34316
-20.0844	40.7148	7.50682	4.02153	1.96587	5.26485	-13.4879	0.842809	7.77177	13.0523	-0.815571	-0.32489	-178.754	300.465	2.05867	-0.844756	-0.162496	-2.56024	31.9671	66.3499	39.3569	-3.55687	1.64478	-0.687805	5.90474	5.47027	-6.51271	-0.836606	11.4626	21.0293	12.1786	13.15	-0.0609233	-0.422489	-17.5525	17.6916	26.7973	12.927	-17.5167	18.1114	-15.9136	16.6562	-4.03913	-26.6983	-3.19423	-47.2316	-5.52414	-11.8902	14.2455	1.11018
-19.9605	40.61	7.63801	4.99349	2.14071	5.48881	-13.8365	0.255741	7.74488	12.7145	-0.818866	-0.283643	-179.856	300.468	2.56552	-0.969902	-0.0302336	-2.52437	32.4262	66.4145	40.128	-3.44061	2.12557	-2.52745	5.78193	5.85839	-5.50512	-0.732798	11.1302	20.6354	12.0747	12.692	-0.0828699	-0.418019	-16.9066	17.9993	26.8516	12.7369	-16.4259	19.1536	-15.8178	16.7318	-3.89081	-25.9013	-3.32255	-47.1033	-5.24617	-11.9757	14.4859	1.23862
-20.384	40.7383	8.01964	5.14853	2.61005	4.92251	-13.9263	0.0982984	7.59035	13.2152	-0.915725	-0.314318	-176.852	300.26	2.11704	-1.13076	-0.14871	-2.53095	32.4313	66.6271	39.6564	-3.52402	2.29228	-2.21342	6.0382	5.90255	-5.63479	-0.375444	11.4366	20.204	12.2006	12.7195	-0.0175877	-0.35449	-14.7047	19.5493	26.8567	12.859	-16.6849	17.9452	-15.9799	16.86	-2.95146	-26.784	-2.96272	-47.042	-5.20159	-11.9195	14.1746	2.26631
-20.8636	41.1456	7.88722	4.39178	2.80063	5.00879	-15.0291	0.814395	7.16112	13.0584	-0.847888	-0.362691	-176.942	300.876	1.96481	-0.951133	-0.221138	-2.50463	31.9838	65.3251	39.6339	-2.82021	1.81711	-2.08671	5.48647	5.52402	-6.11747	0.519678	11.9553	20.4227	12.0953	12.7101	-0.062089	-0.395545	-14.8298	19.8102	26.8192	12.8152	-17.2039	18.2249	-16.0782	16.7776	-2.14382	-26.6385	-3.15575	-46.6735	-5.05668	-12.6223	15.1591	1.74841
-20.7103	41.0833	8.74362	4.26361	2.62521	4.96058	-15.0484	0.828476	7.27912	12.5735	-0.862708	-0.427897	-177.287	300.578	1.6144	-0.56317	-0.121238	-2.54759	32.1675	65.12	39.49	-3.27868	2.19217	-2.9078	5.00848	5.69896	-6.33562	0.609425	12.9466	19.7489	12.2549	12.8493	-0.0950342	-0.472977	-15.5084	19.5899	26.6753	12.7964	-17.2062	17.4863	-16.2457	16.8345	-2.12866	-25.6716	-3.05613	-47.3553	-4.9587	-12.0732	14.4877	2.21978
-20.7112	41.0783	8.37217	4.17082	2.23698	5.79527	-14.4968	0.434481	8.96865	12.9485	-0.816179	-0.456109	-181.032	300.055	1.08253	-0.663293	-0.142967	-2.59273	32.6557	64.8144	40.0172	-3.56929	1.98943	-3.48561	3.77263	5.83189	-6.14253	0.404273	12.8857	19.8791	12.3454	12.6712	-0.062089	-0.395545	-17.0617	17.1382	26.7379	12.859	-16.4489	18.0776	-16.3202	16.9515	-2.44536	-25.9263	-2.8157	-47.8026	-4.80663	-12.0834	14.6986	2.53425
-20.7762	40.1881	8.05805	4.36078	1.64977	6.52934	-14.4877	0.0158745	9.64651	13.205	-0.868613	-0.398262	-180.884	300.053	1.54506	-0.298473	-0.101268	-2.40753	33.5319	64.9291	40.3625	-2.90722	3.30146	-3.51934	2.89659	4.68511	-6.212	1.26712	11.5925	19.8856	12.2831	12.9604	-0.0417644	-0.421313	-16.9729	18.3296	26.7566	12.9403	-17.2979	17.5448	-16.1275	17.0292	-2.4197	-25.984	-2.61471	-49.0018	-4.86483	-12.9094	15.353	1.56939
-20.8354	41.7218	9.17048	5.65537	1.82344	6.41597	-14.6348	-0.0180692	9.63632	13.5304	-0.930778	-0.411623	-180.485	299.865	1.30152	-0.225274	0.038774	-2.5009	33.902	65.487	40.962	-2.31143	4.09793	-4.87438	0.864989	5.27757	-6.57988	1.04423	11.9398	19.4967	12.3476	12.769	-0.0890027	-0.411911	-14.8627	19.6032	26.7316	12.8026	-17.6693	16.7471	-15.8867	16.7816	-2.72766	-26.0427	-2.633	-49.4803	-5.07792	-12.8973	15.0502	1.53371
-20.4738	41.6172	9.12	4.92193	2.65572	6.07199	-14.7493	-0.606643	9.13966	13.7118	-0.883236	-0.321069	-180.415	299.992	0.968569	-0.379022	-0.20796	-2.59427	34.7571	64.4936	41.1676	-0.83138	3.69894	-3.92539	1.2392	4.81827	-7.0588	0.525395	12.092	18.7246	12.3115	12.7046	0.0393822	-0.569993	-15.2821	19.135	26.8067	12.8965	-17.4384	17.2192	-15.7348	16.596	-1.52055	-26.3562	-2.27959	-49.3743	-4.41468	-12.6105	14.6051	1.37298
-20.4075	41.3071	8.97224	4.96319	2.71117	6.1656	-14.6233	-0.383563	9.18979	13.65	-0.875851	-0.376609	-180.504	300.248	2.07877	-0.31265	-0.147949	-2.45422	38.2263	60.9716	40.5217	-0.598675	2.73912	-3.88225	1.24003	5.25938	-7.01142	0.362929	11.6707	18.7838	12.2824	12.7897	-0.110341	-0.467964	-15.9795	18.8484	26.8468	12.8297	-17.219	16.608	-15.9539	16.6534	-1.74688	-27.0605	-2.27959	-48.8041	-3.79405	-13.6401	14.4877	2.72663
-20.2364	41.1393	9.57929	3.55462	2.6754	6.17753	-14.4106	-1.00689	9.30048	14.1423	-0.816179	-0.456109	-181.755	301.437	2.11922	-0.862039	-0.0585107	-2.56024	38.2461	62.6893	40.1408	-0.778044	3.13699	-3.94516	0.497523	5.82243	-7.07399	0.682052	11.5805	18.8423	12.3454	12.6712	-0.062089	-0.395545	-16.0135	18.9214	26.7759	12.8438	-17.2329	16.726	-15.8358	16.5575	-1.40205	-27.4348	-3.2969	-48.8356	-3.84488	-13.8872	14.9636	2.67102
-20.0739	40.1646	10.0673	3.23847	2.73205	7.06499	-14.4507	-0.862541	9.05643	14.1329	-0.815875	-0.469591	-182.223	301.188	2.60706	-1.04577	-0.0302336	-2.52437	35.5387	63.9979	40.3504	-1.47654	3.36462	-3.82833	0.385895	6.05011	-7.17192	1.67894	11.9013	19.1888	12.3312	12.7958	-0.113382	-0.466864	-15.8683	18.8268	26.7759	12.8438	-16.949	16.9693	-15.8483	16.5506	-1.84868	-27.0812	-3.80647	-48.2339	-4.55394	-14.2261	14.2219	3.11604
-20.0696	41.3991	9.65002	2.59986	3.2389	6.30942	-14.2552	0.00569699	9.27494	13.8889	-0.836453	-0.459053	-181.837	300.973	3.09247	-0.819499	0.019463	-2.43028	36.7263	64.7535	40.6317	-1.09225	2.92584	-3.42775	0.331074	6.36377	-6.85498	0.788435	12.3723	19.1708	12.2824	12.7897	-0.0840863	-0.319614	-16.0257	18.8292	26.6984	12.9347	-16.9795	16.5181	-15.8413	16.436	-1.2841	-27.5944	-3.64646	-48.6544	-5.56353	-14.3642	14.6196	3.72238
-20.9017	42.229	10.0613	1.62741	3.16257	5.91932	-14.3182	-0.336016	8.88504	13.9664	-0.822211	-0.486281	-181.656	301.419	2.85415	-0.222142	-0.194782	-2.56387	36.7486	64.1707	41.843	-1.06992	2.41189	-3.57105	0.318555	7.1397	-7.00086	0.62089	11.9783	19.4775	12.2425	12.9729	-0.110341	-0.618807	-16.3516	18.2807	26.7973	12.8667	-17.7533	16.4422	-17.3858	16.9636	-1.20711	-28.1901	-3.43804	-48.6239	-5.76967	-14.4436	14.0077	3.2502
-21.5159	41.6585	10.5539	2.16109	1.95388	5.91516	-14.6013	-0.383426	9.55492	13.663	-0.815875	-0.442601	-181.065	301.203	2.92222	-0.669548	-0.135531	-2.57703	35.9547	63.4604	41.2609	-0.860189	2.99979	-2.89978	1.52148	6.05011	-6.08219	1.18265	12.9856	19.5416	12.1863	12.7463	-0.0632041	-0.458283	-17.4393	18.6458	26.7849	12.9286	-17.2329	17.4263	-15.773	16.599	-1.92937	-28.1808	-4.12585	-48.0427	-6.23364	-14.5046	15.0294	2.16073
-22.3238	42.8599	11.0667	2.07165	1.89425	5.46198	-16.3237	1.59014	9.79736	14.0022	-0.80662	-0.482906	-181.081	301.771	3.50163	-0.636278	-0.181635	-2.45196	35.6553	63.3797	41.3641	-1.28569	2.32395	-1.98112	1.80611	7.27362	-6.59203	0.876555	12.5942	19.2914	12.2335	12.9974	-0.0448055	-0.541376	-17.839	18.4752	26.6922	12.8235	-17.3545	16.6044	-15.8129	16.5324	-1.71396	-28.6307	-4.76315	-47.4356	-6.05736	-14.1713	14.6691	2.71644
-21.68	43.1378	10.637	2.10805	1.58236	5.01286	-16.4304	1.81752	9.97626	14.1423	-0.883236	-0.381769	-181.353	301.995	3.67013	-0.670977	-0.20796	-2.59427	38.8632	63.0433	41.9244	-1.64418	2.29228	-3.22712	1.51901	7.16087	-6.16874	0.358505	12.0177	19.3203	12.3454	12.6712	-0.0895096	-0.474989	-18.2302	18.1537	26.6904	13.0209	-17.6495	17.3023	-15.8965	16.4826	-1.92937	-29.1375	-3.76846	-47.4188	-6.18128	-14.4708	14.9539	2.17127
-21.5969	43.3801	10.6016	1.91661	2.25267	5.55904	-15.957	2.17479	10.2954	14.427	-0.857336	-0.411354	-181.101	302.666	3.31665	-0.329847	-0.194782	-2.56387	39.3011	63.6807	41.7684	-2.27243	1.85487	-3.94695	1.2841	8.33413	-5.51832	0.380137	11.911	18.2611	12.1786	12.6432	-0.0840863	-0.68082	-18.4176	18.185	26.7973	12.8667	-17.8681	18.571	-15.9229	16.4429	-2.57697	-28.9384	-3.66259	-46.6735	-6.27657	-15.4158	14.1622	1.04323
-21.0191	42.6823	10.8043	2.07762	2.15068	6.13579	-16.1667	2.60424	9.72284	14.3354	-0.830473	-0.357689	-180.405	303.546	3.79167	-0.693699	-0.180925	-2.61197	39.1834	63.888	42.5239	-2.58095	2.32395	-4.2197	1.92937	9.23099	-5.58473	0.91984	11.3745	17.5331	12.2824	12.7897	-0.0895096	-0.474989	-18.3517	18.8502	26.7973	12.927	-17.4559	18.7669	-15.8364	16.5447	-2.96504	-28.7108	-3.76846	-46.2492	-6.37311	-14.9504	13.5572	1.5607
-21.445	42.8483	10.0393	2.71745	2.68262	6.40979	-16.0466	3.04205	9.4091	14.3535	-0.81917	-0.516449	-180.561	303.29	3.68102	-0.644515	-0.0828851	-2.60337	39.1139	64.3076	42.3467	-1.97844	3.51394	-3.06735	2.61995	9.39572	-5.92263	0.750887	5.16474	16.2118	12.1391	13.0731	-0.110341	-0.558467	-18.678	18.183	26.9193	12.6775	-17.1149	18.809	-15.9051	16.793	-2.54993	-28.4757	-2.90421	-46.1062	-5.9572	-15.1742	13.7691	2.13326
-20.8354	42.7355	10.5598	2.19687	3.32339	5.48881	-15.5977	3.02892	9.07118	14.3475	-0.80366	-0.542537	-180.317	304.471	3.14931	-0.815526	-0.180925	-2.61197	39.6316	64.4822	41.9227	-2.28445	4.09793	-1.83328	4.05325	9.05831	-6.08219	0.570205	5.29305	16.1028	12.2961	12.6783	-0.131173	-0.641945	-18.3447	18.2678	26.7602	12.8173	-17.2464	19.0373	-15.9637	16.7425	-2.57821	-27.6493	-3.26161	-46.6131	-5.68295	-15.136	14.0096	1.19589
-19.8963	42.4464	11.6892	1.62741	3.16257	5.08272	-15.6166	3.52008	8.63281	14.2187	-0.824872	-0.475582	-178.678	304.567	2.27819	-0.953617	-0.20796	-2.47423	40.4035	63.143	42.1777	-1.47796	4.90889	-1.60013	4.43592	9.81785	-5.98948	0.302873	5.67159	15.7242	12.1908	12.7836	-0.148203	-0.628382	-18.8407	18.1466	26.7973	12.8383	-17.7127	18.9291	-15.8162	16.7181	-1.20711	-26.6696	-2.6027	-46.6183	-5.94104	-15.1076	14.1516	1.18527
-20.2364	42.5998	13.3871	2.01331	3.13206	5.00333	-16.9653	3.665	8.59008	13.5775	-0.862708	-0.427897	-178.022	304.151	2.64421	-1.01295	-0.142967	-2.59273	42.5728	58.2095	42.3053	-1.30901	4.24892	-1.98426	5.84575	9.48899	-6.27599	0	5.41062	15.6393	12.2308	13.0876	-0.157478	-0.658651	-18.4641	18.4143	26.89	12.6875	-18.3933	17.8398	-15.9206	16.8254	-0.879906	-27.017	-1.48763	-46.0007	-5.76627	-14.7021	14.447	0.650724
-20.5957	42.2588	14.3523	0.670361	3.76663	4.30516	-17.5858	3.11768	9.12547	13.1769	-0.816179	-0.456109	-177.944	303.101	3.06561	-0.83586	-0.112064	-2.60274	44.6414	58.4585	42.3148	-1.33132	5.11163	-0.819585	5.89238	8.86986	-6.77911	-0.760274	6.06901	15.802	12.0137	12.8447	-0.0895096	-0.641945	-17.8482	18.8458	26.7973	12.8214	-18.5	18.9614	-15.7157	16.8719	-0.726944	-27.3032	-2.65972	-46.6436	-5.746	-14.6649	15.0934	-0.209374
-20.6182	41.7152	14.1913	-0.230041	4.34312	3.91999	-16.7743	2.77043	9.25309	12.3869	-0.843803	-0.50317	-178.446	302.071	3.34962	-0.638017	-0.180925	-2.61197	42.3556	61.1639	41.6194	-1.53489	6.7563	-0.86096	5.43712	8.46626	-6.63849	-0.667561	6.75123	15.5257	12.233	12.8853	-0.0895096	-0.59425	-18.7387	18.9869	26.8192	12.8152	-18.5304	19.2738	-15.9651	17.1867	-1.20711	-27.6833	-2.56633	-48.0297	-5.3008	-15.3745	15.43	0.0769955
-20.7722	40.9076	13.8995	0.383595	3.78797	3.95619	-17.0795	3.00686	9.16656	12.0222	-0.795044	-0.425941	-178.362	302.401	3.14931	-0.308676	-0.147949	-2.6076	42.3472	59.851	41.541	-1.74146	6.71844	-1.11075	5.48441	8.36301	-7.15683	-0.474766	7.21936	15.181	12.2549	12.6894	-0.110341	-0.558467	-18.8905	19.1562	26.8675	12.7095	-18.36	17.8931	-15.9298	16.7773	-0.0025241	-27.9096	-2.5468	-48.5625	-5.16632	-15.109	14.8523	-0.226937
-21.1731	41.6172	14.1972	0.795582	3.83627	3.41314	-16.9653	3.15829	9.72284	11.9851	-0.813442	-0.494067	-177.415	302.837	3.07237	0.0187686	-0.180925	-2.61197	42.1297	57.7221	40.6829	-2.25369	7.16062	-0.474497	5.2814	8.84388	-8.64392	-0.293116	6.48134	15.2275	12.3312	12.7958	-0.0513945	-0.67633	-19.4478	19.0442	26.8468	12.8297	-17.7668	16.9355	-15.9095	16.8736	0.118501	-27.3049	-3.69045	-48.4975	-4.24572	-15.0356	14.089	-0.178837
-21.06	41.3293	13.2472	1.07229	4.9413	2.9158	-16.7714	3.25141	9.34579	11.6081	-0.862582	-0.486682	-176.247	302.287	2.85415	-0.728991	-0.0325397	-2.44327	42.3602	55.8414	40.9011	-2.36276	6.44489	0.183094	5.00848	9.56678	-8.46438	-1.21644	5.37645	15.6536	12.0618	12.7195	-0.0536753	-0.486915	-19.6229	19.2811	26.7692	12.9778	-17.2062	16.8928	-16.0974	16.6494	0.997682	-26.7046	-3.75908	-48.1539	-3.84434	-15.4335	13.7121	-0.31229
-20.5342	40.0369	12.6016	1.21107	5.31573	3.36869	-16.6588	3.71288	10.1679	11.9604	-0.844766	-0.525283	-176.125	301.848	3.09365	-0.636278	-0.0660425	-2.61872	42.9505	54.7661	40.6634	-2.38262	6.06329	0.35962	5.32526	9.88356	-8.58829	-1.25148	7.05043	14.7911	12.1454	12.8978	-0.0375068	-0.63419	-19.3575	18.9138	26.89	12.7431	-15.9954	17.4501	-15.9872	16.5114	1.28712	-26.1961	-3.73959	-48.4186	-3.46273	-14.6671	14.0077	0.00261534
-20.5743	38.8	12.2593	1.12355	5.87335	3.64411	-16.1619	3.61882	8.63251	12.4096	-0.797492	-0.771729	-176.896	300.813	3.55107	-0.306619	-0.115815	-2.60994	42.0702	51.5541	41.5243	-2.05494	6.05437	0.538771	4.84893	9.89295	-8.88841	-1.65654	7.69488	15.6966	12.148	12.7409	-0.0439438	-0.473995	-19.4416	19.038	26.8248	12.8072	-16.4126	17.7397	-15.8961	16.6726	0.589314	-25.6183	-3.23915	-47.6038	-3.64551	-14.8788	14.0096	0.182192
-20.5618	38.508	11.7552	1.06255	5.55025	3.9591	-17.0244	3.90454	9.04706	12.483	-0.823833	-0.591589	-177.172	300.683	3.83576	-0.225274	-0.101268	-2.58093	42.1029	51.7808	41.4079	-2.93256	5.41574	0.396853	4.45095	9.84555	-9.60199	-0.64451	7.84653	15.6408	12.1644	12.7678	-0.075926	-0.508416	-19.8593	19.247	26.7759	12.8438	-16.2324	18.0228	-15.816	16.5831	1.01522	-24.8356	-2.91837	-48.1683	-3.3538	-14.6988	14.2079	0.165314
-20.851	39.2196	11.5808	0.937049	6.27999	4.16134	-17.079	3.48109	10.2572	12.2951	-0.800873	-0.718515	-176.224	301.568	3.41508	-0.698089	-0.112064	-2.60274	42.4725	51.5101	41.239	-2.48398	5.11163	1.0811	4.52698	9.58579	-9.15077	-0.183201	7.41183	15.5518	12.0859	13.0514	-0.0052712	-0.391587	-20.584	19.7957	26.7759	12.8438	-16.1906	17.7968	-15.7867	16.4848	0.655559	-25.5515	-3.40732	-47.4736	-3.61558	-15.0137	15.1759	0.536378
-20.6118	38.6645	11.256	1.84052	6.4469	4.55547	-17.4543	4.01369	11.2525	11.3852	-0.746893	-0.592553	-175.448	301.888	3.52426	-0.660415	-0.115815	-2.60994	42.8806	50.9917	41.1067	-2.09	4.01166	0.690182	4.3533	8.83896	-8.6134	-0.0916029	6.75797	14.8886	12.1847	12.692	-0.0834781	-0.677728	-19.7205	20.0318	26.89	12.6875	-15.4979	17.4343	-17.1382	17.0354	1.01277	-25.8814	-3.24594	-47.5532	-3.63287	-14.7385	15.6064	-0.147564
-20.6989	39.0802	11.8205	1.90964	4.82802	7.48937	-17.5345	3.96794	11.7008	11.5154	-0.902851	-0.808491	-172.778	302.463	3.50163	-1.14313	-0.180925	-2.61197	43.6068	51.5215	40.6253	-2.53948	5.45299	1.42503	3.58064	7.90561	-8.55463	0.203976	7.27111	14.355	12.2641	13.0035	-0.0794233	-0.663537	-19.2541	19.6194	26.89	12.6875	-14.8744	17.2599	-17.3412	16.8203	1.83398	-26.5496	-3.27762	-47.5075	-2.80103	-14.6848	15.6847	0.00261534
-21.0811	38.9819	11.6624	2.62655	4.5597	6.82749	-18.0977	3.95959	10.5656	11.8438	-0.812312	-0.745048	-172.511	303.289	3.92811	-0.222142	0.0224027	-2.55729	44.9928	54.0017	40.7178	-2.06768	4.90889	1.94781	3.45626	7.45702	-9.03459	0.804623	8.49136	13.8141	12.0809	12.631	-0.0716178	-0.785054	-19.2823	19.6338	26.9333	12.706	-14.6705	17.3314	-15.648	16.6885	2.32767	-26.6392	-2.934	-48.2983	-3.2687	-14.0085	14.4708	-0.848385
-21.7701	40.1552	12.1548	3.61355	4.32503	6.61112	-18.0841	4.60207	9.79917	13.0523	-0.818257	-0.552385	-171.79	303.392	3.25436	-0.834071	-0.0863164	-2.66603	44.3822	51.6062	40.3065	-2.52561	4.89439	2.89387	3.10285	7.97135	-8.97757	0.798288	9.61696	12.7609	12.2006	12.6652	-0.0175877	-0.762443	-19.3336	20.1999	26.8248	12.7522	-14.5364	18.2533	-15.8947	16.4603	2.22596	-26.9576	-3.30596	-48.6837	-3.26604	-14.5524	15.2824	0.558173
-22.0547	40.0369	10.9892	2.87665	4.53481	7.26854	-18.0662	4.56387	10.6297	12.6432	-0.773756	-0.57017	-170.974	301.066	3.71062	-0.738378	-0.0945781	-2.63428	45.0514	54.1397	40.973	-2.8125	4.8582	3.41767	3.42993	8.8546	-9.72285	-0.302873	9.24177	12.6161	12.1391	12.8353	-0.0794233	-0.663537	-19.6545	20.8085	26.7046	12.7864	-14.9619	18.9312	-15.899	16.6414	2.70097	-25.9493	-3.63541	-49.6024	-2.6077	-14.0811	16.3605	0.428115
-23.0938	40.4424	11.1204	2.35787	1.60259	5.60457	-18.0913	3.85614	10.7365	12.0606	-0.776899	-0.544569	-170.391	300.832	3.50163	-0.821704	-0.15241	-2.66964	45.5234	54.1999	41.109	-2.61335	5.36505	3.08738	3.26659	8.35981	-11.2558	-0.16689	8.48172	12.8563	12.1251	12.7195	-0.0794233	-0.663537	-19.1782	21.0183	26.7973	12.7369	-14.3945	19.3346	-15.8118	16.5683	1.55168	-26.786	-4.20793	-49.7659	-2.73861	-13.779	17.0995	0.542486
-22.2005	41.1393	10.6493	2.06569	2.24659	5.59568	-18.0762	3.50182	9.86023	12.0264	-0.89986	-0.541569	-169.792	300.656	3.46054	-0.680714	-0.0679178	-2.69431	45.3945	54.3132	40.8852	-2.03607	5.8719	1.96809	4.00097	7.94888	-11.9366	-0.62233	9.12329	13.2981	12.2102	12.8418	-0.0828699	-0.631757	-19.2296	21.3559	26.8755	12.6337	-14.1918	18.7896	-15.6654	16.5148	1.09616	-26.632	-4.09887	-49.5798	-2.38052	-13.6411	16.7797	0.115237
-22.6693	41.6398	10.2394	1.5449	2.14887	5.41247	-18.3119	3.71163	9.561	12.0386	-0.770867	-0.620049	-169.529	301.589	3.85274	-0.517802	0.029448	-2.60803	45.4895	54.8604	41.2115	-2.01072	5.83571	1.04231	4.22253	7.26269	-12.8613	-0.253425	10.0023	12.7665	12.2851	12.9186	-0.0340096	-0.73556	-19.2379	21.3874	26.7271	12.7644	-14.8135	18.3412	-17.1975	16.9257	2.66162	-26.2599	-4.46374	-50.0571	-2.06729	-14.2187	15.8599	0.61271
-22.5757	41.3277	10.0947	1.85699	2.49694	5.63231	-17.818	3.54667	9.29232	12.0386	-0.798085	-0.561701	-169.699	303.234	3.00093	-0.716634	-0.15241	-2.66964	45.2702	55.062	41.4796	-1.98481	6.79056	0.880473	4.08348	6.20257	-13.2152	-0.46358	10.3615	13.1771	12.1786	12.7958	-0.0175877	-0.762443	-21.3073	21.6469	26.7479	12.8297	-13.4452	18.3082	-15.6427	16.6315	1.80695	-27.5456	-4.70197	-48.7586	-1.98337	-14.7592	16.2897	0.134726
-22.7057	40.5739	11.0607	2.61428	2.67777	4.52941	-17.6392	3.58494	8.65486	13.0743	-0.870346	-0.571746	-169.827	304.645	2.54043	-0.890813	-0.0631534	-2.64285	44.9595	54.8783	41.411	-1.89266	6.52873	1.37332	4.91345	6.66507	-14.3617	-0.983886	10.0736	13.3078	12.3129	12.6004	-0.0716178	-0.785054	-21.341	21.5378	26.7046	12.7864	-13.7421	18.7249	-15.7165	16.2177	2.02487	-28.9233	-5.19598	-49.2654	-1.98518	-14.7257	14.9547	-0.0993121
-22.8746	40.1711	12.0362	2.61974	3.14234	4.96386	-17.9732	3.45951	8.31806	12.7375	-0.903662	-0.606957	-170.266	304.985	2.12125	-0.894812	-0.19387	-2.68912	44.3721	55.4528	41.9021	-2.39086	5.80094	1.96809	4.5291	7.41954	-14.0587	-1.86267	9.99025	13.0847	12.148	12.6981	-0.0690836	-0.853149	-21.3851	21.3347	26.8468	12.6751	-14.4986	19.4803	-17.2115	16.8676	2.51423	-28.8304	-4.69328	-48.9208	-2.64932	-15.0848	15.0564	0.0625756
-23.5528	40.2038	12.4818	2.31935	2.69079	5.53007	-17.1228	3.09864	9.20705	12.3982	-0.803432	-0.582025	-170.729	304.763	2.07877	-1.07896	-0.0585107	-2.56024	44.196	53.3612	42.2532	-2.59354	6.52285	0.333243	4.89272	7.23355	-13.8237	-2.26272	10.0736	13.7449	12.3433	12.6075	-0.0666507	-0.803153	-21.0585	21.9627	26.8553	12.7522	-13.5115	19.1002	-17.4538	16.8401	2.84768	-29.1438	-4.66309	-49.6667	-2.9786	-15.6768	15.1209	0.719554
-22.5426	40.4233	11.8896	1.62741	3.41295	6.37122	-17.8145	3.12133	9.62818	11.8859	-0.924017	-0.638737	-170.97	303.953	2.62186	-0.728991	-0.0130058	-2.72269	45.075	54.9051	41.8684	-2.26577	5.99861	1.20781	4.91978	6.70942	-13.9444	-2.45581	9.37671	13.3395	12.2274	12.6493	-0.0716178	-0.785054	-21.3787	22.2737	26.754	12.6937	-12.9477	18.477	-15.718	16.3274	2.55624	-29.6	-3.70275	-50.0498	-2.82106	-15.2158	15.3713	1.24475
-23.0178	41.1773	12.843	1.12056	3.16257	6.93302	-17.62	3.01564	9.20683	11.892	-0.782778	-0.778069	-170.493	303.729	3.0411	-0.951133	-0.0219111	-2.69143	44.8694	54.894	41.8628	-1.91984	5.90667	1.47615	4.93879	5.96182	-14.8144	-2.67191	9.24027	14.8561	12.3312	12.6432	-0.062089	-0.606744	-21.9407	22.3549	26.8248	12.6667	-13.4612	19.1813	-15.6276	16.4792	1.94169	-28.599	-3.70594	-50.3361	-3.23542	-15.1885	15.6435	-0.394805
-22.7707	41.0792	13.4101	0.613714	2.78633	6.95505	-18.1443	2.97223	9.24346	12.002	-0.767877	-0.646532	-170.004	303.619	3.52968	-0.115273	-0.0945781	-2.63428	44.9005	54.9192	42.5693	-1.474	5.50915	2.0625	5.26191	5.32192	-14.6986	-2.19635	8.85385	14.6849	12.1704	12.7195	-0.0536753	-0.79698	-21.2713	22.2028	26.7754	12.8152	-13.516	18.5236	-15.5936	16.2851	2.08741	-29.1438	-2.28592	-50.4767	-3.08098	-14.3396	15.6126	-0.592603
-21.6985	41.2237	13.7399	0.690048	3.57484	6.73825	-17.7681	3.07065	8.66788	12.1562	-0.80366	-0.620049	-170.859	303.768	2.53431	-0.890813	-0.0899404	-2.73213	45.6144	54.3765	42.607	-1.47769	4.98491	2.72836	5.3269	4.36671	-14.3216	-1.26712	8.25826	14.0795	12.1326	12.5973	-0.0801329	-0.612776	-20.9043	22.3906	26.7698	12.6667	-13.0313	19.0068	-15.8895	16.1406	3.5021	-28.5311	-2.75154	-49.9199	-3.75544	-14.4437	16.6483	-0.160083
-22.9656	41.3277	13.3635	0.733145	2.7887	6.99445	-17.6683	3.10013	9.41118	12.881	-0.749696	-0.733837	-171.126	303.533	2.58562	-0.765196	-0.0478973	-2.74766	46.5387	54.6139	42.6909	-1.61475	3.21601	3.06288	4.72214	3.73883	-14.1854	-1.82466	8.46048	14.1153	11.9836	12.5794	-0.062089	-0.902394	-21.0823	22.8103	26.8468	12.6442	-12.3063	18.2331	-15.9959	16.2537	2.75553	-29.0681	-2.31362	-48.3103	-4.08116	-13.899	16.495	0.499733
-22.1988	40.5739	14.748	-0.040476	2.74411	7.31708	-17.7008	3.07281	9.65583	12.2926	-0.853788	-0.647236	-171.731	304.016	1.96871	-1.39036	0.0158137	-2.73501	46.8458	54.8524	42.7191	-1.69318	3.1153	2.88352	5.42263	3.24507	-14.1154	-3.37085	8.76216	13.8907	12.0994	12.5122	-0.0101877	-0.83546	-21.0856	22.4801	26.9024	12.6504	-12.9847	18.7534	-16.1747	16.2244	2.62314	-29.3203	-1.74106	-48.218	-4.63174	-13.9771	16.7859	0.590814
-22.1371	40.4857	14.8764	-0.369814	2.30341	7.91981	-17.5633	2.86657	9.88866	12.6437	-0.852368	-0.652209	-175.61	304.972	1.97107	-1.62067	-0.160012	-2.63698	46.9296	54.7471	42.7866	-1.75529	3.12736	2.26465	5.90018	3.35396	-14.6443	-2.33513	9.1833	13.6649	12.2549	12.4057	-0.0560068	-0.811891	-21.6057	22.6612	26.8468	12.6442	-13.3715	18.2466	-16.1677	16.4312	1.86778	-28.8026	-1.32924	-48.671	-4.23546	-13.6542	17.2177	0.778526
-22.3288	40.0671	14.7047	-1.23354	2.66347	8.04989	-17.9281	3.38545	9.10915	11.6295	-0.83468	-0.6701	-175.723	305.192	1.98109	-1.64998	-0.0915167	-2.69863	46.7829	54.7255	42.8886	-1.70748	4.65754	2.53829	6.48575	2.7444	-14.3075	-2.67191	9.00139	13.7353	12.2698	12.6629	-0.0034973	-0.83327	-21.5578	22.3781	26.7698	12.6667	-12.6712	18.44	-16.1982	16.6253	2.53425	-28.8904	-0.756224	-47.9759	-4.20435	-14.2228	16.5438	1.19589
-22.7511	40.6649	14.2126	-1.8783	1.97178	7.78128	-17.6965	3.59668	9.28457	12.5949	-0.914493	-0.718733	-176.312	304.934	3.03484	-1.07627	-0.20796	-2.78767	46.7414	54.8425	42.4232	-1.00618	4.31516	2.38702	6.18463	2.58623	-13.9258	-2.30898	8.8468	13.2611	12.2549	12.5264	-0.0175877	-0.762443	-21.6925	22.4766	26.7479	12.6442	-13.038	18.9668	-15.983	16.466	2.08741	-28.9814	-0.724141	-48.3737	-4.44246	-14.3086	14.9095	0.498669
-22.6059	40.2586	14.5385	-2.40928	1.77263	7.4619	-18.1276	2.59958	9.44498	13.15	-0.850848	-0.59685	-176.632	304.464	3.29156	-0.548847	-0.0457685	-2.78091	46.7494	53.084	42.3162	-0.777071	3.8296	3.01657	5.5685	2.76577	-14.1485	-2.23755	9.31419	13.4586	12.2824	12.7897	-0.0175877	-0.762443	-21.8646	22.1646	26.8468	12.6442	-13.6309	18.6115	-15.9053	16.5053	2.24868	-29.0681	-1.77907	-48.7407	-4.5525	-14.1452	14.2455	0.603333
-23.3289	40.0967	15.0857	-1.54785	2.02421	8.26483	-18.6134	2.86175	8.90828	13.6657	-0.872845	-0.670531	-176.97	304.751	2.83459	-0.663293	-0.115815	-2.60994	44.8529	53.1777	42.8972	-1.17306	4.43579	3.05632	5.45831	2.53425	-14.0116	-3.40749	9.82104	13.0176	12.3056	12.5973	-0.0609233	-0.719179	-22.0921	22.5952	26.9131	12.7088	-13.7063	19.3245	-16.182	16.6586	2.80219	-29.6182	-3.05365	-48.0557	-4.83593	-13.405	12.8501	0.615832
-24.1678	40.21	14.0757	-2.14953	2.64153	8.48163	-18.5916	3.13633	9.46942	14.6492	-0.838607	-0.694226	-177.245	304.398	2.41993	-1.0875	-0.0145466	-2.78767	45.9434	55.0571	42.7525	-1.45095	3.93244	2.94558	3.81835	2.89994	-13.6255	-3.41654	8.71104	12.9847	12.3909	12.6886	-0.0340096	-0.888223	-22.1192	22.8798	26.7973	12.6071	-13.8783	19.2603	-16.0279	16.8407	2.97115	-29.0918	-4.02188	-47.1345	-4.91926	-13.651	12.4767	0.238908
-24.1793	39.78	13.3571	-1.18973	2.72289	9.32071	-18.5342	3.01598	8.89921	15.6629	-0.830878	-0.616542	-177.575	304.389	2.48794	-1.32855	-0.0829712	-2.78073	45.862	55.18	43.4385	-1.45953	4.42145	3.75284	4.34958	3.05377	-13.2056	-4.34791	9.43518	13.5565	12.4145	12.7101	-0.0560068	-0.8662	-21.4127	23.0558	26.7593	12.5912	-13.9688	18.5101	-15.7453	16.6294	2.43299	-29.7264	-4.54191	-46.5972	-4.52125	-14.498	12.1389	0.0687592
-23.1866	39.6187	12.8117	-1.41063	2.89495	9.79703	-18.621	2.48858	7.72225	15.2902	-0.845374	-0.661793	-177.98	304.742	2.4216	-1.62693	-0.0145466	-2.78767	46.7188	54.5953	44.2331	-2.56845	4.60478	4.62904	5.09718	2.92072	-12.7145	-5.27865	9.59722	14.1893	12.4238	12.6592	-0.0884452	-0.746184	-21.6168	23.4705	26.7593	12.5912	-14.1085	18.1632	-15.7383	16.1695	1.67559	-30.2336	-4.05479	-45.9982	-3.9838	-13.719	11.9508	0.0108263
-22.8784	39.511	11.7763	-2.19185	1.57958	9.51947	-18.5357	1.6535	7.69544	15.856	-0.79849	-0.550793	-178.183	304.052	2.73517	-0.747537	-0.0795449	-2.82146	47.8966	52.2528	44.2863	-1.98965	5.96937	5.33083	5.64514	4.30822	-12.7476	-5.9051	9.3387	14.8093	12.2428	12.4721	-0.104158	-0.719179	-21.0695	23.8851	26.7046	12.7864	-15.2055	18.9468	-15.5818	16.2705	3.03857	-30.378	-3.35233	-45.8949	-3.29204	-13.6984	10.4474	1.16781
-23.1427	38.7943	11.6928	-1.0887	1.37942	10.084	-18.047	1.69934	7.70751	16.3688	-0.858958	-0.59422	-178.412	303.612	1.77709	-1.24218	-0.0728038	-2.72685	47.2909	54.1967	44.1446	-1.43652	6.51524	5.51603	5.38079	4.23	-13.0081	-6.13586	8.40103	14.9044	12.279	12.5807	-0.0828699	-0.631757	-21.1804	23.6967	26.721	12.6606	-15.726	17.9794	-15.5707	16.2897	3.78439	-30.1864	-3.06743	-45.4387	-4.16068	-13.2802	11.0139	0.983572
-22.7263	39.1436	11.6362	-1.56102	0.791172	10.3595	-18.0259	1.35915	8.51537	16.4291	-0.823275	-0.565208	-179.073	303.229	1.97387	-0.81546	-0.0612274	-2.68763	46.8952	52.0581	43.9296	-0.88835	6.03409	4.44151	4.37335	4.11736	-13.1995	-6.22875	8.25254	14.9276	12.2274	12.6493	-0.151599	-0.770634	-20.6108	23.4258	26.8468	12.6442	-15.2596	18.3952	-17.3048	16.5539	3.32162	-30.095	-3.23971	-45.1253	-4.24572	-13.9418	11.1376	0.155294
-22.4792	39.2576	11.2138	-1.58263	0.98935	11.0673	-17.9977	0.958903	8.33504	16.8154	-0.767948	-0.51914	-178.949	303.487	1.55114	-0.658767	-0.0863164	-2.66603	47.2324	51.7519	44.9325	0.711976	6.77409	4.43137	4.49515	4.71109	-13.7918	-6.31424	7.51059	14.6829	12.3129	12.5333	-0.0340096	-0.73556	-20.9928	23.4927	26.7692	12.6212	-14.3985	18.1199	-15.6032	16.536	2.65427	-30.411	-4.00239	-45.0146	-4.54447	-13.8596	12.1242	0.0401526
-22.356	38.1739	11.3112	-0.96348	0.480017	10.6898	-17.6459	0.3245	8.65971	17.5976	-0.752605	-0.648149	-178.736	303.253	2.93737	-0.707612	-0.0145466	-2.78767	47.0868	51.3076	44.9351	0.476119	7.13902	4.62398	4.06448	3.99144	-13.6086	-5.75244	8.23149	14.7683	12.3167	12.5403	-0.0814507	-0.635457	-21.0061	23.1183	26.7879	12.5774	-13.6249	18.4266	-15.5506	16.4801	3.09149	-30.026	-3.3503	-45.9277	-4.58025	-12.9957	11.5608	-1.1918
-22.097	38.296	11.7481	-1.81445	0.58088	10.4041	-18.2544	0.00344658	8.67898	18.3962	-0.767948	-0.773685	-179.485	303.169	3.47474	-0.65266	-0.147949	-2.61428	46.2102	51.0849	44.778	0.652178	6.41494	5.42811	4.53331	3.59229	-14.6986	-5.45172	7.37818	14.4282	12.2817	12.7046	-0.13168	-0.790513	-20.8039	22.8584	26.743	12.6826	-14.4749	18.1676	-17.1055	16.7152	3.65345	-31.1712	-3.93952	-45.3005	-4.95881	-14.1183	11.634	-1.61109
-22.6173	39.4787	12.2193	-0.983167	0.247236	10.1432	-18.0713	-0.755712	9.15187	19.2749	-0.786377	-0.786387	-179.339	302.897	3.89953	-0.830361	-0.0915167	-2.69863	46.7753	50.3419	44.3825	0.437989	6.34256	6.1108	4.11349	4.27294	-14.5829	-5.43768	7.00375	14.6829	12.1644	12.7678	-0.0340096	-0.888223	-20.5043	22.8748	26.8255	12.471	-14.1918	19.2241	-15.5035	16.276	3.26238	-30.7401	-3.87432	-45.6598	-5.1284	-14.0918	11.2159	-1.26263
-23.5983	39.9684	11.4888	-1.92053	-0.144036	10.9168	-17.8094	-0.848481	8.43215	19.6057	-0.794861	-0.610546	-178.922	303.537	4.59425	-0.481461	-0.112064	-2.75342	46.7615	50.3925	44.6391	0.0673552	6.47378	5.83281	4.97047	3.94709	-15.3123	-5.30054	7.29988	13.6522	12.3454	12.6712	-0.0560068	-0.757583	-20.6606	22.4199	26.7393	12.7217	-14.1107	18.9089	-15.7126	16.3248	3.59857	-31.0117	-3.18965	-46.4956	-5.43971	-15.1375	11.3724	-1.85973
-23.9704	40.9821	11.4526	-1.37582	-1.32274	11.6555	-17.6578	-0.5317	8.78547	19.6413	-0.887113	-0.670739	-178.466	303.69	4.14444	-0.834071	-0.0104918	-2.75476	46.1733	50.3525	43.6982	0.611255	5.76947	5.41358	4.92196	3.99917	-15.0397	-5.34382	7.39868	13.8272	12.4145	12.7101	-0.0560068	-0.757583	-21.0094	22.9096	26.6753	12.7964	-13.7458	19.0778	-17.319	16.7766	3.20697	-30.7702	-3.07154	-45.0471	-6.14899	-15.1538	10.685	-2.79443
-25.7484	41.6461	11.663	-0.468559	-0.766463	12.1706	-17.6119	-1.05024	7.60274	19.1614	-0.921553	-0.648149	-177.84	304.061	4.37315	-0.716634	-0.110747	-2.79462	46.2186	50.043	43.3359	1.2718	6.54773	4.70296	4.88648	3.35396	-14.6705	-5.58786	7.22431	13.5253	12.3618	12.6981	-0.0417644	-0.838729	-20.8547	21.9703	26.7879	12.5774	-13.3781	18.4666	-17.269	16.6593	4.00142	-30.8244	-2.65729	-44.1828	-5.39458	-14.942	11.8684	-2.93524
-25.6365	40.5292	11.2766	-0.906833	-1.54081	12.9088	-17.1759	-1.35002	6.72753	18.3223	-0.830878	-0.637535	-177.097	303.926	3.13474	-1.28412	-0.236516	-2.84478	46.4597	50.1279	43.2495	1.96525	6.9005	3.45385	5.09921	3.1287	-14.4131	-4.76054	6.58904	12.7913	12.2885	12.289	-0.0690836	-0.853149	-21.1004	22.0628	26.7973	12.6071	-12.5179	18.8668	-17.3352	16.7053	4.04745	-30.5072	-2.43634	-43.9619	-5.25942	-14.5254	11.4973	-2.88095
-26.1325	40.4945	10.6637	-0.948088	-1.82959	12.0778	-17.1554	-2.29672	7.77993	18.1971	-0.824872	-0.63454	-178.356	303.791	2.0848	-1.18153	-0.0145466	-2.78767	46.8061	50.2883	43.3625	1.11273	7.77258	4.4601	5.54348	2.90344	-13.2708	-3.75192	5.77933	13.3308	12.2758	12.5496	-0.0417644	-0.838729	-22.1788	23.4728	26.7692	12.6212	-12.6853	19.1617	-17.1601	16.7187	3.58895	-30.3033	-1.93113	-43.5265	-4.70085	-14.4125	11.0448	-2.80543
-28.0926	39.2417	12.1216	-0.293119	-2.00456	12.7536	-17.5167	-2.83766	7.41075	17.6871	-0.834274	-0.67635	-178.109	304.007	2.79079	-0.728991	-0.131578	-2.85016	46.7362	50.6334	44.1213	0.599045	7.76752	4.54288	6.0792	3.54795	-14.6416	-4.18151	6.08219	11.6575	12.3723	12.5712	-0.0671068	-0.768627	-22.5793	23.1118	26.9024	12.6504	-11.8151	19.4589	-17.2513	16.6833	4.22067	-31.2771	-1.76992	-43.8313	-4.71856	-14.7599	10.9791	-2.4628
-27.3973	38.6635	11.9201	0.0977043	-2.94838	11.6575	-17.1258	-2.72856	6.53602	18.5963	-0.632801	-0.7311	-178.398	303.749	2.43792	-1.30962	-0.0457685	-2.78091	46.3182	51.2765	43.3656	1.08105	8.25617	5.60395	6.40232	3.74435	-14.6924	-4.21551	5.35157	10.9441	12.1189	12.6886	-0.062089	-0.902394	-22.2487	23.8128	26.8468	12.6442	-12.3644	18.9735	-17.1682	16.8523	3.67049	-31.9644	-1.46736	-44.6247	-4.49411	-15.1318	9.53368	-2.08109
-26.7356	38.6852	12.3908	0.411544	-2.91187	10.5305	-16.544	-2.21262	5.7093	18.1853	-0.782879	-0.712519	-177.899	303.557	2.12104	-1.18756	-0.0983795	-2.84932	46.5818	51.6092	43.0215	1.44824	7.03558	6.1108	7.43588	4.3296	-14.6924	-5.73605	4.85942	10.2857	12.2763	12.6126	-0.0198178	-0.860169	-21.834	23.1677	26.8755	12.6337	-11.6358	18.2755	-17.2254	16.7419	3.47643	-31.1616	-1.09626	-44.1841	-4.07001	-14.7967	10.1469	-0.0099038
-25.9131	37.5406	13.7178	0.66802	-3.36824	10.1892	-16.7372	-2.88084	5.83095	18.9333	-0.869247	-0.694591	-177.511	303.204	1.82256	-1.26833	0.0165993	-2.71068	46.6577	51.9403	43.5737	-0.248863	6.25204	5.05142	7.93087	4.94017	-14.6711	-6.37531	5.29305	9.12236	12.3454	12.6712	-0.0560068	-0.8662	-21.3074	22.5753	26.7911	12.5453	-12.3244	18.2733	-17.2315	16.7837	3.42887	-31.8707	-1.27319	-44.0853	-4.21259	-15.2653	9.68381	0.115237
-26.1684	37.0063	13.8587	1.37399	-2.81917	11.2029	-17.0594	-2.81279	5.38294	18.2922	-0.795247	-0.739904	-177.195	303.492	1.50122	-1.72024	-0.103803	-2.76684	46.2976	52.6295	44.0016	-0.975948	6.12532	4.75576	7.10159	5.60664	-15.1251	-7.21333	5.57534	8.73646	12.1622	12.6701	-0.0560068	-0.8662	-21.909	22.4709	26.7593	12.5912	-11.9043	18.9735	-17.2606	16.8521	3.63041	-32.1625	-2.05948	-44.0918	-4.43066	-15.5137	9.57367	-0.339178
-26.61	37.0781	13.4817	0.670361	-2.49828	10.0474	-16.6849	-1.54567	4.52454	18.704	-0.673856	-0.827918	-176.794	306.538	2.28394	-1.23584	-0.0795449	-2.82146	45.6583	52.5765	44.0288	-1.01633	6.04423	3.87384	7.50304	6.14937	-15.7405	-6.45138	6.44423	9.29192	12.5731	12.4956	-0.0716178	-0.838729	-21.7216	23.3171	26.7692	12.6212	-10.6575	18.0411	-17.1775	16.889	3.71382	-32.2908	-2.24478	-45.1691	-4.30279	-15.0143	9.10793	0.154113
-25.4126	37.6293	14.0707	0.895614	-2.53163	9.29018	-15.2566	-1.43377	5.21548	18.6497	-0.829712	-0.703573	-177.63	303.645	2.06762	-1.50781	-0.0145466	-2.78767	45.8281	53.2878	44.1924	-1.43735	5.17366	4.10409	7.57088	5.43768	-16.1649	-5.77446	6.3863	9.14528	12.3618	12.6004	-0.0985315	-0.800107	-22.04	23.6413	26.7692	12.6212	-11.1507	19.4537	-17.2919	16.7933	3.8293	-32.6308	-1.31054	-45.4776	-4.54167	-15.2634	7.96144	0.06364
-25.7041	38.2059	13.756	0.533214	-2.68146	9.54666	-15.3589	-1.26935	5.78102	17.5101	-0.809621	-0.646887	-175.987	306.709	1.06507	-1.32635	-0.131578	-2.85016	46.335	55.9416	45.0519	-0.770776	6.85083	3.50355	6.70009	4.93545	-16.8293	-5.90699	6.52405	9.24179	12.2054	12.6268	-0.0560068	-0.811891	-22.0804	23.4726	26.8003	12.5751	-14.5736	20.9651	-17.2409	16.8533	3.65864	-32.6981	-1.802	-45.2684	-5.11604	-16.3494	8.68699	0.134726
-25.7991	38.2312	12.8334	-0.606803	-2.78068	9.91032	-15.0722	-2.13049	4.83707	17.9908	-0.734911	-0.577555	-177.104	303.649	1.02598	-1.45873	-0.124649	-2.69741	47.1131	55.7741	44.7753	0.55203	6.99417	3.48346	6.14418	4.75563	-17.8448	-6.24908	7.41183	7.94909	12.2549	12.267	-0.0655863	-0.934133	-21.5722	23.1576	26.8736	12.6606	-13.9219	20.3925	-17.1304	16.7915	3.96909	-33.1606	-2.32611	-44.437	-4.95464	-16.5937	9.00823	0.835602
-25.7219	37.6715	13.2253	-1.38685	-2.23386	9.8996	-15.1121	-1.95124	4.77178	18.3455	-0.834274	-0.59791	-176.526	303.683	2.50721	-0.529876	-0.0641164	-2.82192	47.6818	56.0958	44.1956	0.963845	6.34398	2.9967	6.27561	5.89375	-17.7611	-6.22875	6.49279	8.10224	12.2611	12.3054	-0.0477452	-0.874508	-21.2243	23.185	26.7911	12.6442	-12.9551	19.7806	-17.1197	16.8282	4.50827	-33.4321	-1.17326	-43.812	-4.40433	-17.2501	8.15455	1.05924
-26.0588	37.0338	13.6213	-1.45592	-2.10091	10.9956	-15.2409	-1.85273	4.25434	18.1757	-0.924797	-0.634114	-177.068	303.518	2.16032	-0.728991	-0.0455151	-2.67071	47.9497	56.8204	44.5035	0.976673	6.26263	1.52459	6.9952	5.65044	-17.3424	-6.09471	6.14719	8.11111	12.3032	12.8764	-0.0985315	-0.800107	-20.5617	23.1936	26.6209	12.7081	-12.4013	20.1555	-17.1055	16.9465	4.43321	-33.1401	-0.0320785	-42.5713	-4.89299	-17.1336	7.50603	1.8493
-26.062	37.3058	13.4101	-1.92053	-4.17223	11.5648	-14.532	-2.43151	4.17765	18.4445	-0.872845	-0.649532	-176.271	303.539	1.87096	-1.7333	-0.0679178	-2.82102	49.3671	57.8626	44.4726	1.12125	7.24688	1.45584	6.85945	5.85765	-17.8791	-5.41695	6.40299	7.50557	12.2178	12.5094	-0.0895096	-0.981838	-20.534	24.1979	26.7629	12.5586	-11.4886	19.9969	-17.1872	16.9271	4.55668	-33.8354	0.122728	-42.9395	-4.91477	-16.814	7.68693	2.64011
-25.2736	37.5882	12.8042	-2.14483	-4.33368	11.3236	-14.5217	-2.57576	1.63178	16.3799	-0.861999	-0.664028	-176.173	303.005	2.29028	-0.868375	-0.0983795	-2.84932	50.4576	58.8276	43.7862	1.01908	6.58813	0.700962	6.83378	7.3782	-17.1527	-6.49922	6.88915	7.87616	12.2549	12.4027	-0.0834781	-0.826803	-20.8284	23.8054	26.886	12.3631	-10.6438	19.4537	-17.4711	16.881	3.59809	-34.6435	0.0329148	-42.5728	-4.6464	-16.4829	8.0256	3.21266
-25.2799	38.239	13.581	-2.63366	-4.43242	10.5305	-14.2954	-2.81931	2.17438	17.7446	-0.767826	-0.665265	-176.532	303.571	2.40608	-1.11676	-0.0170555	-2.75476	50.6639	61.5293	43.4885	0.666613	6.13607	1.62839	8.08759	6.79178	-16.6497	-5.9051	6.08219	7.46488	12.3044	12.437	-0.0513945	-0.906186	-21.5931	23.2841	26.7764	12.567	-10.6855	20.1559	-17.4052	16.8614	3.36129	-34.3036	0.00083123	-42.5096	-5.03562	-16.7097	7.84415	3.66318
-25.0234	38.9961	13.0345	-3.49177	-4.43242	11.0373	-14.312	-2.63765	2.39795	18.7254	-0.820538	-0.668428	-175.702	302.921	2.59165	-1.18153	-0.19387	-2.88622	50.8467	61.5063	43.6725	1.4642	7.01231	2.4327	8.07844	6.0052	-16.3649	-5.70839	5.62329	8.57371	12.1786	12.7958	-0.0655863	-0.934133	-21.0525	23.6119	26.7692	12.6212	-10.9277	20.2605	-17.2411	16.8367	2.62094	-34.4191	0.315205	-43.3501	-4.51267	-15.8847	8.39758	3.83394
-25.9195	39.6377	12.746	-3.29835	-4.47068	11.1832	-14.6799	-2.83718	2.75366	19.5668	-0.860848	-0.727516	-175.621	303.321	2.55303	-0.550656	-0.175045	-2.97856	50.7115	61.6838	44.2176	0.61755	7.09589	1.0137	8.59172	6.78152	-15.9337	-5.38287	6.15918	8.14072	12.2982	12.7628	-0.110341	-0.811891	-21.7913	23.4768	26.7973	12.6356	-11.0169	20.105	-17.2464	16.7984	1.16673	-34.3759	0.0815216	-43.28	-5.3022	-15.9561	7.83792	3.6757
-25.1278	39.0355	13.595	-3.9211	-4.36384	12.0477	-15.0964	-3.02975	3.61926	19.6108	-0.827503	-0.649867	-174.712	303.636	2.64421	-0.84807	0.0454644	-2.72098	50.6452	60.795	44.0521	1.13917	6.40916	1.60315	8.46372	6.38506	-16.2777	-5.51036	5.88724	8.35805	11.9472	12.6894	-0.0340096	-0.888223	-21.9319	23.4585	26.6922	12.6504	-11.1507	20.0806	-17.212	16.7956	2.02892	-34.4008	-0.642867	-43.9034	-5.03303	-16.1044	7.49372	4.44535
-25.1672	38.2139	13.7321	-3.9211	-4.04861	12.0902	-14.8255	-2.47362	3.93683	20.0444	-0.824542	-0.694591	-174.98	303.228	1.98227	-1.14533	-0.0899404	-2.73213	50.6948	60.5054	43.8203	1.64072	6.75149	2.10225	8.01156	6.1899	-16.2254	-6.42833	5.2839	8.53073	12.2763	12.6126	-0.0655863	-0.934133	-20.5371	23.5993	26.7629	12.5586	-11.0322	20.5109	-17.3333	16.6334	1.91097	-34.7481	-1.63155	-43.198	-5.45031	-15.3176	6.96254	4.70719
-24.9733	38.5018	13.8413	-3.37408	-3.43463	12.5847	-14.9521	-2.49087	3.1338	19.8022	-0.863849	-0.589552	-175.087	303.39	2.16651	-0.759894	-0.14949	-2.95662	50.8329	60.4996	43.1596	0.756645	6.35178	1.74701	8.71097	5.38373	-17.2176	-5.85624	5.2839	9.54443	12.2758	12.5496	-0.0834781	-0.880458	-21.0097	23.8574	26.8255	12.471	-10.6153	19.71	-15.6031	16.5152	1.29505	-34.2733	-0.89097	-42.9395	-5.25607	-15.2996	7.0557	4.9522
-25.5872	38.7815	14.1233	-3.09336	-3.46758	12.2262	-15.5765	-2.76959	2.46405	20.0314	-0.889369	-0.620561	-174.595	303.014	2.99597	-1.14533	0.0150534	-2.80119	50.9474	60.7116	44.0774	0.690212	5.36505	1.39028	7.65849	6.21985	-17.647	-6.28617	4.9915	10.7327	12.2302	12.4105	-0.0706041	-0.839378	-20.5436	24.47	26.7973	12.5469	-9.68011	19.7171	-17.2478	16.8976	1.33399	-34.0411	-1.28364	-41.5918	-5.05668	-15.5908	7.10577	5.2025
-25.7179	38.1076	14.2374	-3.77024	-3.94751	12.1261	-15.2924	-2.86722	1.73844	20.4047	-0.817011	-0.747066	-175.572	305.876	2.74644	-1.71735	-0.0219111	-2.88391	50.7556	60.5968	44.2146	0.434821	5.56571	3.31969	7.91977	5.82877	-18.1983	-5.91928	5.72479	10.6779	12.3175	12.6569	-0.062089	-0.902394	-19.626	24.0808	26.7379	12.3521	-8.95435	19.8906	-17.3332	16.688	2.26384	-33.6766	-0.698494	-40.1807	-5.14792	-15.5198	7.44744	5.5885
-24.9758	37.9369	14.3816	-3.9962	-3.25359	11.8244	-15.3288	-2.94978	1.49749	20.7032	-0.875851	-0.652538	-175.939	306.111	2.58562	-1.39272	0.0454644	-2.78767	50.7772	60.1119	44.8495	1.34868	5.8719	3.59423	8.06524	6.30747	-18.9888	-4.91764	4.7566	11.0222	12.3476	12.2621	-0.0890027	-0.918761	-20.7028	24.4473	26.7973	12.4202	-8.96576	19.0616	-17.2883	16.6506	2.53425	-33.4521	-0.473934	-40.5454	-4.89049	-14.7021	7.30679	3.65381
-25.7179	37.6007	14.816	-4.14705	-3.07923	11.7429	-15.4589	-2.82192	2.56283	20.1604	-0.809869	-0.631539	-175.107	303.314	1.98109	-1.8354	-0.0170555	-2.75476	50.5124	60.3983	44.7405	1.12224	6.04088	2.98178	8.91756	5.79075	-19.1473	-4.99521	3.94949	10.8388	12.104	12.5868	-0.0560068	-0.811891	-20.9688	23.501	26.829	12.5025	-8.36301	19.6204	-17.285	16.7494	3.19207	-32.7308	-0.711343	-40.9185	-4.49411	-14.7793	7.24343	3.65381
-25.5963	37.642	15.2909	-4.43341	-3.32267	11.6412	-16.0757	-3.22632	2.34261	19.2479	-0.837741	-0.612436	-174.659	303.873	2.14628	-0.844756	-0.0565644	-2.86007	50.007	59.3831	45.0435	0.727952	4.65754	3.65758	7.94449	5.91531	-18.7843	-5.18593	3.23605	10.0086	12.2127	12.7618	-0.0198178	-0.860169	-20.4865	23.962	26.7479	12.6442	-8.52858	20.5916	-17.2246	16.783	2.62314	-33.3751	0.0929258	-41.5725	-5.34562	-14.078	7.92991	3.55436
-25.2649	37.8114	15.199	-5.52512	-3.32267	11.1344	-16.4602	-3.40234	2.50951	19.3592	-0.838607	-0.694226	-174.31	303.616	1.48657	-0.432297	0.0454644	-2.72098	49.8119	59.2951	44.6704	1.07612	4.31516	2.89387	7.13091	6.25959	-18.7565	-5.1601	3.89007	8.5434	12.2335	12.3195	-0.0340096	-0.888223	-21.8722	23.7333	26.7973	12.4202	-9.26713	20.2397	-17.2341	16.7062	2.63325	-33.6535	0.488441	-41.0211	-4.89589	-14.0729	8.26965	3.17511
-25.4544	37.7343	14.5867	-5.42021	-3.27168	10.9555	-16.0985	-4.16501	2.92923	20.1665	-0.713289	-0.697415	-175.79	300.557	1.86551	-0.475567	-0.0844918	-2.95662	50.1113	59.3805	44.4825	0.472936	4.64791	2.68522	7.06403	6.21985	-18.3974	-4.94781	2.96411	8.19848	12.3092	12.267	-0.0316781	-0.966278	-22.4571	23.708	26.7881	12.453	-9.12329	19.7671	-17.336	16.673	2.78433	-34.1997	0.330689	-42.4241	-4.99248	-13.1782	8.51056	3.40038
-25.0071	38.0412	14.4059	-5.5132	-3.00285	10.5479	-16.1441	-4.22932	4.01475	20.6891	-0.761947	-0.685889	-175.49	304.503	2.03052	-0.922076	-0.0195289	-2.78767	50.5319	59.3035	44.4205	1.01136	4.01521	2.33529	6.86183	5.64863	-18.5835	-5.84964	2.78134	8.51172	12.2698	12.6927	-0.0477452	-0.874508	-22.5548	23.8819	26.7479	12.6442	-7.99469	19.0846	-17.4532	16.9364	3.05676	-34.8079	1.1236	-42.4839	-5.07021	-12.8132	9.4315	3.60437
-25.0234	37.3254	13.8543	-5.85289	-3.25769	11.6515	-15.5415	-3.84146	3.65302	19.9093	-0.829712	-0.703573	-176.394	301.815	2.03052	-0.922076	-0.0879384	-2.98107	50.7983	58.9538	44.3026	1.2944	3.75008	1.09849	7.11409	5.72552	-18.9883	-5.79168	3.15448	7.56272	12.2549	12.7738	-0.0340096	-0.888223	-23.2634	24.6325	26.8255	12.3459	-9.69773	18.9359	-17.3555	16.7393	3.10111	-35.0376	1.26202	-42.8739	-5.42949	-12.618	10.0373	3.23966
-24.4195	36.8695	14.5102	-6.21723	-3.60357	12.3313	-15.3182	-3.8217	4.19078	20.1813	-0.839408	-0.712478	-175.028	306.644	1.94603	-0.728991	-0.115815	-2.9654	50.6193	58.2141	44.9684	1.06084	2.8308	1.46124	6.49102	6.3863	-19.1676	-6.89191	3.29452	7.66275	12.1863	12.7463	-0.0655863	-0.934133	-23.8808	25.2798	26.7973	12.4835	-9.09435	18.7751	-17.3059	16.7022	2.99525	-35.8387	1.24157	-42.7013	-5.35549	-12.3766	9.49678	3.07673
-23.7523	37.5368	13.595	-6.45534	-4.29526	12.6115	-15.5648	-3.64294	5.1612	20.7844	-0.81917	-0.721596	-174.844	306.717	2.82095	-0.982416	-0.142967	-2.98261	50.6494	58.0475	45.0507	-0.09028	3.09497	2.13524	6.84581	7.85616	-19.739	-7.23355	3.47645	8.5335	12.3092	12.7738	-0.062089	-0.902394	-23.2566	25.5747	26.7726	12.3784	-8.86986	19.0523	-17.3537	16.8007	2.11339	-35.5249	0.881887	-42.3798	-5.57159	-12.0705	10.5259	2.68233
-24.1446	38.1195	13.5639	-7.72082	-3.85699	11.9934	-16.0936	-3.77689	5.57752	20.2728	-0.773736	-0.818496	-175.236	307.353	2.43052	-1.21446	-0.0104918	-2.9259	51.1224	57.8017	44.9481	-0.105825	1.47924	1.74634	7.08531	6.93518	-20.6016	-6.19345	3.77892	8.19205	12.1358	12.2707	-0.0357836	-0.952015	-23.1505	25.7217	26.7881	12.514	-8.64347	19.5914	-17.3485	16.7586	2.77069	-35.2549	1.44576	-41.5371	-4.92711	-12.2148	10.4474	2.59186
-23.2775	38.5987	13.0683	-8.39759	-3.90413	11.2174	-16.6244	-3.674	6.64049	20.03	-0.833058	-0.83397	-175.019	307.318	2.65035	-0.970201	-0.115815	-2.95224	51.1797	58.0634	45.2901	0.180256	2.1568	1.19703	7.12661	6.50143	-20.6213	-6.345	3.75808	8.12634	12.3394	12.4661	-0.10137	-0.981838	-23.5211	26.0614	26.8736	12.3064	-8.60929	19.7171	-17.3623	16.4345	3.69665	-35.1817	2.38111	-41.3419	-4.69333	-11.8091	11.0078	2.93682
-24.4559	38.9788	13.6427	-8.33963	-3.60965	11.4397	-16.7862	-3.62786	6.09456	20.1874	-0.844462	-0.685889	-174.377	307.882	1.60816	-0.728991	-0.0012164	-2.89438	50.8677	57.7993	44.7595	-0.423655	1.69039	-0.101547	8.1426	6.5698	-20.7026	-7.75292	3.18866	8.57059	12.2824	12.2829	-0.0890027	-0.918761	-23.9987	26.9997	26.8468	12.3228	-8.01238	20.8294	-17.3595	16.8026	3.35453	-35.7329	2.29184	-40.5636	-4.47024	-11.0487	12.0585	2.89353
-24.4876	38.3516	13.1567	-7.88753	-4.17524	11.347	-17.3088	-3.61885	5.53066	20.3131	-0.827873	-0.793493	-174.7	308.018	1.87968	-0.861735	0.0421699	-2.82059	50.7729	57.9384	44.7371	-1.0604	-0.144148	-0.257647	8.39061	6.82057	-20.7123	-6.36245	4.15105	9.11594	12.3235	12.2395	-0.0808932	-1.02406	-23.1322	27.0289	26.9024	12.3166	-8.43871	21.1955	-15.7037	16.6013	3.04262	-36.0513	2.93635	-40.0943	-5.25942	-12.1145	12.2707	2.84639
-23.7844	38.0982	12.7343	-6.98903	-4.33703	11.6396	-17.5706	-3.23165	6.16574	20.4474	-0.812581	-0.858572	-175.812	310.715	1.01682	-1.61289	-0.0170555	-2.82059	50.2106	58.2994	45.2093	-1.06355	-1.1878	0.0286066	8.16185	7.16006	-21.2358	-5.70358	3.28834	8.58374	12.2281	12.7344	-0.0834781	-0.880458	-22.542	26.846	26.8468	12.3228	-8.61644	20.4315	-15.6423	16.907	2.59426	-37.091	3.95172	-39.6201	-5.47617	-12.1178	12.5928	2.71033
-23.2051	37.9698	12.5813	-6.00216	-3.93545	11.4624	-16.5667	-3.4036	6.63231	20.3172	-0.782373	-0.726913	-176.56	311.331	1.63051	-1.76407	-0.0367466	-2.85616	48.9378	58.8769	44.8517	-0.634444	-0.625452	-0.291165	8.44958	6.86384	-20.809	-5.94453	3.39199	8.73494	12.2641	12.4356	-0.0982781	-1.07135	-22.4703	26.5967	26.8353	12.3758	-9.91321	20.2871	-15.6329	16.8916	2.72731	-37.1647	3.76858	-39.0306	-5.68345	-12.4196	13.6948	1.74217
-21.6366	37.1732	13.4346	-5.95395	-4.77414	11.8305	-17.2883	-3.49411	6.66968	19.9168	-0.877184	-0.827918	-176.289	311.578	1.61637	-1.18639	-0.107908	-2.93439	48.0456	59.5598	45.2804	-0.612335	-0.312726	0.043138	8.6453	7.02349	-20.7045	-6.41195	3.40038	9.07744	12.2281	12.2812	-0.0890027	-0.918761	-22.2721	26.2277	26.7942	12.4522	-9.9863	19.7192	-17.2997	16.5585	2.11991	-37.5523	3.3563	-40.8158	-5.8032	-12.9332	13.6492	2.66758
-22.0777	37.2417	13.7118	-5.05214	-4.31559	10.7745	-16.9304	-3.15572	6.66035	19.8245	-0.809621	-0.646887	-176.182	311.732	1.10131	-1.23584	-0.180925	-2.96338	47.4011	59.2638	45.2735	-0.94165	-0.194782	0.514776	8.97458	7.48236	-20.4038	-6.33562	4.80544	9.31483	12.2457	12.4356	-0.0716178	-0.993764	-23.0633	26.229	26.8607	12.4202	-10.6028	20.5411	-17.3046	16.7872	1.55168	-36.923	2.87906	-39.7901	-4.89983	-12.6302	13.6297	3.50175
-22.9354	37.2175	14.6419	-4.82018	-4.33703	11.1327	-16.6689	-3.49408	6.82525	19.8856	-0.973424	-0.674662	-176.042	311.836	0.659578	-1.31827	-0.115815	-2.9654	47.8456	59.699	45.3113	-0.406878	-0.318859	0.34927	8.36002	8.43904	-19.2603	-6.58904	4.7631	9.5342	12.1931	12.565	-0.0632041	-1.02406	-22.8472	25.997	26.7664	12.3784	-10.7329	20.6644	-17.2603	16.8436	2.47907	-36.3747	2.75488	-40.5511	-4.65982	-12.5985	14.5164	3.22329
-23.0465	36.6001	15.025	-4.04812	-4.44017	11.4947	-16.54	-4.10228	6.65427	19.1406	-0.873504	-0.806078	-176.303	311.494	1.4962	-0.909136	-0.13097	-3.01223	47.9349	59.5942	45.1836	-0.553495	-0.862708	-0.0539186	8.50699	7.94888	-19.9128	-6.2976	4.6993	7.77852	12.3235	12.1858	-0.0655863	-0.934133	-22.6512	26.1856	26.7698	12.3003	-10.7397	21.2534	-17.3624	16.7678	2.65275	-36.5581	2.53425	-40.9297	-4.35985	-12.5774	14.9666	3.56511
-24.0474	36.7091	15.4196	-3.97476	-4.96121	11.0159	-16.8455	-4.30818	7.27912	18.6557	-0.868613	-0.644276	-176.227	311.193	1.10734	-1.28412	-0.0565644	-2.97198	48.0149	59.5463	44.46	0.38774	-0.548157	-0.259938	8.33428	8.35989	-20.8022	-6.76613	4.66935	7.26361	12.3756	12.5083	-0.0808932	-0.912075	-23.2328	26.222	26.7364	12.5156	-10.0153	22.423	-17.2906	16.7149	2.68929	-35.8089	2.59924	-40.9955	-4.59788	-12.3324	14.7557	3.4607
-24.9818	36.8311	15.8177	-4.74852	-4.01021	10.6045	-16.969	-4.51503	7.18859	18.6195	-0.849378	-0.516449	-176.988	311.626	1.11571	-1.18021	-0.0390274	-2.91113	48.0685	59.7592	44.5616	0.863727	-0.838785	-0.626983	7.67872	8.56082	-20.8022	-6.31424	4.18622	7.72219	12.3816	12.5687	-0.0340096	-0.912653	-22.8932	26.238	26.7943	12.3919	-10.8592	22.1937	-17.2946	16.5365	2.27585	-35.7914	2.47735	-41.4189	-5.18223	-11.8154	15.1149	3.17443
-24.934	35.5145	16.0269	-3.71219	-4.29526	9.57044	-16.9817	-5.28833	7.06953	19.2688	-0.968234	-0.463722	-176.938	311.338	1.49686	-1.16726	-0.0875836	-2.9524	47.879	59.576	44.1831	0.699538	-0.442125	-0.657825	7.45403	9.24366	-19.8697	-6.93901	4.70998	7.7493	12.2247	12.4118	-0.0895096	-0.981838	-23.3085	26.1954	26.7973	12.3599	-11.1052	22.0804	-17.2641	16.629	1.99237	-34.7952	2.78891	-40.7578	-5.02091	-12.8006	15.0109	3.52076
-25.8381	35.1394	14.3383	-3.95709	-5.12979	10.2469	-17.3858	-5.02284	5.74047	19.5668	-0.797122	-0.69187	-177.825	312.038	2.18854	-0.952603	-0.103985	-3.08658	48.216	59.5381	44.3853	0.401024	-1.22399	-1.14692	7.92758	8.92931	-19.4232	-7.5424	3.35299	7.4743	12.3394	12.5264	-0.062089	-0.902394	-23.7606	26.2854	26.7593	12.3758	-9.56514	22.4963	-17.3312	16.5078	1.93796	-34.8491	2.9864	-41.521	-5.29343	-12.0454	15.0721	2.56988
-24.3862	35.6209	14.651	-4.44021	-5.30896	10.5841	-17.097	-5.32637	6.09856	19.794	-0.779788	-0.634966	-177.833	312.401	2.51927	-0.475567	-0.0219111	-2.91599	48.1464	59.4656	44.0102	0.846408	-2.27246	-2.0718	7.62094	9.14832	-19.9059	-7.37345	3.65565	7.62474	12.3937	12.2368	-0.0954397	-1.04146	-22.5266	25.901	26.7364	12.4514	-9.3167	22.3014	-17.2746	16.5868	2.06438	-35.2491	3.40377	-43.096	-5.26596	-12.3706	15.2646	2.38668
-24.2057	34.9616	14.8412	-4.92287	-4.96121	11.1124	-17.169	-5.01507	6.61152	20.197	-0.830878	-0.637535	-177.52	312.085	2.56829	-0.0737973	-0.0104918	-2.9259	47.996	59.6047	44.5986	1.11496	-2.00586	-2.68522	7.10325	9.72638	-20.5274	-7.85616	3.31054	8.06374	12.0306	12.4777	-0.141259	-1.18276	-22.8183	25.7499	26.7973	12.4232	-9.91397	22.2879	-17.23	16.7151	2.10304	-35.2542	5.1784	-44.0622	-5.04909	-12.1368	16.727	2.6615
-23.4636	34.8999	15.3215	-5.40436	-4.91291	12.0356	-16.9327	-4.57658	6.61993	19.8722	-0.81917	-0.649193	-177.734	312.445	3.22521	0.13989	-0.14871	-3.04439	47.705	59.2773	44.9165	1.28495	-1.42237	-1.51375	6.84581	9.88356	-20.3049	-8.22703	2.68083	8.69783	12.3007	12.4539	-0.0340096	-1.03478	-22.1006	25.5539	26.7602	12.5268	-8.70742	22.5548	-17.2345	16.7012	2.24459	-35.1587	4.01072	-44.0045	-5.1761	-11.5881	16.3475	2.54709
-23.3095	35.0539	14.6981	-6.14527	-5.73867	12.6227	-17.0372	-4.01501	6.57049	19.4643	-0.93686	-0.760826	-176.657	311.729	3.721	-0.338423	-0.135531	-3.08388	48.1324	59.3905	45.1678	1.5982	-1.96318	-1.99167	6.47835	9.04726	-19.7577	-8.01573	3.3683	8.18564	12.1644	12.5083	-0.0523068	-0.930976	-22.0496	26.2968	26.7879	12.3897	-8.70093	22.3507	-17.2412	16.58	1.86102	-35.1483	4.3315	-44.9155	-5.77979	-11.269	15.0299	2.95689
-23.8477	34.0434	14.8643	-5.95119	-5.89333	13.822	-16.7424	-3.95687	6.6909	19.9406	-0.793827	-0.738373	-176.002	311.308	3.66404	-0.909136	-0.0732397	-3.01864	46.9615	59.788	44.7775	1.49885	-1.37807	-1.58483	7.00773	9.7678	-19.7763	-8.14012	3.23605	7.98115	12.3235	12.2395	-0.027826	-1.01228	-22.8605	26.4767	26.7566	12.471	-8.9983	21.8015	-17.1894	16.7488	1.44261	-35.1073	3.91249	-43.6298	-5.43169	-11.0481	15.0996	2.5103
-23.2142	34.0434	14.5045	-6.62041	-5.96072	15.0426	-16.8357	-3.8779	7.05121	19.2994	-0.791901	-0.811486	-176.361	310.757	3.97971	-1.1326	-0.0104918	-2.9259	45.1395	60.4111	44.2239	1.82014	-0.851963	-1.04605	7.38317	9.36733	-18.8029	-9.46943	2.46182	7.75161	12.0253	12.3588	-0.062089	-0.902394	-22.6133	25.5877	26.7783	12.3758	-9.58219	21.9452	-17.2604	16.6291	1.32713	-34.6592	2.73189	-43.4822	-6.08914	-11.6471	15.7115	1.20608
-23.5035	34.48	14.9595	-6.23451	-6.28439	15.0976	-16.6142	-4.17809	7.08175	18.2185	-0.758906	-0.825774	-177.483	311	3.55107	-0.674682	-0.20796	-2.98107	44.4804	60.2774	44.8082	1.3432	-0.717141	-1.47427	6.57846	10.2977	-18.6877	-9.61137	2.20262	7.25915	12.2641	12.4966	-0.0448055	-1.04823	-22.3573	26.38	26.8516	12.2844	-9.42339	21.9012	-17.2986	16.6495	0.820285	-34.1523	3.16499	-43.6825	-5.91156	-11.4481	15.406	2.86405
-24.1835	35.1648	15.6261	-6.77686	-5.84313	15.0777	-17.0767	-4.61698	7.44202	18.1971	-0.863849	-0.83548	-178.164	312.271	3.74114	-1.23584	-0.0930575	-3.03772	44.4961	61.0498	44.0298	1.88369	-0.92652	-0.92977	6.37186	9.8162	-17.7777	-10.2447	2.33536	7.37724	12.1786	12.289	-0.110341	-1.06532	-22.0692	25.8456	26.7973	12.4202	-10.137	22.108	-17.3479	16.5558	0.00152055	-34.5307	3.75608	-43.5046	-5.94093	-11.5959	15.469	1.69052
-25.3177	36.1959	15.6065	-6.98903	-6.00507	15.3301	-17.0576	-5.47419	7.41759	17.7117	-0.753026	-0.86658	-177.7	311.988	3.23657	-0.988523	-0.0219111	-2.88391	44.3811	61.2369	44.608	0.99533	0.0206288	0.115273	6.51337	9.40486	-17.2329	-10.137	2.28082	7.97953	12.2066	12.3032	-0.131173	-1.08917	-21.8239	25.8717	26.7973	12.2301	-9.74712	22.9642	-17.3746	16.6127	0.592846	-34.0044	3.3563	-42.8176	-5.40134	-11.6576	15.2047	1.03304
-25.6803	36.0739	15.2421	-7.30962	-5.9947	15.8673	-17.3285	-5.78949	8.36185	17.6997	-0.791547	-0.789509	-176.984	311.475	2.98241	-1.58817	-0.0104918	-3.01148	44.5196	61.1409	44.2399	1.48337	0.312067	-0.602365	6.59641	9.02705	-18.5063	-10.0369	2.26481	7.22968	12.1065	12.3239	-0.0633562	-1.02151	-22.0913	25.7393	26.8255	12.2457	-9.00631	22.4573	-17.1658	16.7329	0.060011	-34.319	3.70124	-42.4241	-4.93408	-11.3185	15.6992	1.07013
-25.855	35.9657	15.1841	-7.34853	-6.38827	14.7284	-17.6827	-5.61738	8.45572	17.3203	-0.812312	-0.786549	-177.607	311.222	2.85111	-1.15136	-0.20796	-3.0411	43.9108	60.7595	44.7853	2.58002	0.384496	-1.03681	5.21186	10.1558	-18.7658	-10.7056	2.83836	7.34597	12.3032	12.629	-0.074963	-1.0771	-22.3664	26.1628	26.7454	12.3553	-9.12329	21.9879	-17.2454	16.613	-0.456225	-34.5596	4.31298	-43.5421	-5.21212	-11.5664	15.3835	2.14242
-25.4989	35.6859	15.1812	-6.421	-6.88319	14.5853	-17.4216	-6.43508	8.65114	15.9835	-0.729306	-0.85472	-178.564	311.125	2.9577	-1.34092	-0.0455151	-3.00211	43.873	60.3569	44.9479	2.9753	0.993475	-0.640075	6.02524	10.5156	-18.7776	-11.2653	3.26637	7.92869	12.0075	12.5868	-0.0724795	-0.995401	-21.8338	26.7481	26.782	12.2576	-9.12329	21.5411	-17.3058	16.5255	0.34635	-33.6429	4.65955	-43.468	-4.67538	-12.6109	15.0625	2.93682
-26.9838	35.5069	15.7118	-6.81908	-7.31223	14.6615	-17.4234	-5.89595	7.8145	15.1957	-0.810148	-0.905633	-178.4	311.865	3.02283	-1.63582	-0.0170555	-2.97856	44.57	59.874	44.841	3.32809	1.72917	-1.10921	6.7191	11.4041	-18.3826	-10.8664	3.40314	7.26452	12.1786	12.289	-0.0560068	-1.05928	-22.234	26.737	26.7698	12.3003	-9.58087	21.3721	-17.3058	16.5363	1.13942	-33.4833	4.90645	-42.1944	-4.86071	-12.3436	16.1937	2.4732
-25.987	35.9675	15.0721	-7.24834	-6.98861	15.1672	-17.4864	-5.67939	8.37437	15.5659	-0.770918	-0.887539	-177.998	311.865	2.43228	-1.65616	-0.0345671	-2.94773	44.6883	59.8113	44.3058	4.08994	1.02449	-0.539202	6.78245	11.3978	-18.7748	-10.2835	2.96411	7.69163	12.2817	12.2812	-0.0632041	-0.965132	-22.2415	26.6507	26.89	12.1806	-9.37671	21.5411	-17.4157	16.7012	1.31397	-33.6759	4.34113	-41.8159	-5.66624	-12.8481	16.3309	1.91562
-26.5507	35.9639	15.0996	-8.27362	-8.11278	14.8073	-17.6895	-5.01511	7.68628	15.9468	-0.696887	-0.919764	-177.759	311.475	1.97624	-1.29015	-0.0302336	-3.05097	44.5321	59.7944	44.4251	4.27271	1.31026	-2.1923	8.04339	11.0889	-17.7397	-9.63014	2.76578	8.1915	12.2643	12.3722	-0.110341	-1.06532	-21.6735	26.5552	26.8675	12.2576	-10.3673	21.0573	-17.396	16.5709	0.617545	-33.7942	4.35381	-40.9036	-5.80295	-13.2249	17.0064	1.33076
-27.5224	35.3739	15.7852	-8.19132	-7.76698	14.4311	-17.5059	-5.58938	6.59102	15.4971	-0.786022	-0.965974	-177.339	310.612	1.85743	-0.939146	-0.0894792	-3.05755	44.2914	59.5595	43.9422	3.87506	0.970566	-3.645	6.46809	10.1691	-17.2923	-10.2684	3.62494	9.21218	11.977	12.1913	-0.119768	-0.971458	-20.9542	26.3395	26.7479	12.3228	-10.5898	21.0174	-17.3449	16.5339	1.54721	-33.4987	4.27543	-41.4334	-5.55157	-13.1569	16.1133	1.54192
-26.8502	35.2363	15.3845	-8.52136	-6.51346	14.4899	-18.8858	-5.55252	7.04982	15.1741	-0.758906	-0.852612	-178.111	310.486	2.03358	-1.6175	-0.0612274	-3.0411	44.5545	59.4698	44.424	4.055	-0.606952	-3.24365	6.84581	9.88356	-16.8024	-9.45304	4.20236	8.06374	12.3312	12.6432	-0.110341	-1.12566	-21.2776	26.4313	26.6815	12.6212	-11.6165	21.589	-17.4062	16.6302	0.92426	-33.2441	3.88745	-41.521	-5.84683	-13.6783	16.4437	1.59754
-26.6315	37.2065	15.7452	-8.96212	-7.02789	13.5984	-18.9046	-5.7699	6.77445	14.0929	-0.746792	-0.905633	-177.881	310.672	2.03052	-1.18021	-0.147949	-3.12113	44.7324	59.47	44.288	4.61061	-0.970566	-3.04532	6.70009	10.5108	-17.2047	-10.5062	5.40641	7.79271	12.3394	12.2127	-0.107199	-1.09661	-21.3307	26.6994	26.7479	12.3228	-11.0088	21.6256	-17.2863	16.5267	0.604874	-33.5598	3.92298	-40.4411	-5.74867	-13.6532	16.9674	1.63579
-26.0941	37.4149	15.1419	-8.55181	-6.8686	13.3391	-18.9178	-6.07306	7.24524	14.4673	-0.680395	-0.884523	-178.064	310.986	1.9219	-1.31428	-0.103985	-3.08658	44.6087	59.4159	44.4799	5.1299	-0.577504	-4.28478	6.55718	10.7815	-18.5313	-10.9004	6.08219	8.1696	12.2335	12.3195	-0.0808932	-1.01228	-21.4962	27.4299	26.6896	12.4835	-9.94203	22.2364	-17.4176	16.5463	0.403259	-33.1056	4.2461	-41.5751	-5.3061	-12.9581	17.613	2.30319
-24.993	36.896	14.6301	-8.35634	-7.68715	12.8439	-19.5885	-6.23367	7.37866	13.6355	-0.755793	-0.909865	-174.827	309.349	2.08852	-1.22057	-0.147949	-3.12113	44.573	59.5123	44.2281	5.28181	-0.210292	-5.38123	6.61773	9.50976	-18.617	-10.6763	6.7267	9.80591	12.1923	12.2753	-0.110341	-1.12566	-20.1259	27.759	26.6959	12.3125	-10.8676	22.8872	-17.4366	16.6536	0.661895	-33.2747	4.58138	-41.4695	-5.69683	-13.1642	17.527	2.15465
-25.6741	36.5495	14.7268	-8.22702	-7.37812	13.5298	-19.5739	-6.5454	5.75456	13.9445	-0.743883	-0.919455	-173.996	308.86	1.35575	-1.20836	-0.0612274	-3.0411	44.5023	59.5905	43.8827	4.89975	-0.548157	-5.43403	6.30769	9.31577	-19.0582	-10.4193	7.69372	10.7038	12.1583	12.4601	-0.0828699	-0.979826	-19.7304	28.1768	26.8255	12.3459	-10.2586	23.7003	-17.4547	16.5967	-0.0699452	-32.6073	4.28411	-41.7525	-5.88964	-12.7914	18.2064	1.69212
-24.8435	37.5588	14.239	-8.02956	-8.3423	13.1679	-20.2577	-7.84482	6.21615	14.1011	-0.815267	-0.899176	-174.442	309.413	1.98227	-1.14533	-0.0545877	-3.09445	44.2837	59.5334	44.0256	4.37643	-0.379275	-4.92718	6.57232	8.91313	-18.7259	-10.0515	7.64942	9.35669	12.2428	12.4118	-0.107351	-1.04146	-19.875	28.0986	26.7973	12.4835	-9.95926	24.4209	-17.319	16.5896	0.595011	-32.3007	3.26943	-41.0075	-5.80655	-12.0336	17.6064	1.95312
-25.5203	37.9271	14.1291	-8.04398	-7.66987	12.9015	-20.271	-8.51388	6.56877	14.1149	-0.886277	-1.02824	-174.064	309.259	2.55546	-0.982416	-0.128993	-3.01148	44.4303	59.6036	44.1956	3.95329	-0.0970616	-4.70184	6.09851	9.30038	-18.8029	-10.4831	7.90954	9.7235	12.2455	12.0531	-0.110341	-1.06532	-19.0068	28.4436	26.7316	12.2958	-9.65041	24.6667	-17.4002	16.4722	0.466828	-32.4917	3.8723	-40.8465	-5.66828	-11.7894	16.6796	1.74841
-26.0876	38.6275	13.8354	-8.18041	-8.30566	12.3557	-19.7867	-8.81124	7.50537	15.156	-0.786275	-0.911087	-174.535	309.967	1.81932	-0.897939	-0.0585107	-3.04759	44.4584	59.7201	44.3677	4.34921	0.169845	-4.36753	6.50088	8.47878	-19.5825	-10.3372	7.56849	9.79974	12.2824	12.2829	-0.0401425	-1.29125	-18.9035	28.0901	26.7191	12.3333	-8.35288	24.1058	-17.3627	16.4447	0.827229	-32.5633	4.50241	-41.0811	-5.47373	-11.6848	17.4702	2.04024
-26.0808	39.0837	13.3065	-8.11216	-8.29795	11.8667	-19.7552	-9.56363	7.53361	16.0079	-0.861999	-0.937185	-174.704	309.816	1.43097	-0.778439	-0.0412575	-3.00108	44.4338	59.74	43.5345	4.08364	0.808627	-5.4226	7.0042	9.16764	-18.8603	-9.86218	7.70671	10.1515	12.1342	12.4238	-0.0396356	-1.13604	-19.0935	28.0332	26.8468	12.3228	-8.46776	23.7814	-17.4335	16.5187	-0.379478	-31.739	4.40851	-41.6563	-6.65157	-12.0158	18.6384	1.8493
-25.9745	39.4529	13.2098	-7.378	-7.26616	11.5529	-19.3373	-9.83355	7.65071	16.5186	-0.821856	-0.889465	-174.263	309.995	1.01682	-1.32032	-0.0945781	-3.14113	44.2698	59.7402	43.0474	4.23334	1.26798	-5.25452	6.44241	8.59078	-18.3623	-9.49248	7.32045	10.0847	12.3235	12.2395	-0.0950342	-1.1447	-19.1669	28.2802	26.6922	12.4403	-7.63893	24.3288	-17.4129	16.5295	-1.33851	-31.7375	4.7742	-41.5986	-5.75275	-12.107	18.7695	1.62329
-25.7604	39.5899	13.1096	-7.84949	-6.7668	11.4641	-19.6504	-9.75745	7.60492	16.1215	-0.845374	-0.918203	-173.115	310.116	1.13259	-1.85845	-0.0302336	-3.03122	44.3147	59.4973	42.9993	3.86012	1.74615	-5.63465	7.12458	8.91421	-18.3229	-8.79353	6.90094	10.8923	12.2006	12.1584	-0.0895096	-1.14879	-18.5132	28.3745	26.8255	12.3459	-7.36619	23.7273	-17.4031	16.5522	-1.7008	-31.2009	5.47683	-41.4835	-6.15406	-13.0251	18.5284	2.19126
-25.6321	39.1279	12.8973	-6.59845	-6.75931	11.7762	-20.0753	-10.0731	6.28174	15.9468	-0.806853	-0.913454	-173.399	310.415	0.586303	-1.66636	-0.160012	-3.14383	44.3755	59.589	42.87	3.68329	1.56368	-5.07272	7.62291	8.59078	-17.9932	-9.43373	7.23593	10.5438	12.2982	12.2559	-0.0913342	-1.17302	-18.4324	28.3219	26.7276	12.4202	-7.66773	23.51	-17.3609	16.5488	-2.2663	-30.6384	5.76421	-41.5771	-6.23284	-13.6145	18.0963	2.11425
-25.0515	39.9355	12.9089	-6.31323	-6.70498	12.0778	-20.3874	-9.63006	5.54605	16.1103	-0.753026	-0.893251	-173.39	310.459	1.0854	-1.26268	0.0614808	-2.96731	44.3428	59.4767	42.588	3.12185	1.37361	-4.31473	8.52756	8.53945	-17.2872	-10.843	8.26757	9.95016	12.1869	12.5217	-0.0560068	-1.26443	-17.9981	27.886	26.8255	12.3459	-7.67912	23.3984	-17.3109	16.4802	-1.71396	-29.7107	5.83979	-41.058	-5.6404	-13.9865	17.5881	1.7516
-25.482	40.5561	12.5438	-6.31716	-7.58679	12.6413	-20.7698	-9.45279	7.21272	16.5378	-0.728697	-0.899602	-173.295	310.141	1.60816	-1.23584	-0.13097	-3.06997	44.1113	59.1728	42.3959	2.68329	1.2469	-4.31473	8.77817	9.73151	-17.3092	-10.9736	8.84741	9.7126	12.3175	12.15	-0.134467	-1.17997	-17.2906	27.2663	26.7973	12.3599	-7.75611	23.7085	-17.326	16.4144	-2.57748	-29.635	5.33882	-40.5592	-6.43213	-13.5327	18.183	0.65493
-24.8301	40.071	12.5872	-6.41957	-7.31441	12.633	-21.5663	-9.62219	6.65159	16.3688	-0.767927	-0.976633	-172.655	310.418	1.64111	-1.0875	-0.132642	-3.17808	44.0118	58.8968	41.7124	2.28994	1.42045	-5.27105	9.6286	10.5789	-17.6003	-11.2584	8.86986	10.2984	12.2858	12.0767	-0.0680699	-1.30668	-17.4947	26.9281	26.9131	12.2582	-6.79452	23.8082	-17.4025	16.4885	-2.91855	-29.3643	5.24897	-40.3796	-6.06624	-14.6642	18.6194	0.496945
-23.964	39.2113	13.0376	-6.42416	-8.34841	13.6259	-21.0926	-9.71835	6.78683	16.59	-0.898441	-0.867376	-173.037	310.972	1.86159	-1.1755	-0.0945781	-3.14113	44.2343	58.9156	42.0056	2.28994	1.79683	-5.58397	9.55411	9.45049	-18.5962	-11.4715	9.09473	9.88647	12.3018	12.4348	-0.0828699	-1.24852	-18.1841	26.6762	26.7171	12.3937	-6.89057	23.7257	-17.5484	16.4365	-2.57171	-29.2803	5.37729	-41.0147	-6.22209	-15.1443	17.7796	-0.381982
-23.5804	39.7114	13.1085	-6.39167	-7.95304	13.6396	-21.7443	-10.3174	7.23685	16.8335	-0.848871	-0.80549	-172.542	310.575	2.30247	-0.259228	-0.103985	-3.08658	44.3428	58.9343	41.5193	2.34558	1.36094	-6.19219	10.0488	9.7678	-19.311	-11.2819	9.00291	10.1083	12.1101	12.454	-0.122151	-1.11835	-18.9257	26.3052	26.9131	12.2582	-7.09589	23.5085	-17.6626	16.5867	-3.49427	-29.1945	5.1784	-41.0211	-5.9816	-15.2553	16.9972	0.105861
-24.0667	38.9354	12.2938	-6.42184	-7.96122	13.5057	-21.6227	-10.6702	8.20229	16.8697	-0.920844	-0.730507	-172.31	309.852	2.42439	-0.548847	-0.20796	-3.10112	44.2327	58.8861	41.083	2.03351	0.42327	-5.88808	9.65249	9.68716	-20.274	-11.1507	9.18664	10.197	12.2763	12.6126	-0.0401425	-1.29125	-19.3937	26.2528	26.7973	12.2301	-7.60274	23.6285	-17.5266	16.458	-3.32547	-29.1438	4.82898	-42.1517	-5.76627	-15.1718	17.2177	0.446894
-24.3989	39.0929	11.8896	-5.97533	-7.86235	13.1843	-21.0275	-11.4732	8.93129	17.1866	-0.876494	-0.839261	-172.467	309.067	2.13736	-0.597702	-0.158694	-3.21004	44.2002	58.8667	41.0142	1.85959	0.901634	-5.52605	9.65046	8.4001	-19.874	-10.369	9.13738	11.5627	12.2824	12.2829	-0.0716178	-1.2919	-19.5024	26.2951	26.7817	12.2582	-8.13662	23.6462	-17.5466	16.3488	-2.53518	-29.3652	5.59508	-42.4832	-5.67504	-15.1312	17.3234	0.638052
-25.11	38.2866	11.3827	-5.7219	-9.26732	12.3313	-21.1113	-11.6633	9.82793	17.4801	-0.903662	-0.905633	-172.274	308.68	2.0848	-0.674682	-0.160012	-3.14383	44.1892	58.8398	41.6393	1.06144	1.10959	-5.5713	9.54126	7.67973	-20.7265	-9.37671	9.23667	12.1244	12.2549	12.5897	-0.110341	-1.06532	-19.4877	25.8054	26.7046	12.2795	-7.44055	23.8287	-17.3983	16.4304	-3.00997	-28.4606	6.43591	-42.67	-5.56764	-14.9726	17.3255	0.780629
-25.7179	38.6144	11.6833	-6.38788	-9.04771	12.6354	-21.2038	-11.413	10.0381	17.7026	-0.822211	-0.920722	-171.711	309.011	2.12104	-0.777269	-0.20796	-3.10112	44.3198	58.6678	40.9043	1.40333	1.90879	-4.34596	9.53571	7.55269	-20.6662	-9.63014	9.79469	12.57	12.2457	12.4966	-0.110341	-1.12425	-18.7041	24.2341	26.6922	12.3166	-7.94953	23.2884	-17.375	16.5323	-2.68217	-27.6493	6.91339	-43.3808	-5.55286	-14.0652	18.217	1.04323
-25.7041	38.586	11.1293	-6.67526	-9.36376	13.0647	-21.6192	-11.8283	10.6175	17.7483	-0.7252	-0.859186	-170.792	309.123	2.31522	-0.725859	-0.0863164	-3.17288	44.2235	58.7141	40.7988	0.926064	2.42958	-4.62096	8.89325	7.43594	-20.3584	-9.37671	8.73991	11.7695	12.2335	12.3195	-0.0794233	-1.17039	-19.7004	24.5588	26.8675	12.2576	-7.8331	23.5915	-17.3652	16.5031	-1.46054	-27.6688	7.32129	-42.901	-6.10417	-14.0229	18.6475	1.30963
-25.624	37.5256	11.6624	-6.49674	-9.24531	13.1821	-21.2485	-11.9909	10.8946	17.3295	-0.635893	-0.912334	-171.109	309.506	2.10685	-0.65266	-0.16797	-3.08778	44.2132	58.7053	41.5083	0.951093	2.79603	-4.60604	9.83577	6.99207	-19.3963	-9.40761	8.05183	10.9701	12.2549	12.1282	-0.0340096	-1.24241	-19.5154	24.7747	26.9131	12.2582	-7.39478	23.1461	-17.4335	16.5306	-1.11496	-27.5476	7.35336	-42.6892	-6.39477	-14.6447	18.1682	0.682934
-24.4861	36.2592	11.9909	-5.8829	-9.8366	13.4475	-21.4635	-11.2717	11.1408	17.5394	-0.719103	-0.92941	-171.657	308.809	2.48309	-0.7833	-0.158694	-3.21004	44.3645	58.7595	41.6996	1.43563	3.24972	-4.65716	9.59828	6.95823	-19.3366	-8.79353	9.09551	10.3393	12.2054	12.1199	-0.050026	-1.13169	-20.0732	24.5073	26.7316	12.2958	-6.61608	23.1394	-17.3432	16.5023	-0.944301	-26.7692	8.42479	-43.1319	-5.89213	-14.5796	18.5693	0.715955
-25.9039	35.6396	10.8446	-5.9722	-8.48275	13.1251	-21.1895	-10.7146	10.7457	17.4674	-0.692032	-0.918968	-171.512	308.88	1.63943	-1.20768	-0.0236445	-3.16946	44.4516	58.7733	42.5649	1.99013	2.68757	-3.90476	10.7295	6.37363	-19.5907	-8.84099	8.60326	10.7335	12.2006	12.1584	-0.110341	-1.06532	-20.068	24.1648	26.8036	12.1794	-6.34575	23.2407	-17.3718	16.462	-1.90241	-27.3699	7.7278	-42.6609	-6.16428	-14.5558	18.7019	0.558426
-25.0358	35.0852	11.5575	-5.82094	-8.94687	13.7053	-21.5821	-11.7014	10.5133	17.7989	-0.758855	-0.914691	-171.353	308.774	2.03052	-1.18153	0.0454644	-3.0411	44.5276	59.0147	42.0076	1.65958	3.46437	-2.63579	11.0474	6.29235	-19.3901	-8.66589	8.59616	9.81517	12.2763	12.1058	-0.0834781	-1.10707	-20.2147	23.2171	26.7479	12.3228	-6.27561	23.8219	-17.319	16.5102	-1.43455	-27.0125	7.8089	-42.3492	-5.7629	-15.7361	18.951	1.07888
-24.7347	34.0434	11.5616	-5.32835	-9.39108	14.1465	-21.7808	-11.7078	10.8909	17.3378	-0.662893	-0.922856	-171.338	309.533	3.14931	-0.815526	-0.126864	-3.14585	44.7369	58.9546	42.1112	2.0409	4.79094	-2.43323	11.0682	5.85122	-20.274	-8.61644	9.29653	10.3606	12.2066	12.3032	-0.0560068	-1.26443	-20.5589	22.1278	26.89	12.1806	-6.73849	24.5887	-17.3109	16.4559	-1.01463	-27.3378	7.44794	-41.9841	-6.74997	-15.9359	18.5631	2.13326
-24.5538	34.2663	11.2059	-5.25631	-9.31011	14.5614	-21.2729	-12.0109	10.4831	17.1834	-0.795247	-1.00092	-170.846	308.947	2.3436	-1.62641	-0.0697425	-3.16287	44.6069	59.085	42.8483	1.65996	4.83793	-2.10698	11.2807	6.33562	-21.0223	-8.70588	9.29871	11.1132	12.2457	11.9287	-0.110341	-1.18894	-20.6492	22.8584	26.6922	12.3166	-6.50001	24.4521	-17.201	16.5374	-1.72712	-28.6074	8.08249	-42.4328	-7.15344	-16.0559	18.1036	1.8613
-25.4075	33.8669	11.0667	-4.89902	-9.53918	14.5907	-21.2352	-12.9715	10.2297	16.5468	-0.800244	-1.10139	-170.897	308.757	2.22429	-1.42963	-0.0090726	-3.15979	44.3733	59.2635	42.0517	1.78551	4.90889	-1.1237	11.0907	5.95857	-20.719	-9.02439	9.25801	11.6823	12.0849	12.1918	-0.0690836	-1.25981	-20.3194	22.6668	26.7698	12.3003	-7.16088	24.1338	-17.4001	16.6566	-1.97677	-28.4774	7.09672	-42.516	-6.99861	-16.2392	17.6338	1.87983
-24.612	34.7074	11.4133	-4.46394	-8.97374	15.2758	-20.9283	-14.0633	11.3624	16.1117	-0.894538	-1.14559	-171.018	307.877	2.25267	-1.23271	-0.125749	-3.19862	44.235	59.2948	41.6867	1.98072	5.15567	-0.819585	11.2364	6.80445	-21.0022	-8.93081	9.82104	11.497	12.2487	12.1199	-0.0401425	-1.29125	-21.4334	23.1714	26.6643	12.3188	-7.45329	24.5757	-17.3841	16.6333	-1.47658	-28.6659	7.25227	-42.2594	-6.30033	-16.124	17.7698	2.60919
-24.2342	34.5692	11.4974	-3.97207	-9.32724	15.0324	-21.9296	-13.9137	10.7157	15.8328	-0.791699	-1.1746	-171.527	307.97	2.75501	-0.958564	-0.115815	-3.12996	44.8146	59.3202	41.1545	2.48439	5.15476	-0.345088	10.9671	6.2429	-20.8303	-8.80805	9.74061	11.9515	12.234	11.8758	-0.0198178	-1.36702	-20.9861	23.5836	26.8248	12.1904	-7.49605	24.0887	-17.3007	16.3379	-2.20132	-28.6045	6.84573	-42.7531	-5.7495	-16.3435	17.2338	2.11187
-24.9357	34.5784	11.6362	-3.94793	-9.1171	14.6059	-21.4244	-13.677	10.6297	15.1774	-0.881867	-1.07241	-171.974	308.398	2.8784	-1.72079	-0.107908	-3.17447	46.4109	59.3652	40.7651	2.66983	4.69104	-1.8225	10.593	6.11272	-21.1747	-9.19657	9.79258	11.7565	12.3129	12.4478	-0.0573247	-1.25981	-21.3367	22.6312	26.8468	12.1374	-7.53775	23.5685	-15.6212	16.982	-1.48942	-29.6667	6.45089	-42.2657	-6.3906	-15.6017	16.9869	2.91142
-23.8765	33.6122	11.3522	-4.46394	-9.356	13.5221	-21.3624	-14.3975	10.3427	13.6446	-0.875202	-1.11796	-172.12	308.179	3.06611	-1.82091	0.019463	-3.14506	46.8245	59.3142	41.1418	1.22361	4.06559	-1.5529	10.4117	6.46389	-21.4855	-9.79703	10.7608	11.815	12.3847	12.2127	-0.0609233	-1.22603	-21.4794	22.9917	26.9569	12.2207	-7.5757	23.9976	-15.72	16.918	-1.63697	-28.159	6.68695	-43.0781	-5.82033	-16.0706	16.7067	2.39287
-24.3546	34.0434	10.6342	-4.14831	-9.86285	13.1679	-21.2285	-14.0494	10.1754	13.5812	-0.845374	-1.05535	-172.349	307.939	2.56484	-1.67247	-0.126864	-3.14585	46.7222	59.3877	42.3309	0.741703	3.08423	-1.52477	10.5405	6.85482	-21.8709	-9.45304	9.94608	12.4449	12.0739	12.2609	-0.0340096	-1.24241	-20.7841	22.6609	26.7759	12.337	-7.09589	25.029	-17.1399	16.6087	-1.63697	-28.6659	6.21516	-42.1127	-5.69579	-17.1826	16.8736	2.64011
-23.1107	33.7343	10.5956	-3.50965	-10.4873	13.5571	-21.0939	-14.0123	9.18583	13.3277	-0.752773	-1.18605	-172.428	308.048	3.24133	-1.32032	-0.0863164	-3.17288	45.8985	59.197	42.2632	1.08422	3.22909	-1.82294	11.2364	7.36832	-20.3503	-9.30038	9.69349	13.2381	12.203	12.0875	-0.076737	-1.24241	-21.2552	22.7513	26.6753	12.2895	-7.21287	24.4847	-17.3455	16.1832	-1.71396	-28.697	4.48947	-42.5623	-5.7973	-17.4674	17.5856	1.71693
-24.3117	34.8311	11.0071	-3.90321	-10.3555	13.6467	-21.6182	-14.4728	9.79917	13.5592	-0.80662	-1.1269	-172.438	308.206	2.60308	-1.17014	-0.167412	-3.17963	45.0581	59.3523	42.2007	1.52268	4.09793	-1.83328	12.4163	7.94064	-20.2122	-9.22219	8.44102	13.1471	12.3415	12.3827	-0.0659918	-1.27439	-21.518	22.6642	26.7023	12.3061	-7.52423	24.7357	-17.4924	16.4103	-1.11496	-28.7127	4.62747	-43.0822	-5.92171	-17.2161	17.3994	1.65809
-23.6609	33.9589	10.945	-3.29133	-10.3697	13.0152	-22.3544	-14.6539	10.6159	13.3398	-0.761825	-1.29886	-173.003	308.011	2.97782	-1.50133	-0.115815	-3.11679	44.1756	60.1303	42.6844	1.58885	4.35135	-2.66452	11.8953	6.86781	-16.7803	-8.71901	7.44435	13.3141	12.1189	12.2436	-0.0560068	-1.26443	-20.7905	21.9251	26.8675	12.2026	-7.3333	24.0016	-17.3567	16.4885	-0.446838	-28.0745	5.42221	-43.6837	-5.43616	-17.6465	18.5255	1.17901
-23.8034	32.4912	11.1706	-3.45287	-11.3694	13.8518	-21.9564	-14.5523	10.0937	13.6664	-0.818562	-1.26107	-173.525	306.96	3.04422	-1.42892	-0.115815	-3.11679	43.8924	60.5677	42.8852	1.5696	4.90889	-2.54287	12.4212	6.33562	-17.1278	-9.46325	7.61592	13.2677	12.4228	12.1791	-0.0828699	-1.24852	-21.0068	22.3533	26.7479	12.3228	-6.59598	23.8705	-17.4497	16.2174	-0.0557534	-28.0144	5.28746	-44.1905	-5.04419	-17.7085	18.5712	2.56378
-24.8262	32.2483	11.4818	-3.59546	-11.2123	14.244	-21.6854	-14.4587	9.84484	14.0829	-0.690704	-1.235	-173.909	307.25	2.5099	-1.30606	-0.107908	-3.1478	44.4918	59.6763	42.7103	1.72733	4.38612	-2.60847	12.9994	6.35807	-17.5927	-9.01065	8.26965	13.9584	12.5433	12.0641	-0.104158	-1.22603	-20.7252	21.3722	26.7593	12.3758	-6.68364	24.5653	-17.3736	16.4334	0.362717	-27.7922	5.77932	-44.4388	-5.15396	-17.4609	17.9811	2.14263
-24.4195	32.3015	10.9968	-3.59659	-10.981	14.3712	-21.9538	-14.0442	10.9184	14.4494	-0.792053	-1.27974	-173.49	307.091	1.78318	-1.40377	-0.118927	-3.17808	44.6254	59.5579	42.7777	1.78828	4.24278	-2.08153	12.5185	6.28617	-16.2894	-9.40419	7.82801	14.6429	12.3454	12.2609	-0.110341	-1.23427	-20.9443	22.0622	26.6904	12.2515	-7.18038	24.2795	-17.2524	16.3052	0.178715	-27.588	5.91622	-43.9147	-5.08603	-17.9733	17.4649	1.90396
-25.2074	32.3864	10.5479	-3.58121	-11.1124	14.6215	-22.0203	-14.0356	11.1547	14.0093	-0.924594	-1.04134	-173.212	307.53	2.08716	-0.910864	-0.158694	-3.21004	44.8945	59.0107	42.8992	2.01653	4.88517	-2.45876	13.3778	5.4613	-15.782	-9.18664	7.34602	16.085	12.3618	12.1913	-0.082211	-1.20298	-21.2844	21.952	26.7479	12.3228	-6.58904	24.365	-17.274	16.4345	-0.0586932	-27.6778	4.90645	-42.7662	-5.71221	-17.6587	18.1027	2.30432
-24.5385	31.6019	10.4856	-3.176	-11.4811	14.719	-22.1448	-14.2279	12.2571	12.492	-0.849834	-1.0493	-172.843	307.405	2.79677	-0.958564	-0.0130058	-3.22954	45.3107	58.7156	42.8408	1.66515	4.65546	-3.76945	13.8471	5.83189	-15.0709	-9.58008	8.21729	15.7533	12.2961	12.1714	-0.027826	-1.23035	-21.4193	21.1173	26.7046	12.1806	-6.33562	23.8869	-17.2987	16.1714	0.111998	-28.1431	5.48636	-42.5224	-5.38614	-17.103	17.8873	2.13326
-23.7523	31.0055	10.6225	-2.98727	-11.5503	14.6604	-21.7577	-13.8979	12.1808	12.1913	-0.968878	-1.16083	-173.065	306.842	2.67336	-1.26674	-0.0219111	-3.19828	44.9053	58.7266	42.3424	1.45169	3.63512	-4.36753	13.852	6.97741	-15.34	-9.76154	8.92833	15.9608	12.1622	12.1632	-0.0982781	-1.2765	-22.0496	21.1106	26.6675	12.2301	-6.87212	24.2498	-17.3242	16.3967	-0.318489	-27.7714	4.76795	-42.7729	-5.33425	-17.3622	18.2189	2.53686
-23.9158	30.9428	11.2992	-2.44825	-11.8597	15.0976	-21.6741	-14.2279	12.3065	13.2213	-0.89687	-1.07541	-173.121	306.005	2.95369	-1.18756	-0.0641164	-3.27397	44.8191	59.2995	42.1841	1.67471	3.28073	-4.96747	13.1462	6.95823	-16.0894	-8.86986	8.93724	15.9295	12.0909	11.9115	-0.0101877	-1.34231	-21.7651	21.3853	26.6753	12.2895	-6.84247	23.3818	-17.2843	16.4181	0.117032	-26.4829	4.75911	-42.6938	-5.10502	-17.3203	18.0913	3.23966
-22.9054	30.0239	10.7069	-1.92053	-11.6833	14.4421	-21.9284	-14.0861	12.9685	12.8141	-0.848871	-1.0814	-172.855	306.05	2.14628	-0.700831	-0.160012	-3.14383	43.6681	59.1071	41.2689	1.97427	2.60972	-4.08715	14.2538	7.91561	-17.2235	-9.21715	9.75361	16.8705	12.1807	12.3795	-0.119768	-1.15917	-21.762	22.5953	26.6753	12.2895	-6.90499	23.2822	-15.6466	16.7755	-0.0867016	-27.9367	4.56248	-42.0092	-5.13356	-17.5153	18.4243	4.48048
-23.8782	28.9655	10.7875	-1.56102	-11.3752	15.1189	-22.2055	-14.8448	13.854	12.6981	-0.962152	-1.04948	-172.81	306.031	1.97624	-1.18153	0.0158137	-3.22212	42.4466	60.5644	41.642	1.68054	2.29228	-3.98739	14.1318	10.137	-16.604	-8.85422	9.56514	16.7275	12.2518	12.4974	-0.110341	-1.23427	-21.857	22.4667	26.7271	12.2026	-6.94252	23.9353	-15.7007	16.8253	-0.320126	-28.58	5.28746	-41.3419	-4.35985	-16.9107	17.7204	4.56241
-23.9237	29.1333	11.0607	-2.40055	-12.0531	14.8717	-22.6418	-15.3204	14.715	12.1913	-0.821197	-1.09777	-172.556	305.796	2.47792	-0.344161	-0.0968589	-3.3223	43.5082	60.1447	42.4138	1.29755	2.49111	-4.8636	13.7263	10.8973	-17.1565	-8.79353	9.39977	16.763	12.1931	12.0581	-0.0573247	-1.31874	-21.9502	22.5254	26.8468	12.1374	-7.24729	24.5131	-15.7223	16.8183	-0.258392	-28.6955	4.97145	-40.6479	-4.28265	-16.659	17.1764	5.08165
-23.5689	29.4754	11.1323	-2.54366	-12.9803	14.9259	-22.3722	-14.7237	14.206	12.0063	-1.02434	-1.06252	-172.157	305.62	2.01526	-0.756467	-0.0968589	-3.26675	42.7766	60.5849	43.0362	1.19193	3.32275	-3.57247	14.8287	11.4041	-16.4726	-9.37671	9.03657	16.1391	12.3473	11.8758	-0.0560068	-1.31874	-21.1902	21.8675	26.8468	12.3228	-6.97741	24.0589	-15.6598	16.6237	-0.592557	-28.656	5.74298	-41.0468	-3.76665	-17.646	17.2866	4.67688
-23.6176	29.2347	10.8471	-2.29491	-12.6686	15.3724	-22.3756	-14.803	14.312	12.1852	-0.899252	-1.0546	-171.924	306.32	2.22363	-0.433331	-0.0145466	-3.29452	42.8593	60.6841	42.7128	0.998478	4.35135	-4.62096	13.834	11.9426	-16.7901	-8.93398	9.42218	15.2655	12.2851	11.9532	-0.0239233	-1.2621	-21.5873	22.6435	26.6337	12.3103	-6.70242	25.1891	-15.5971	16.5584	-0.134923	-28.5525	5.64034	-40.9955	-3.00043	-17.6895	16.6572	4.25954
-24.1019	29.5459	11.1502	-1.64326	-12.5002	15.6944	-22.0532	-15.0609	14.6845	13.1073	-0.882749	-1.01298	-171.123	306.92	2.63007	-0.679543	-0.0983795	-3.30137	42.8035	60.6315	42.522	1.33682	4.14197	-3.86068	13.9987	11.9997	-15.3044	-9.43234	8.79417	15.1042	12.2518	11.9905	-0.062089	-1.40924	-21.5082	22.3351	26.9042	12.2087	-6.8194	25.066	-15.6363	16.3617	-0.834984	-28.2552	5.10141	-41.9459	-3.04319	-17.5312	15.8474	5.2025
-23.4866	29.0636	10.1156	-1.44315	-12.6384	15.5315	-22.4296	-15.7012	15.3525	13.1829	-0.875202	-1.03448	-170.538	307.65	2.06762	-0.518836	0.019463	-3.14506	42.1948	61.3118	42.6281	0.951331	4.09793	-3.35383	13.9297	10.8684	-15.5528	-9.89295	7.43594	15.5125	12.3235	12.1858	-0.13168	-1.21187	-22.0187	22.1892	26.7393	12.2148	-5.46196	24.989	-17.1846	16.3973	0.0790178	-28.4913	4.91369	-42.9852	-3.70596	-17.9966	16.0348	5.3071
-23.9491	29.8555	10.5923	-1.00941	-13.0993	16.1907	-22.1844	-15.2343	15.0448	12.6218	-0.952725	-1.0643	-170.351	307.38	2.93737	-0.200763	-0.0863164	-3.17288	41.913	61.076	42.222	1.09689	4.01349	-1.37923	13.8783	10.8973	-14.6504	-9.97407	7.60274	15.8324	12.3847	12.1261	-0.0716178	-1.2919	-21.461	22.3401	26.8129	12.2019	-6.73385	25.5004	-17.1551	16.294	1.51962	-27.8446	4.02272	-43.0781	-3.98536	-17.4724	15.8904	5.69036
-23.4929	28.6138	10.8222	-0.999259	-12.6726	15.0767	-22.196	-14.4362	14.3957	13.4871	-0.734911	-1.01543	-169.934	308.371	2.92793	-0.225127	-0.145466	-3.37089	41.7672	60.9156	42.06	0.818587	3.96062	-2.02335	13.9958	10.4028	-14.1495	-10.3482	6.73922	15.2811	12.2368	12.3514	-0.0560068	-1.26443	-21.0862	22.095	26.7128	12.2301	-6.08219	25.1491	-15.5389	16.5579	1.39049	-29.1438	3.83428	-43.0197	-3.45355	-17.6828	15.9182	5.42778
-22.6423	28.2595	10.1365	-1.58363	-12.5043	14.4638	-22.3612	-14.7801	14.7604	12.9803	-0.749047	-1.00746	-170.11	308.707	2.92793	-0.219157	-0.0778014	-3.29452	41.7331	60.5864	42.2227	0.469824	4.41329	-1.87833	13.4349	10.8973	-15.9024	-10.3904	7.49876	16.3247	12.148	12.234	-0.0417644	-1.2919	-21.2613	21.9599	26.6753	12.2895	-6.06866	25.6263	-15.6091	16.773	1.48552	-28.6877	4.34113	-43.6279	-3.7022	-17.4698	15.9232	5.17435
-23.7177	27.8411	10.1723	-1.11852	-12.0571	14.6604	-22.4899	-14.7583	14.8396	12.9718	-0.761764	-1.12941	-169.643	308.88	3.17387	-0.457888	-0.0612274	-3.39456	43.0982	60.5902	41.9401	-0.106874	4.26341	-3.64346	12.3123	10.4229	-15.6543	-9.8683	8.01744	14.6829	12.2549	12.0196	-0.0417644	-1.34558	-21.7481	22.1742	26.754	12.1868	-5.93151	24.9452	-15.7494	16.6789	1.39211	-28.1886	4.97794	-43.1041	-3.59359	-17.9426	16.4981	6.75436
-23.8429	27.3699	9.72503	-1.53592	-12.3577	13.6266	-22.4764	-14.6051	14.748	12.5785	-0.934884	-1.12374	-170.565	309.024	2.89461	-0.57938	-0.130514	-3.26636	42.9086	62.5741	41.8415	-0.007106	6.47044	-2.82541	13.1181	10.7959	-16.2955	-8.79353	7.62248	13.8338	12.148	12.234	-0.0401425	-1.29125	-21.4891	22.5303	26.7817	12.2019	-6.87288	24.8221	-14.4593	19.1918	1.03472	-28.0392	4.62198	-42.6293	-2.91228	-18.1956	14.8462	6.70124
-23.9191	27.3998	9.27595	-1.41063	-12.5009	13.5282	-22.4096	-14.7599	15.2768	13.5286	-0.92576	-1.12535	-171.162	309.448	2.50922	-0.337906	-0.0434116	-3.22212	42.5905	62.2504	41.6422	0.19241	5.13322	-1.99505	14.3984	9.34709	-15.7887	-8.28668	7.63565	13.6824	12.1375	12.361	-0.0198178	-1.36702	-22.285	22.9974	26.6072	12.2301	-5.61533	24.6289	-15.6436	16.6138	0.56686	-26.9897	5.4133	-42.7013	-3.45269	-17.3501	16.0003	6.70406
-23.588	27.7078	9.48205	-2.64049	-12.8752	12.4982	-21.9296	-14.6997	14.8188	13.7057	-0.999051	-1.05627	-171.837	309.504	2.14628	-0.844756	-0.0195289	-3.29452	42.5883	61.7929	41.7342	0.00083123	5.90667	-3.11532	15.1455	9.88356	-15.3123	-7.37069	8.92184	13.5955	12.1644	12.2609	-0.052763	-1.33027	-22.5288	22.6668	26.7191	12.3333	-4.23052	23.9368	-15.5494	16.4158	0.820285	-26.6696	5.27255	-42.7926	-3.77288	-16.8792	15.6547	6.27858
-24.9608	28.127	10.0428	-3.21679	-12.7269	12.5847	-22.0168	-14.5488	15.8796	14.5091	-0.911366	-1.12255	-171.793	309.744	1.78313	-0.759159	-0.0170555	-3.32744	42.6558	61.9283	42.2214	-0.246962	4.96677	-3.00214	14.8856	9.46118	-15.3353	-8.20849	8.91796	12.8884	12.1622	12.2065	-0.0340096	-1.39507	-22.4289	22.8045	26.6072	12.2301	-4.56164	24.6422	-17.0604	16.3345	0.625351	-26.798	6.25626	-43.4142	-3.42748	-17.2098	15.3974	7.17007
-25.647	28.4237	10.2347	-3.49909	-13.3681	12.7832	-23.0562	-13.9934	15.5755	14.7237	-0.90503	-0.995721	-171.863	310.667	2.59401	-0.404015	-0.0345671	-3.2345	42.7696	61.9932	41.4966	-0.205071	5.61848	-3.86068	15.1486	10.6751	-16.2955	-8.79353	9.30293	13.1386	12.1745	11.8974	-0.0034973	-1.29736	-21.7912	23.1052	26.6024	12.3146	-4.20817	23.9353	-17.0954	16.2495	0.378414	-26.0313	6.33323	-42.2465	-3.29916	-17.0551	14.9928	6.71629
-25.5521	28.0539	9.6356	-3.11014	-13.2049	12.8324	-23.4936	-13.5301	14.8127	15.0492	-0.881173	-1.09411	-171.9	310.891	2.85415	-0.728991	-0.0697425	-3.16287	42.7074	62.0382	42.2573	-0.544412	6.16937	-3.67337	16.666	10.7072	-16.1709	-8.20613	8.85385	13.1643	12.3801	11.9068	0.00070959	-1.20199	-21.3949	23.1671	26.4264	12.2177	-3.87048	23.2097	-15.5104	16.2382	0.390426	-26.1316	6.75962	-40.8765	-3.63884	-16.8462	14.6833	6.1398
-25.1672	27.9893	9.5122	-2.9825	-12.9926	12.7763	-23.1489	-13.8633	14.4205	14.7604	-0.974823	-1.0874	-171.857	310.896	2.84508	-0.191974	0	-3.12557	42.6515	61.7748	41.896	-0.66934	6.92037	-3.62217	17.1889	10.4642	-16.2192	-8.99967	8.93724	13.5878	12.3618	12.234	-0.0560068	-1.26443	-21.2713	23.1217	26.7271	12.2026	-4.18995	23.5381	-15.6417	16.1357	-0.654773	-25.6219	5.37729	-41.5216	-4.41691	-17.0517	14.1353	7.8013
-25.0804	28.2916	9.71134	-3.29023	-13.2337	13.2853	-22.8553	-13.9066	14.8181	14.1274	-0.935847	-1.23136	-171.534	310.642	3.01406	-0.0230262	0.0289918	-3.13654	42.6431	61.7005	41.3056	-0.594484	7.3185	-4.54704	17.7792	10.0664	-16.3443	-8.48171	8.64935	14.1958	12.1704	12.2127	-0.0985315	-1.30696	-20.7605	23.196	26.7664	12.0817	-4.88177	23.1017	-15.4169	16.3282	-1.09373	-26.2028	5.4523	-42.1684	-4.11732	-17.0978	14.7607	7.3941
-25.4301	27.0132	10.1243	-3.77024	-13.0383	12.8564	-22.9946	-14.7599	14.8456	14.7035	-1.00915	-1.39351	-171.484	311.529	2.55825	-0.392089	-0.14949	-3.46347	42.2413	61.9149	40.975	-0.0781916	7.32909	-4.35697	17.7177	9.93425	-16.6192	-7.32794	8.33415	13.5685	12.2763	12.1058	-0.0716178	-1.2919	-21.3039	22.4816	26.721	12.1538	-4.64385	22.0479	-17.0645	16.2476	-1.97372	-26.6983	5.02442	-41.9771	-4.0801	-16.597	15.0625	7.41189
-25.3379	26.885	10.3978	-2.68657	-13.1719	12.084	-22.7335	-14.9519	14.6818	14.8087	-0.950849	-1.36332	-170.349	311.57	3.01061	-0.390076	0.0158137	-3.37351	42.1748	62.1462	40.8994	0.0680952	7.13902	-5.88808	17.0571	9.91171	-16.6103	-6.81431	8.79417	13.248	12.279	12.0739	-0.0417644	-1.2919	-20.7615	22.405	26.6072	12.2301	-3.76802	22.1013	-17.1164	16.2613	-2.90286	-27.2197	4.90645	-41.8175	-4.33635	-16.3636	14.4081	7.25492
-25.4739	27.4825	10.4497	-2.03572	-13.2164	13.368	-22.7756	-14.7837	15.6893	15.0403	-1.08742	-1.44375	-169.587	311.13	3.12055	-0.805323	-0.0894792	-3.413	42.2199	61.707	41.167	0.256755	6.8856	-4.51536	16.0292	10.3059	-16.426	-7.12501	8.60975	13.6649	12.3312	12.1363	-0.0834781	-1.38731	-20.9297	21.9781	26.6072	12.2301	-3.62228	22.4298	-15.3888	16.159	-2.98108	-27.6688	4.32547	-41.0204	-4.35762	-16.1667	15.9676	7.68959
-25.8887	27.4832	10.5199	-2.07138	-12.932	13.001	-22.8168	-15.3435	15.1622	14.6615	-0.847401	-1.39017	-169.745	311.683	1.53604	-1.04423	-0.0170555	-3.32744	42.1884	61.9761	41.2273	-0.227251	6.62143	-5.4675	15.8728	9.43925	-16.3787	-6.32623	8.4764	13.3982	12.3129	12.0936	-0.0671068	-1.27548	-21.4588	21.9072	26.7973	11.9767	-4.21934	22.2092	-15.5389	16.5174	-3.45978	-27.2322	3.63352	-41.3115	-4.87084	-16.4828	16.5419	8.31869
-26.0495	27.933	11.6988	-1.47629	-12.9832	12.1941	-22.794	-15.2719	15.7579	13.7887	-0.867437	-1.31298	-169.209	311.484	1.72403	-1.01188	0.0165993	-3.21753	42.4637	61.9583	41.2101	0.104669	6.16673	-5.24676	15.9691	9.37671	-16.0894	-6.84247	8.69343	14.2229	12.3394	12.0196	-0.0690836	-1.36	-21.3695	22.1331	26.8067	12.0705	-5.36089	22.1909	-15.4409	16.4146	-3.62588	-27.248	2.9864	-41.0142	-5.64957	-16.8929	16.5296	8.1672
-25.987	28.0644	12.1162	-0.33141	-12.7443	12.8032	-23.0057	-15.0134	15.2137	13.6355	-0.895299	-1.29932	-168.493	311.809	1.50228	-1.12897	-0.0434116	-3.22212	43.1748	61.8807	40.8586	0.708844	5.77747	-5.27191	15.2128	9.02705	-16.1034	-8.24725	7.63482	14.7618	12.3092	12.0618	-0.0671068	-1.16422	-21.9277	22.0462	26.7169	12.2363	-4.984	21.8438	-17.2122	16.1292	-3.66896	-27.5344	3.38591	-40.167	-6.14557	-17.0551	17.2899	7.90171
-24.5157	27.6308	11.1979	0.133698	-13.5146	13.6686	-22.5807	-14.5566	14.7419	14.5565	-0.858958	-1.16481	-168.532	311.904	2.48794	-0.821704	0.0454644	-3.29452	42.9571	62.0248	40.7522	0.88465	6.37875	-4.51536	15.366	9.43925	-15.7989	-8.05396	7.47766	14.3209	12.2335	12.1058	-0.0716178	-1.2919	-21.8623	21.84	26.8192	12.2082	-4.91512	22.188	-17.1679	15.9257	-3.52693	-27.9872	4.74129	-40.4854	-6.15326	-16.7946	16.991	7.52936
-24.6683	28.1281	10.1156	0.466373	-14.6604	13.6078	-22.8699	-15.0206	14.3364	15.2812	-1.04548	-1.2375	-168.62	312.626	2.62789	-1.28412	0.0158137	-3.37351	42.9123	62.1214	41.397	0.506748	7.13902	-4.32529	15.4622	9.88356	-15.8047	-7.42982	8.14384	14.9162	12.3414	12.0829	-0.0560068	-1.31874	-21.3393	21.7238	26.9131	12.1143	-6.04111	23.5822	-17.2001	16.2765	-3.48793	-27.4608	3.62036	-40.8507	-6.23175	-16.7778	17.127	7.96202
-24.5763	26.7384	9.54019	1.1474	-14.6321	14.2243	-23.4662	-15.4136	13.7354	15.1138	-0.870463	-1.35818	-167.628	313.023	2.53119	-0.821704	-0.0478973	-3.2545	42.9169	61.8718	41.5184	0.141837	6.37875	-4.36753	14.0131	10.2653	-16.2406	-7.96303	9.43766	14.6399	12.2549	11.9592	-0.0706041	-1.34623	-22.1552	22.2184	26.7046	12.1806	-5.69699	23.1934	-17.3016	16.0869	-3.41224	-28.14	4.20619	-40.5019	-5.72205	-16.8962	16.6483	7.94951
-23.4123	27.5089	10.6021	1.35068	-14.4306	14.1327	-23.9572	-15.839	13.8703	15.2055	-0.911822	-1.39931	-168.266	313.116	2.10685	-0.951883	-0.0863164	-3.41616	42.8411	61.8137	40.9835	0.404131	7.1929	-4.91752	13.6906	10.381	-16.2894	-7.88364	9.18664	14.7586	12.2641	11.9287	-0.0340096	-1.4195	-21.8811	22.5603	26.7316	12.1644	-5.34498	24.6974	-17.6363	16.2156	-4.56012	-28.4485	4.51757	-40.4565	-5.48581	-17.7736	16.5988	7.81544
-23.5919	26.7261	10.2544	0.088764	-14.7237	14.5052	-24.6858	-15.7349	14.9133	15.6034	-0.878851	-1.34533	-167.762	312.993	2.0514	-0.898938	-0.0170555	-3.32744	42.7486	62.0779	41.3473	0.0278869	7.06507	-5.34955	13.0801	9.23099	-16.726	-8.27854	9.74352	14.6586	12.1252	12.0064	-0.0632041	-1.47198	-21.6997	22.3565	26.7479	12.1374	-5.89788	25.0265	-17.2531	15.9419	-3.90608	-28.77	4.78299	-39.2183	-5.27984	-17.9507	16.0864	8.28403
-24.529	25.962	9.13138	0.861246	-13.9457	14.5216	-24.6045	-15.7044	15.7104	16.9056	-0.906323	-1.32535	-168.383	312.807	1.96083	-1.42591	-0.0478973	-3.33454	42.7807	62.1863	40.8334	-0.625959	7.3185	-5.05389	12.041	9.18664	-17.1031	-8.36301	9.25801	15.211	12.1786	11.7821	-0.151599	-1.27748	-21.6437	22.3582	26.8255	11.9892	-6.31914	25.224	-17.2723	16.0659	-4.26137	-29.6211	5.31682	-39.1106	-5.38279	-17.4764	16.2431	8.21545
-24.7082	26.014	9.52429	1.62741	-13.9759	14.8655	-24.1667	-15.2922	16.1989	16.6491	-0.798267	-1.49259	-168.378	313.346	1.27025	-1.74269	-0.0170555	-3.26161	42.0776	61.249	41.0128	-0.52207	7.56143	-5.43403	12.2501	8.97757	-17.5107	-8.14012	9.6031	14.8364	12.1498	11.9716	-0.0340096	-1.34012	-21.7528	22.4063	26.7316	12.1644	-6.28225	25.1024	-15.5489	16.538	-4.06214	-28.9867	5.14809	-39.365	-5.68345	-17.8691	16.2555	7.62208
-24.4289	25.5427	10.6225	2.21874	-14.1008	15.1403	-23.9785	-15.4771	16.3394	17.1437	-0.940915	-1.41367	-167.949	313.887	1.56435	-1.56435	0.0121137	-3.3412	42.2143	61.7702	41.2023	-0.875481	6.12532	-4.87438	13.0254	9.32726	-17.7183	-7.9325	8.87949	15.6408	12.1391	11.8216	-0.0716178	-1.2919	-21.7813	22.1875	26.7692	12.2145	-5.99888	24.9189	-15.629	16.5247	-4.59911	-28.715	5.31682	-40.3397	-4.86305	-17.8926	16.8736	7.8715
-23.7975	25.9042	10.2722	1.33412	-14.3712	15.3606	-24.2965	-15.1142	16.2374	16.3099	-0.925862	-1.60692	-168.176	313.744	1.47424	-1.64998	-0.0478973	-3.2545	41.7545	62.244	40.7503	-0.261575	6.21843	-4.96747	13.6524	9.30649	-18.2466	-7.72636	8.72982	15.1655	12.1221	11.911	-0.0198178	-1.36702	-21.7718	23.0469	26.8067	12.0705	-6.90094	24.2638	-15.6524	16.7331	-4.50813	-28.741	4.75928	-39.5161	-4.82926	-17.9366	16.1918	7.9198
-23.2775	25.8738	10.2999	0.83834	-14.878	16.9401	-24.0047	-14.5063	16.2068	15.7494	-0.831284	-1.35214	-168.077	314.489	2.02136	-0.951883	-0.180185	-3.40561	40.9352	62.8926	41.2765	-0.193774	5.99861	-4.87438	13.1181	9.18664	-18.1397	-8.38439	8.88588	14.8324	12.1161	11.8265	-0.0655863	-1.44098	-20.8775	22.8849	26.7566	12.0518	-7.32929	24.2421	-15.877	16.7596	-3.97874	-29.7245	5.20911	-38.9268	-4.44978	-17.8485	16.2291	8.09969
-23.2446	25.9963	11.1201	0.836606	-15.1207	17.3753	-24.1164	-13.8665	16.3552	15.1993	-0.834274	-1.37025	-167.9	314.826	1.56077	-0.96387	-0.0778014	-3.29452	38.3613	63.7005	41.2764	-0.550286	5.99354	-4.44863	13.1341	8.79608	-18.2022	-9.28801	8.85385	15.1917	12.4238	12.1282	-0.119515	-1.25462	-20.5781	22.7064	26.7817	12.2019	-7.38267	24.5288	-15.9601	16.4473	-3.8006	-30.1608	5.21631	-38.6168	-4.21172	-18.3895	15.4996	8.49941
-22.9952	25.7574	11.5939	1.1628	-15.0559	17.448	-23.7103	-13.8383	14.9273	14.6615	-0.855916	-1.3894	-167.82	315.554	1.61419	-0.777269	-0.0434116	-3.36692	37.7482	64.6846	41.1104	-0.569293	6.39365	-4.14889	13.023	7.93219	-17.0398	-8.86986	8.29564	15.4227	12.4419	11.7299	-0.0680699	-1.30668	-21.7448	23.1382	26.8255	12.1143	-8.26098	24.4143	-16.2356	16.3475	-3.70844	-30.2201	4.03216	-38.3226	-3.85482	-18.303	16.1041	9.00626
-24.1723	24.8419	11.5171	0.164877	-14.8556	18.324	-23.4594	-13.1373	15.2197	15.5543	-0.935867	-1.30802	-168.064	315.968	2.07995	-1.14313	-0.175045	-3.48541	37.4774	65.9144	40.9961	-0.854477	7.36077	-3.48054	12.0664	7.71045	-16.3312	-9.63603	9.81445	16.6577	12.2763	11.8127	-0.0828699	-1.30347	-22.0287	23.6542	26.7911	12.1374	-7.99157	23.8636	-16.0805	16.4189	-2.65067	-30.6355	3.23646	-37.7237	-3.83413	-18.3453	15.7133	9.20776
-25.3049	24.4717	11.6656	0.513524	-14.7543	18.16	-23.3926	-13.1533	14.88	15.7959	-0.937874	-1.20729	-168.069	313.997	1.86159	-0.554002	-0.20796	-3.48792	37.318	67.291	41.5536	-0.987525	8.06828	-3.40663	11.9967	6.48134	-16.2068	-9.74757	10.4578	15.4227	12.3043	11.7985	-0.062089	-1.40924	-23.0335	24.0857	26.6786	12.1756	-8.50686	22.8151	-15.7215	16.7332	-3.03958	-30.9828	2.86605	-38.0161	-3.62243	-18.2021	14.7828	9.22915
-25.1172	23.9721	10.6433	-0.0630779	-15.6292	17.3998	-23.5149	-12.8687	14.4941	15.7286	-0.944838	-1.35432	-168.1	314.122	1.91308	-1.0875	-0.0145466	-3.29452	36.7878	66.6583	42.0637	-0.832302	7.72302	-3.41994	12.6394	6.57652	-15.6855	-9.44529	10.5668	16.3081	12.3845	11.9475	-0.0573247	-1.31874	-23.1656	24.34	26.7943	12.0683	-8.4178	23.1575	-15.8665	16.5749	-2.44536	-30.8408	3.22157	-38.3522	-3.9923	-18.2466	14.5445	9.64547
-25.3049	24.4132	11.0991	0.305984	-15.424	18.1118	-22.8143	-12.9584	14.5379	14.6492	-0.889369	-1.31118	-168.318	314.811	2.79079	-1.1393	-0.0260267	-3.3595	37.2905	65.2779	41.0705	-0.478963	7.4664	-4.54704	12.1951	6.50143	-15.6848	-9.95379	10.8973	17.1915	12.2811	12.1981	-0.0198178	-1.36702	-21.7455	24.5049	26.7086	12.1857	-8.1425	22.1105	-15.9371	16.6069	-2.31705	-30.7317	4.01528	-38.3692	-3.77408	-17.6869	14.6471	9.28343
-25.0234	23.922	11.3128	0.0689984	-15.9912	17.5506	-23.5694	-12.7246	13.8906	15.1469	-0.828612	-1.37726	-166.371	317.218	2.29616	-1.11065	-0.0322356	-3.40941	38.1765	64.3777	41.1448	-0.547022	7.85804	-4.35575	11.7026	6.92901	-15.7764	-10.8637	11.1507	17.2329	12.1954	11.9843	-0.0560068	-1.26443	-21.9779	24.8289	26.6815	12.2019	-6.97425	22.1054	-16.2344	16.6358	-1.43386	-30.3643	3.61377	-37.5068	-3.68587	-18.5449	15.0966	10.081
-25.1422	23.5654	11.1847	0.4302	-15.8991	17.6025	-23.1336	-12.6599	13.6931	14.6492	-0.904498	-1.26193	-167.225	316.987	2.46104	-1.77628	-0.135531	-3.49858	40.5285	63.4254	40.7535	-0.614443	7.65662	-3.4401	12.3325	8.66079	-15.7887	-10.3141	10.5122	17.5792	12.3291	12.0767	-0.104259	-1.36702	-22.4199	25.6296	26.6089	12.1716	-7.28766	21.5411	-16.5271	16.5501	-1.36306	-31.0348	3.58086	-37.8912	-2.64898	-19.1379	14.7523	10.2522
-26.1325	23.2424	10.7492	0.826822	-17.3634	16.7892	-23.177	-12.6993	14.0005	14.6583	-0.926723	-1.17672	-169.196	313.988	2.68821	-1.29618	-0.0145466	-3.29452	40.9636	62.2052	39.7716	0.369392	7.61207	-2.27256	11.6037	7.94888	-16.2192	-9.50652	10.3461	17.2042	12.2281	12.1977	-0.0560068	-1.26443	-22.5101	26.0832	26.6072	12.2301	-6.78245	22.3014	-16.4991	16.5627	-0.858238	-30.4175	3.139	-36.996	-2.2282	-19.1453	14.7828	9.736
-26.1084	24.37	10.3748	1.2588	-18.0756	17.2149	-23.1504	-12.4805	13.1639	14.1637	-0.95683	-1.17138	-169.313	313.794	2.18136	-1.80303	-0.0170555	-3.32744	41.1591	60.9165	39.6815	-0.0530266	8.21887	-2.08671	11.4907	7.87754	-15.8511	-9.85943	10.7878	16.8017	12.2519	11.8221	-0.0985315	-1.27748	-23.0716	26.2961	26.7479	12.1374	-6.39563	22.8082	-16.1324	16.7069	0.501152	-30.4423	2.84304	-37.9287	-1.94823	-20.054	14.6169	9.36792
-26.8064	25.0468	10.3101	1.16182	-18.274	17.901	-22.9745	-13.1277	13.4937	14.64	-0.959841	-1.25835	-170.572	313.415	2.11501	-1.93577	0.0129753	-3.27502	39.3159	59.6622	41.0239	-0.758819	7.6036	-3.35383	11.2127	7.91561	-15.5011	-9.49739	10.7377	16.2886	12.3312	11.7821	-0.0834781	-1.38731	-23.5047	25.9993	26.6057	12.2177	-5.93546	23.5685	-16.454	16.4446	1.16241	-30.62	1.55346	-37.8912	-1.46996	-20.1754	13.5791	9.31364
-26.6214	25.0128	10.5962	1.25165	-19.2769	16.9319	-22.8205	-13.7529	14.6894	14.9609	-0.919019	-1.30229	-170.865	313.503	1.9883	-1.75475	-0.1813	-3.45458	38.8679	59.7467	41.0154	-0.816306	5.74519	-3.95572	11.1154	7.49767	-15.3415	-10.3781	10.241	15.22	12.2885	11.8737	-0.0573247	-1.31874	-23.3054	25.6043	26.6786	12.1948	-6.07515	22.8927	-16.7284	16.3683	1.32713	-29.6507	0.347283	-37.223	-1.80818	-20.9077	13.0509	9.84284
-26.0933	24.2975	10.8043	1.06392	-18.7457	17.3479	-22.5068	-13.9406	14.6318	15.1466	-0.860108	-1.28095	-170.635	314.055	1.28902	-1.20768	-0.0732397	-3.42283	40.7812	61.2699	40.9769	-0.795601	5.96693	-4.38865	11.0625	7.61526	-15.3538	-10.7798	9.74352	14.6586	12.0611	11.9652	-0.0357836	-1.45886	-23.6785	25.5992	26.6072	12.2301	-5.52537	22.2514	-16.7486	16.6906	1.95095	-29.5402	0.206156	-36.267	-1.49185	-20.5376	12.9362	8.75322
-27.1036	24.5245	11.536	1.0911	-18.487	16.6663	-22.1559	-14.3388	14.8326	15.3505	-0.841051	-1.22509	-171.222	314.625	1.18183	-1.99611	-0.0565644	-3.49858	41.3166	62.8299	40.0936	-0.591336	5.04959	-4.53304	11.5568	7.17099	-15.5966	-9.99933	9.13647	14.729	12.2489	11.7963	-0.0477452	-1.38136	-23.8122	25.6299	26.721	12.1538	-6.0146	22.4433	-16.8392	16.5324	2.70012	-29.5448	-0.380066	-36.4212	-1.51344	-20.5359	11.8989	8.73168
-26.1032	23.8557	11.0448	0.806799	-18.2491	16.28	-22.5398	-14.2179	14.7645	15.0875	-0.843347	-1.39137	-171.006	313.972	0.901056	-2.13377	-0.0145466	-3.29452	41.0994	62.5253	39.5424	-0.089094	5.15567	-4.25735	11.377	7.41185	-12.9247	-10.3904	9.6794	15.0965	12.3618	12.1913	-0.0340096	-1.39507	-23.1406	25.1425	26.6479	12.1846	-5.79836	22.7947	-17.0648	16.3794	2.08741	-30.1575	-0.594311	-37.533	-0.660856	-20.1767	12.9609	7.96202
-26.5467	24.1155	11.4491	-0.291373	-18.2789	16.3336	-21.9751	-13.5491	14.7131	14.5459	-0.901715	-1.23824	-170.405	314.183	0.909977	-1.76407	-0.0154792	-3.42925	40.1187	62.2405	39.8147	0.211645	5.93916	-3.26074	11.6257	7.33368	-12.2801	-9.7678	10.3449	15.7723	12.3235	12.1858	-0.0198178	-1.36702	-22.6676	25.5807	26.7973	12.04	-4.51167	23.8719	-17.1293	16.1681	2.17611	-30.2906	-0.22051	-37.3429	-0.477706	-20.0874	13.6554	7.12542
-26.3771	24.3288	11.5637	-0.0017461	-18.487	15.599	-21.9057	-13.4853	13.2189	14.524	-0.874163	-1.40457	-170.385	313.72	1.08704	-1.26332	-0.0170555	-3.32744	38.4897	62.4016	39.573	-0.130052	4.44639	-4.81102	11.1477	6.2089	-12.6015	-9.18664	10.137	16.3392	12.1786	11.7821	-0.13168	-1.21187	-22.4297	25.6427	26.7692	12.1143	-4.11035	24.4468	-17.325	16.1854	2.1459	-29.8391	-0.473934	-36.9975	-0.966714	-20.4119	14.0479	7.56288
-26.8575	24.9233	12.1341	0.390104	-18.0367	15.1612	-21.8943	-12.6678	13.3432	14.2509	-0.752605	-1.34545	-170.997	313.841	1.53604	-1.42745	0.0158137	-3.492	39.7901	62.1469	39.249	-0.967312	3.69453	-4.54338	10.1444	5.98595	-12.13	-8.93556	9.98493	15.7723	12.2518	12.2279	-0.062089	-1.35495	-22.3929	25.3616	23.978	13.7362	-4.65379	23.6442	-17.2751	15.9199	1.35922	-30.6612	-1.80051	-37.5663	-0.915953	-20.8481	12.5562	7.99256
-27.3713	24.2833	11.3284	0.0766949	-17.5721	15.3181	-21.3208	-12.6926	12.6915	13.7441	-0.890129	-1.41611	-171.716	313.767	1.43097	-1.24202	-0.142967	-3.48946	39.8284	62.2114	38.4481	-0.0976749	3.80831	-4.20202	9.64646	5.75244	-12.6994	-8.47878	8.95874	16.1179	12.1908	12.1485	-0.0632041	-1.47198	-22.4845	25.9011	23.9783	13.4374	-4.67503	24.1754	-17.3196	16.0386	2.21251	-32.1625	-1.5331	-36.9115	-0.625376	-19.9809	12.1389	8.17835
-27.3455	24.3836	11.2361	1.09919	-18.244	15.8792	-21.4207	-12.463	13.4253	13.6973	-0.936911	-1.27787	-171.615	314.07	1.44734	-1.31217	-0.15241	-3.41256	40.3029	61.7256	37.783	-0.508583	3.08423	-4.8303	10.1427	5.38763	-13.2082	-8.1639	9.22726	15.22	12.148	12.234	-0.0417644	-1.34558	-22.721	25.6269	26.7973	11.9767	-3.93835	23.911	-17.2463	15.9589	1.89896	-32.2434	-1.39017	-36.9895	0.00375068	-19.9451	12.344	9.22593
-27.3323	24.9201	11.9134	1.22492	-18.5294	16.0016	-21.6764	-13.3002	13.1781	13.586	-0.923647	-1.28053	-171.186	314.72	1.63051	-1.25722	-0.0170555	-3.32744	40.1419	62.089	37.1694	-1.38667	4.60478	-5.844	9.12898	5.38763	-12.233	-8.84303	8.32772	15.6536	12.3312	11.7394	-0.0198178	-1.36702	-22.6239	25.7382	26.7973	11.853	-3.648	24.6889	-17.0703	16.1367	2.02796	-31.5561	-0.460756	-36.4602	-0.449322	-20.4265	12.6173	8.84749
-27.1283	24.3205	12.143	2.13426	-17.8751	15.8792	-21.7241	-12.79	13.3096	14.1692	-0.727785	-1.26282	-172.095	315.096	1.58032	-1.41771	-0.0924797	-3.42925	40.449	62.4204	37.2718	-1.70806	5.02718	-5.43403	8.50699	6.2429	-12.3506	-8.9523	8.49796	15.9073	12.1923	11.7684	-0.0417644	-1.34558	-22.7199	26.0941	26.7479	12.1374	-3.35048	24.6974	-17.1362	16.2348	2.07177	-31.1994	-1.01287	-35.9206	-0.280967	-20.5909	12.8493	8.40172
-26.4652	23.9278	10.5458	1.32684	-17.6807	15.6499	-21.6044	-12.693	13.7343	13.5922	-0.890078	-1.32634	-172.748	314.546	2.01526	-1.26332	-0.0457685	-3.30128	40.4076	62.5421	36.9553	-2.15103	4.8582	-4.51536	8.56276	5.86678	-12.1675	-9.092	9.98103	15.8503	12.087	11.7333	-0.0340096	-1.4195	-22.3831	26.1104	26.7593	12.0844	-2.00036	25.0113	-17.06	16.1055	3.07512	-30.8983	0.109905	-35.9526	0.405956	-20.6943	13.8958	7.10038
-26.1838	24.4357	10.3935	1.76481	-17.6183	17.07	-21.6639	-13.3823	14.3896	13.5489	-0.91542	-1.3178	-173.409	313.449	1.6	-1.31217	0.0454644	-3.38549	39.9239	63.1139	37.3842	-2.73125	3.8445	-4.11411	8.15216	5.97961	-11.7733	-9.34855	9.72228	15.6966	12.4433	12.1542	-0.0536753	-1.50061	-21.8752	26.0465	26.5871	12.193	-1.15068	25.3151	-16.9487	16.2679	2.84768	-32.6318	-0.0954195	-35.9911	-0.16425	-21.1111	13.9201	7.22365
-26.1261	24.1919	10.8515	1.60604	-18.0702	17.5463	-22.3151	-13.1461	14.3216	12.8319	-0.946136	-1.21337	-174.548	313.457	1.9883	-1.48927	-0.0846945	-3.42466	39.3026	63.7538	38.0815	-3.25671	4.05388	-3.36485	7.2893	6.39563	-10.9743	-7.82729	9.52877	16.7227	12.2549	12.0829	-0.0560068	-1.46958	-22.1432	25.8851	26.7973	11.9133	-2.40409	25.8493	-17.0426	16.0792	2.41983	-32.0171	-1.17326	-35.8949	0.0258189	-21.5679	13.4431	6.72582
-25.5089	23.9991	11.3888	0.583544	-17.198	18.1238	-22.1399	-12.8467	14.5916	12.2849	-0.644358	-1.13919	-174.397	313.75	2.33957	-1.21729	-0.0302336	-3.38668	37.0962	64.79	38.48	-3.40016	4.78724	-4.11411	7.80264	7.23884	-12.1237	-8.18468	8.84021	16.9605	12.2549	12.1584	-0.0513945	-1.41304	-22.597	25.9451	26.829	11.9323	-2.08741	25.6693	-17.1508	16.0924	2.74371	-31.7301	-0.68301	-35.3599	-0.873494	-20.2673	12.7343	6.41735
-25.1297	22.9959	11.0667	0.485512	-17.0554	17.8833	-22.4854	-12.4493	14.8982	11.5867	-0.890838	-1.31167	-174.53	314.052	2.01242	-1.09707	-0.0879384	-3.48792	38.5035	64.4005	38.1894	-2.99274	4.8582	-4.62096	8.57543	7.49503	-13.1687	-7.50888	8.95856	17.3372	12.0772	11.901	-0.0632041	-1.47198	-22.3982	26.3984	26.8255	11.9641	-2.05443	26.1804	-16.9415	15.9599	3.25056	-31.6326	-0.961295	-34.4357	-1.30466	-20.2574	11.9822	6.77123
-25.2279	22.8638	10.4048	0.592844	-17.0763	18.2013	-22.2444	-12.9449	14.2636	11.778	-0.834274	-1.47282	-174.685	314.018	1.6187	-1.15981	-0.175045	-3.48541	38.5317	64.4231	38.0617	-2.90694	4.82201	-5.54674	8.07705	7.92639	-12.8613	-7.85616	8.83185	17.2422	12.3032	12.1222	-0.0834781	-1.38731	-22.4791	26.3833	26.7271	11.9339	-1.60164	25.998	-17.0525	16.0083	4.3885	-30.7489	-1.39376	-34.3938	-1.33469	-20.5509	12.0223	6.77336
[truncated: 3,564 more rows]
[truncated: 68 more columns]

## Sheet: F127_NHSpep_immotile_LM_2D_all
X1	Y1	X2	Y2	X3	Y3	X4	Y4	X5	Y5	X6	Y6	X7	Y7	X8	Y8	X9	Y9	X10	Y10	X11	Y11	X12	Y12	X13	Y13	X14	Y14	X15	Y15	X16	Y16	X17	Y17	X18	Y18	X19	Y19	X20	Y20	X21	Y21	X22	Y22	X23	Y23	X24	Y24	X25	Y25
[truncated: 4,490 more rows]
[truncated: 60 more columns]

[truncated: 6 more sheets: F127Traj_LM_2D_all, Peptide_LM_Horizontal_310120, Peptide_LM_Vertical_310120, Peptide_LM_Horizontal_230620, Peptide_LM_Vertical_230620, BareChannels_Beads_vert_um_sec]
